# Supplementary material for: Chicken adaptive response to low energy diet: main role of the hypothalamic lipid metabolism revealed by a phenotypic and multi-tissue transcriptomic approach
Source: BMC Genomics. 2019 Dec 30;20:1033. doi: 10.1186/s12864-019-6384-8 (PMC6937963; doi:10.1186/s12864-019-6384-8)
Supplement: Supplementary file 1 — Additional file 1. Means (±SD) and significance for Body weight at 17 weeks for the effect of the diet, the line and their interaction. [file 12864_2019_6384_MOESM1_ESM.xlsx]

## Sheet: Feuil1
	{R+,CT}	{R+,LE}	{R-,CT}	{R-,LE}	Diet	Line	Diet × Line
Body weight, week 17 (g)	1796.97 (±111.40)	1825.18 (±83.79)	1675.06 (±90.86)	1750.48 (±112.85)	*	***	0.32
