# Supplementary material for: Chicken adaptive response to low energy diet: main role of the hypothalamic lipid metabolism revealed by a phenotypic and multi-tissue transcriptomic approach
Source: BMC Genomics. 2019 Dec 30;20:1033. doi: 10.1186/s12864-019-6384-8 (PMC6937963; doi:10.1186/s12864-019-6384-8)
Supplement: Supplementary file 2 — Additional file 2. List of the genes uniquely expressed in each tissue. [file 12864_2019_6384_MOESM2_ESM.xlsx]

## Sheet: adip_182genes
gene_id	gene_name	mean_RPKM
ENSGALG00000001276	HOXB9	1.40048947715688
ENSGALG00000001559	ZP3	0.607485334122091
ENSGALG00000002561	FANCE	0.230399195775657
ENSGALG00000002637	RBP7	975.364683860988
ENSGALG00000002931	REG4	0.183611270584777
ENSGALG00000003138	OXTR	0.355437334174209
ENSGALG00000003295	ENSGALG00000003295	5.21351371656299
ENSGALG00000003588	IRX5	0.215976994237007
ENSGALG00000003660	FANCF	0.213871450268126
ENSGALG00000003885	KIAA1614	0.485472986328256
ENSGALG00000004722	ASPN	110.119224541999
ENSGALG00000004742	BMP15	0.366038521003312
ENSGALG00000005285	TBX4	0.164281348639572
ENSGALG00000005936	AGTR2	7.18233950435178
ENSGALG00000007217	BEST1	0.136157813664007
ENSGALG00000007530	LOC428714	0.526500829684845
ENSGALG00000007917	LAMB4	0.166710252319953
ENSGALG00000008028	LIF	0.421269135933161
ENSGALG00000008048	CPA2	0.63515648214172
ENSGALG00000008253	TBX5	0.324334142074214
ENSGALG00000008498	MALRD1	0.251731747887868
ENSGALG00000009069	CAPN14	0.209845392600898
ENSGALG00000019352	MYRFL	0.155548014752068
ENSGALG00000010760	WDR64	0.222138559860531
ENSGALG00000026631	HOXA10	3.20332332613573
ENSGALG00000028983	HOXA9	5.99400413585009
ENSGALG00000011080	BDKRB2	0.682799616823226
ENSGALG00000011136	ENSGALG00000011136	1.26275594893791
ENSGALG00000011269	EPYC	0.301939128626378
ENSGALG00000011622	MAS1	0.909022132229793
ENSGALG00000011687	ENSGALG00000011687	1.35046233051418
ENSGALG00000013035	SBK2	0.740520804985862
ENSGALG00000013454	HOXB1	1.5757150229953
ENSGALG00000015599	SOHO-1	1.48931932309673
ENSGALG00000015841	CLDN8	0.394147205550178
ENSGALG00000016375	PHEX	1.3765682698184
ENSGALG00000016723	ENSGALG00000016723	0.290225434113831
ENSGALG00000016884	SLC15A1	1.08649901306073
ENSGALG00000017029	LOC428073	10.1012075801349
ENSGALG00000017235	NOX4	5.46315167353177
ENSGALG00000017250	ANKRD42	0.131455679995693
ENSGALG00000019509	CCDC102B	1.31514459538777
ENSGALG00000023738	IRX6	0.161062789771492
ENSGALG00000008148	MYBPC3	0.257679328787511
ENSGALG00000004574	NPPB	1.38133003089758
ENSGALG00000022696	KCNE3	1.17633770898747
ENSGALG00000017191	ANGPTL5	8.61743941267149
ENSGALG00000023420	HOXD3	0.249731041122818
ENSGALG00000023439	DFNB59	0.169859622385594
ENSGALG00000004093	TBX22	4.82468305943723
ENSGALG00000000164	MYBPH	0.261993840364246
ENSGALG00000024466	CCL17	2.08673746506724
ENSGALG00000028464	ENSGALG00000028464	0.252338748905911
ENSGALG00000027189	CELA3L	0.27441076759911
ENSGALG00000027471	MFAP5	1.39012923900919
ENSGALG00000027234	HOXA13	0.800085386513559
ENSGALG00000028095	HOXA1	0.589091036502398
ENSGALG00000028459	FAM180A	0.576572911677561
ENSGALG00000043174	ENSGALG00000043174	0.324601721704082
ENSGALG00000043377	ENSGALG00000043377	15.0810078028216
ENSGALG00000030416	HOXC5	0.635469680058907
ENSGALG00000043519	ENSGALG00000043519	0.249752664937953
ENSGALG00000042339	ENSGALG00000042339	1.65580687434918
ENSGALG00000037777	MSC	0.429545915566964
ENSGALG00000042619	ENSGALG00000042619	1.02923997296583
ENSGALG00000033777	ENSGALG00000033777	0.255893950547401
ENSGALG00000030237	PITX1	6.71699605494805
ENSGALG00000032422	ENSGALG00000032422	0.829697714766157
ENSGALG00000041047	PPP1R3E	0.400205423731345
ENSGALG00000031375	CHST7	0.378059043104413
ENSGALG00000038686	ENSGALG00000038686	0.336052309364565
ENSGALG00000042389	EN1	9.84372166124581
ENSGALG00000038427	ENSGALG00000038427	0.144670144194268
ENSGALG00000036429	NPR1	0.368611719859895
ENSGALG00000036950	CASP14	0.941676250436957
ENSGALG00000029487	ENSGALG00000029487	0.0934037816369141
ENSGALG00000039585	ENSGALG00000039585	0.324557307193426
ENSGALG00000041280	FOSB	1.05762892416211
ENSGALG00000031566	ENSGALG00000031566	0.201773728107705
ENSGALG00000042217	ENSGALG00000042217	0.248037178078729
ENSGALG00000039970	ENDOU	0.267253388593579
ENSGALG00000030131	ENSGALG00000030131	0.11588189019357
ENSGALG00000032411	ENSGALG00000032411	0.897953848519787
ENSGALG00000043544	LOC100859819	0.417261793169224
ENSGALG00000032877	ENSGALG00000032877	0.190481063374831
ENSGALG00000030096	PDPN	1.32752384898856
ENSGALG00000033222	ENSGALG00000033222	0.328340349405136
ENSGALG00000033094	LOC101748229	0.395988093717917
ENSGALG00000040971	EGR2	0.614604190772518
ENSGALG00000029439	HOXC9	2.45727154178891
ENSGALG00000029393	HOXC10	2.24628767776978
ENSGALG00000031826	MYOT	2.40022542065124
ENSGALG00000042897	ENSGALG00000042897	2.18345976274717
ENSGALG00000041538	ENSGALG00000041538	1.5336861080222
ENSGALG00000038857	ENSGALG00000038857	0.22945116422946
ENSGALG00000040998	PLD1	0.336974472681594
ENSGALG00000029218	RIPPLY3	0.469745555528403
ENSGALG00000041730	GPR20	0.183068957936762
ENSGALG00000035777	FAM212A	0.402117450951071
ENSGALG00000038428	ENSGALG00000038428	0.572361431274895
ENSGALG00000035425	ENSGALG00000035425	0.378381010315962
ENSGALG00000033553	ENSGALG00000033553	0.0932588008451821
ENSGALG00000033968	ENSGALG00000033968	0.181785704550425
ENSGALG00000037599	S100A4	0.624152549449665
ENSGALG00000036306	ENSGALG00000036306	1.95832421977709
ENSGALG00000030129	ENSGALG00000030129	1.65230270688432
ENSGALG00000043205	ENSGALG00000043205	0.276234237424828
ENSGALG00000041640	TWIST1	0.882905205469458
ENSGALG00000035539	HOXC4	0.307384585237722
ENSGALG00000031268	ENSGALG00000031268	0.338914028695759
ENSGALG00000030173	WNT2	2.84268263418319
ENSGALG00000031869	ENSGALG00000031869	0.251098440436031
ENSGALG00000037272	HOXD8	4.24045437564833
ENSGALG00000043795	ENSGALG00000043795	0.106353211741206
ENSGALG00000043605	BEST4	0.699178762564632
ENSGALG00000042383	ENSGALG00000042383	1.50765061729002
ENSGALG00000038663	IL17RE	1.174853044676
ENSGALG00000029744	ENSGALG00000029744	0.151601245317943
ENSGALG00000042588	ENSGALG00000042588	0.194590971041628
ENSGALG00000043472	ENSGALG00000043472	0.326119348387106
ENSGALG00000037619	HOXB6	16.2521676326646
ENSGALG00000030377	MDFI	7.4229212504268
ENSGALG00000038162	FAM26E	5.63204824819512
ENSGALG00000034119	COL15A1	6.64429340331083
ENSGALG00000039574	ENSGALG00000039574	0.178492428311384
ENSGALG00000037616	ENSGALG00000037616	0.334785472452808
ENSGALG00000029256	ENSGALG00000029256	0.498752261332915
ENSGALG00000038711	ENSGALG00000038711	0.141123254020175
ENSGALG00000038479	ENSGALG00000038479	0.395843074455104
ENSGALG00000040585	ENSGALG00000040585	0.190674056686811
ENSGALG00000029300	ENSGALG00000029300	0.4436614950311
ENSGALG00000042769	ENSGALG00000042769	0.285979475028155
ENSGALG00000031432	ENSGALG00000031432	0.265873232491001
ENSGALG00000042467	ENSGALG00000042467	4.30014759705506
ENSGALG00000033199	LOC427977	0.26115902475478
ENSGALG00000032894	LOC107057238	0.11791193306461
ENSGALG00000037695	OSR2	4.14060511573402
ENSGALG00000039051	HOXC6	4.98157062352469
ENSGALG00000032030	ENSGALG00000032030	0.521592376667401
ENSGALG00000038920	ENSGALG00000038920	0.130589428577209
ENSGALG00000039754	ENSGALG00000039754	0.590329554643668
ENSGALG00000035354	ENSGALG00000035354	0.11604407568281
ENSGALG00000040320	HOXB8	3.04635860550261
ENSGALG00000029973	ENSGALG00000029973	0.205016973346459
ENSGALG00000037645	ENSGALG00000037645	0.407347120925366
ENSGALG00000036165	ENSGALG00000036165	2.35943511841535
ENSGALG00000035451	ENSGALG00000035451	0.18508065634914
ENSGALG00000033671	FREM2	0.953322454711675
ENSGALG00000040010	ENSGALG00000040010	5.24574795680134
ENSGALG00000040021	HOXA11	1.43892580694187
ENSGALG00000030029	ENSGALG00000030029	0.554332166998979
ENSGALG00000035261	ENSGALG00000035261	0.152930452607695
ENSGALG00000038647	ENSGALG00000038647	0.28898417531924
ENSGALG00000041530	ENSGALG00000041530	0.132740413865676
ENSGALG00000037262	HOXC8	6.7132490570418
ENSGALG00000037919	ENSGALG00000037919	1.31612069820455
ENSGALG00000033617	LOC769175	0.115647947400099
ENSGALG00000044698	ENSGALG00000044698	0.15368884743994
ENSGALG00000044632	PLIN5	0.281282201432311
ENSGALG00000044122	ENSGALG00000044122	0.191602647174805
ENSGALG00000045170	LOC101747995	0.781235718122134
ENSGALG00000044562	ENSGALG00000044562	0.20738572243926
ENSGALG00000044807	ENSGALG00000044807	18.1427340056905
ENSGALG00000046089	ENSGALG00000046089	1.76842349257631
ENSGALG00000045518	ENSGALG00000045518	0.111159063650592
ENSGALG00000046488	ENSGALG00000046488	0.301127421166763
ENSGALG00000044238	ENSGALG00000044238	0.145240916487956
ENSGALG00000044056	ENSGALG00000044056	0.201882761608509
ENSGALG00000044714	ENSGALG00000044714	0.322580445011144
ENSGALG00000044460	ENSGALG00000044460	0.253889686212852
ENSGALG00000045241	ENSGALG00000045241	1.23394931729917
ENSGALG00000045933	LOC101748417	2.71284149313508
ENSGALG00000045282	LOC101750451	0.3676453002115
ENSGALG00000045061	ENSGALG00000045061	0.123883429968072
ENSGALG00000046126	ENSGALG00000046126	0.196511870362749
ENSGALG00000046086	ENSGALG00000046086	4.31145909837671
ENSGALG00000045875	PSCA	2.77764041406581
ENSGALG00000045981	ENSGALG00000045981	2.54221393052198
ENSGALG00000046199	ENSGALG00000046199	1.19538150940704
ENSGALG00000044586	ENSGALG00000044586	0.123669835721004
ENSGALG00000044980	ENSGALG00000044980	2.12511570797046
ENSGALG00000043945	ENSGALG00000043945	0.182104345070129

## Sheet: blod_278genes
gene_id	gene_name	mean_RPKM
ENSGALG00000000115	HEP21	1.29332067874112
ENSGALG00000000136	BLEC2	0.345965476231192
ENSGALG00000000654	TMED6	0.903661935741332
ENSGALG00000028612	MYH1G	0.183300612538496
ENSGALG00000000994	RAB42	1.40960856864692
ENSGALG00000002108	EVPL	0.54032453997922
ENSGALG00000002766	MLKL	1.05197040828517
ENSGALG00000002792	SPDEF	2.02391157775881
ENSGALG00000003075	SLC34A1	0.283998532645691
ENSGALG00000003751	Asah2	2.63775271417495
ENSGALG00000004120	CNR2	0.167150613850352
ENSGALG00000004475	ENSGALG00000004475	6.25149152991568
ENSGALG00000021341	ADAM20	0.529616916536424
ENSGALG00000004804	TGM3	0.845477947303442
ENSGALG00000006323	LECT2	23.4067534521243
ENSGALG00000006354	GAL3ST2	0.304833595216862
ENSGALG00000006394	IL9R	0.152780131635396
ENSGALG00000006412	VGLL1	0.231869072065231
ENSGALG00000006951	ENSGALG00000006951	0.233637797123868
ENSGALG00000007539	ANKRD2	0.727063306893357
ENSGALG00000007570	KLF8	0.264161240276287
ENSGALG00000007624	ANKRD60	0.319628804263951
ENSGALG00000007675	CXCR5	0.664658169188443
ENSGALG00000007690	TFAP2C	0.145946848717854
ENSGALG00000008100	RAPSN	1.03394077432371
ENSGALG00000008702	OVOL2	0.38591591438836
ENSGALG00000009032	PIF1	0.29904669050459
ENSGALG00000009691	ASB4	0.140008555944666
ENSGALG00000009875	HMGA2	2.61706357073192
ENSGALG00000009909	PRPH2	0.177955850806889
ENSGALG00000010635	Gm1305	0.449093929654938
ENSGALG00000010673	SLC1A7	0.180410396516331
ENSGALG00000011742	ART4	0.813688464411638
ENSGALG00000012419	LOC771154	0.310634766230521
ENSGALG00000019554	SERPINB10 CPOX	1.24769466020184
ENSGALG00000012872	SERPINB12	14.3112168437517
ENSGALG00000015133	GPR15	0.210933782673084
ENSGALG00000015324	ENSGALG00000015324	0.404352118025644
ENSGALG00000016431	PAX5	0.169069605824427
ENSGALG00000016562	ASB11	0.167160955498023
ENSGALG00000016685	ASMT	0.578425201138486
ENSGALG00000017137	GJA3	3.42363406137656
ENSGALG00000017343	FOLR1	0.328268082449489
ENSGALG00000017347	HBBR	16.1714820562145
ENSGALG00000015191	CD200R1L	1.36561665224536
ENSGALG00000020193	PLAC8	0.0687283150032654
ENSGALG00000015062	LOC101750245	0.269884528928838
ENSGALG00000021025	LOC419276	0.109893470085822
ENSGALG00000021198	ENSGALG00000021198	0.314982464717143
ENSGALG00000028177	LOC100858347	0.353364994488597
ENSGALG00000009482	HEPACAM2	0.107829296000572
ENSGALG00000011722	STRA8	0.702253148236842
ENSGALG00000006216	MYOD1	0.508006426994295
ENSGALG00000023692	ENSGALG00000023692	0.49403329030562
ENSGALG00000023843	FRMD7	1.25247741069241
ENSGALG00000023897	RGS21	0.428693416690961
ENSGALG00000003209	NODAL	2.24149275670922
ENSGALG00000025672	SNORD97	0.489114407832807
ENSGALG00000025695	SCARNA13	0.600787291029511
ENSGALG00000027742	KLHL33	1.23052551457233
ENSGALG00000026089	SLC26A6	0.178434117224271
ENSGALG00000026536	IP6K3	0.828154862884608
ENSGALG00000026080	OMD	0.26717864208797
ENSGALG00000008267	IL5RA	1.4599738025391
ENSGALG00000042912	ENSGALG00000042912	0.520943222348381
ENSGALG00000043161	ENSGALG00000043161	0.216882799586846
ENSGALG00000029386	ENSGALG00000029386	0.264956497458794
ENSGALG00000039516	ENSGALG00000039516	1.90340668626791
ENSGALG00000031180	ENSGALG00000031180	0.333097998933363
ENSGALG00000040592	ENSGALG00000040592	0.756632630749343
ENSGALG00000037127	ENSGALG00000037127	0.807966948486672
ENSGALG00000030885	OR51M1	0.526058002840368
ENSGALG00000043441	ENSGALG00000043441	0.192928654221702
ENSGALG00000036760	ENSGALG00000036760	0.202612196900995
ENSGALG00000030876	LOC107054716	0.138784002981157
ENSGALG00000032646	ENSGALG00000032646	0.363759820238366
ENSGALG00000036565	ENSGALG00000036565	0.117779255402955
ENSGALG00000039351	ENSGALG00000039351	0.189686308323747
ENSGALG00000031714	ENSGALG00000031714	0.086312267827986
ENSGALG00000043398	RCVRN	2.49755009074612
ENSGALG00000042362	NEB	0.19623559363954
ENSGALG00000040179	ENSGALG00000040179	0.234942720449797
ENSGALG00000041829	ENSGALG00000041829	0.219219864182432
ENSGALG00000029577	ENSGALG00000029577	0.140446952841957
ENSGALG00000036784	ENSGALG00000036784	5.01447889740789
ENSGALG00000043401	LOC423229	0.116330346006394
ENSGALG00000038724	ENSGALG00000038724	0.689908678520437
ENSGALG00000040824	ENSGALG00000040824	2.94166472317081
ENSGALG00000043777	ENSGALG00000043777	0.272983702309504
ENSGALG00000038337	ENSGALG00000038337	0.123929933077189
ENSGALG00000041893	ENSGALG00000041893	3.40261771205695
ENSGALG00000038462	LOC107055381	0.615395641344088
ENSGALG00000041207	ENSGALG00000041207	2.50201211802303
ENSGALG00000033562	ENSGALG00000033562	0.32558964302713
ENSGALG00000040815	ENSGALG00000040815	4.62793638146032
ENSGALG00000031579	ENSGALG00000031579	0.277098978699641
ENSGALG00000040520	ENSGALG00000040520	0.124274525968067
ENSGALG00000030492	ENSGALG00000030492	0.976614384289765
ENSGALG00000029427	ENSGALG00000029427	0.206041030861262
ENSGALG00000035251	ENSGALG00000035251	0.285910568115641
ENSGALG00000035870	ENSGALG00000035870	0.399788192321509
ENSGALG00000033251	DNAJB1	1.59874762678929
ENSGALG00000033714	ENSGALG00000033714	0.859775098849174
ENSGALG00000041809	ENSGALG00000041809	0.391707095464678
ENSGALG00000045364	ENSGALG00000045364	0.140446952841957
ENSGALG00000032225	ENSGALG00000032225	0.489156037893761
ENSGALG00000032614	CHAT2	0.184875184686451
ENSGALG00000035048	ENSGALG00000035048	5.09135107235072
ENSGALG00000037260	ENSGALG00000037260	0.226913529989771
ENSGALG00000034551	ENSGALG00000034551	0.272588161725597
ENSGALG00000036643	ENSGALG00000036643	1.25147071089199
ENSGALG00000034436	CEL	1.29697401350656
ENSGALG00000035368	CTRL	0.169060536939497
ENSGALG00000043369	ENSGALG00000043369	0.731108931004881
ENSGALG00000036519	CDC6	0.786703067194299
ENSGALG00000037595	ENSGALG00000037595	0.2158081177634
ENSGALG00000036834	ENSGALG00000036834	0.259291738902616
ENSGALG00000034537	ENSGALG00000034537	0.827359187145143
ENSGALG00000040967	LOC100858431	0.305344828737976
ENSGALG00000033836	ENSGALG00000033836	0.274727583636162
ENSGALG00000040699	ENSGALG00000040699	0.140969431184175
ENSGALG00000031357	ENSGALG00000031357	0.14853085143682
ENSGALG00000037628	ENSGALG00000037628	0.169313799971659
ENSGALG00000042449	ENSGALG00000042449	0.17535453793511
ENSGALG00000029412	ENSGALG00000029412	0.203212224004945
ENSGALG00000033326	ENSGALG00000033326	0.280053551606552
ENSGALG00000042969	ENSGALG00000042969	4.29664628023399
ENSGALG00000032407	ENSGALG00000032407	0.294382314842808
ENSGALG00000033764	LOC107056567	0.159657416916708
ENSGALG00000042313	ENSGALG00000042313	0.266547905848554
ENSGALG00000042231	ENSGALG00000042231	0.225472040353267
ENSGALG00000035647	ENSGALG00000035647	0.572013185522917
ENSGALG00000040566	LOC107056385	0.139132803342224
ENSGALG00000037772	ENSGALG00000037772	0.651136786729982
ENSGALG00000035292	ENSGALG00000035292	0.207315235111274
ENSGALG00000038209	TRIM39.1	9.57920018895302
ENSGALG00000043591	PLA2G4F	0.835121177598821
ENSGALG00000036960	ENSGALG00000036960	0.146633007290637
ENSGALG00000034637	ENSGALG00000034637	0.18194802385003
ENSGALG00000038456	ENSGALG00000038456	0.216326905573626
ENSGALG00000034150	CATH3	0.63636774925386
ENSGALG00000030982	ENSGALG00000030982	0.360568520632872
ENSGALG00000041954	ENSGALG00000041954	0.182994521481409
ENSGALG00000037721	CD46	3.72712060619022
ENSGALG00000040568	LOC101752042	0.38454289636464
ENSGALG00000042200	LOC101752042	0.38454289636464
ENSGALG00000029756	ENSGALG00000029756	0.667917120367214
ENSGALG00000035457	ENSGALG00000035457	0.587154189175352
ENSGALG00000039529	ENSGALG00000039529	0.907254533236073
ENSGALG00000036158	ENSGALG00000036158	4.28575954513662
ENSGALG00000034957	ENSGALG00000034957	1.88290538901889
ENSGALG00000040673	LOC107056462	0.593982862730399
ENSGALG00000037575	LOC768416	0.481623488328149
ENSGALG00000032319	ENSGALG00000032319	0.393159307987112
ENSGALG00000037125	ENSGALG00000037125	1.15128280685894
ENSGALG00000036899	ENSGALG00000036899	0.213163036470169
ENSGALG00000032633	ENSGALG00000032633	7.62033118868304
ENSGALG00000043212	ENSGALG00000043212	0.572548836174838
ENSGALG00000039894	ENSGALG00000039894	0.174099909725809
ENSGALG00000039187	GKN2	0.304514648682994
ENSGALG00000031179	ENSGALG00000031179	0.370611267401862
ENSGALG00000038687	ENSGALG00000038687	0.206447986001802
ENSGALG00000034698	TMEM52B	0.138834914285773
ENSGALG00000042993	ENSGALG00000042993	0.256416224635029
ENSGALG00000043252	OVALX	0.950218599835956
ENSGALG00000031091	ENSGALG00000031091	0.245861467905959
ENSGALG00000034897	ENSGALG00000034897	0.389401474968336
ENSGALG00000043008	ENSGALG00000043008	0.363085147715966
ENSGALG00000030476	ENSGALG00000030476	0.26268689423637
ENSGALG00000035332	ENSGALG00000035332	0.671301943286111
ENSGALG00000040754	CYP1C1	0.230615130333676
ENSGALG00000041131	ENSGALG00000041131	0.141468711104936
ENSGALG00000036995	LOC431205	0.38454289636464
ENSGALG00000046093	ENSGALG00000046093	0.472256513157745
ENSGALG00000040187	LOC101752042	0.38454289636464
ENSGALG00000035901	GDF6	0.703334339612479
ENSGALG00000030368	BLB3	1.10194331317415
ENSGALG00000030413	ENSGALG00000030413	0.276741530316838
ENSGALG00000038584	Fer1l4	0.20801152584858
ENSGALG00000029394	ENSGALG00000029394	0.350477923033772
ENSGALG00000029417	ENSGALG00000029417	0.458945891773526
ENSGALG00000030854	ENSGALG00000030854	0.150060809822618
ENSGALG00000043027	HEPHL1	0.151431186143513
ENSGALG00000038703	ENSGALG00000038703	9.26187108880268
ENSGALG00000041612	SLC7A13	0.413216917681873
ENSGALG00000032773	ENSGALG00000032773	0.721059231373716
ENSGALG00000042042	ENSGALG00000042042	0.14042487717436
ENSGALG00000043344	LOC101752042	0.38454289636464
ENSGALG00000042013	ENSGALG00000042013	0.17829781236733
ENSGALG00000035412	ENSGALG00000035412	0.256834689669254
ENSGALG00000040078	LOC107055538	0.266746853303726
ENSGALG00000014821	THEMIS	1.46591920929487
ENSGALG00000039864	ENSGALG00000039864	0.137277750115291
ENSGALG00000035974	ENSGALG00000035974	0.175556049654838
ENSGALG00000042885	LOC107056006	0.255298195076276
ENSGALG00000037149	ENSGALG00000037149	3.00207524428477
ENSGALG00000031205	GNGT2	0.319760458200534
ENSGALG00000042298	WDR88	2.91132559536099
ENSGALG00000040201	ENSGALG00000040201	0.545087921092495
ENSGALG00000029226	ZFAND2B	0.35012023578166
ENSGALG00000041115	ENSGALG00000041115	1.7566036592171
ENSGALG00000036888	LOC100858620	1.20975690365591
ENSGALG00000030566	ENSGALG00000030566	0.204860059616424
ENSGALG00000042162	ENSGALG00000042162	0.129197672968807
ENSGALG00000039655	CHAT1	0.742666161204659
ENSGALG00000040386	ENSGALG00000040386	0.0895979882680535
ENSGALG00000033577	ENSGALG00000033577	0.453826443301091
ENSGALG00000034683	ENSGALG00000034683	0.140041541544841
ENSGALG00000039350	ENSGALG00000039350	0.803371744694062
ENSGALG00000035970	ENSGALG00000035970	1.9692999525212
ENSGALG00000037518	ENSGALG00000037518	0.109298140082003
ENSGALG00000032818	ENSGALG00000032818	0.244978646909282
ENSGALG00000032654	ENSGALG00000032654	0.185413704775964
ENSGALG00000040415	ACTBL2	0.491133126368025
ENSGALG00000042006	ENSGALG00000042006	0.131000280854705
ENSGALG00000042035	LOC107056611	0.585745278865983
ENSGALG00000043633	ENSGALG00000043633	2.36171891769745
ENSGALG00000043588	ENSGALG00000043588	0.914324902894063
ENSGALG00000032948	LOC101750245	0.269884528928838
ENSGALG00000037298	ENSGALG00000037298	0.464013990373293
ENSGALG00000035338	ENSGALG00000035338	0.178586020625898
ENSGALG00000044916	ENSGALG00000044916	13.6743959231591
ENSGALG00000044671	ENSGALG00000044671	0.386959063012342
ENSGALG00000044722	ENSGALG00000044722	0.636636322724412
ENSGALG00000044231	Gm14025	1.89726150016907
ENSGALG00000044932	ENSGALG00000044932	2.2863462091874
ENSGALG00000045114	ENSGALG00000045114	0.184988660394278
ENSGALG00000043966	ENSGALG00000043966	0.316000539635327
ENSGALG00000044816	FMR1NB	0.725541687878593
ENSGALG00000045408	ENSGALG00000045408	0.850603327981252
ENSGALG00000046116	ENSGALG00000046116	0.678228959777063
ENSGALG00000046393	SLAMF1	0.573133946065104
ENSGALG00000045804	ENSGALG00000045804	0.140326259614624
ENSGALG00000043931	ENSGALG00000043931	0.764831955147272
ENSGALG00000046356	ENSGALG00000046356	0.346827673005215
ENSGALG00000044312	ENSGALG00000044312	0.355684260320403
ENSGALG00000044790	ENSGALG00000044790	0.365455643468435
ENSGALG00000043855	ENSGALG00000043855	0.135880168114368
ENSGALG00000045470	ENSGALG00000045470	1.98000641779321
ENSGALG00000045530	TMEM81	2.39486828165243
ENSGALG00000044502	ENSGALG00000044502	0.289352928082362
ENSGALG00000044260	ENSGALG00000044260	0.208565738971579
ENSGALG00000046418	ENSGALG00000046418	0.0931263730877636
ENSGALG00000044707	ENSGALG00000044707	0.636636322724412
ENSGALG00000044485	F2RL3	15.8004328567733
ENSGALG00000045113	ENSGALG00000045113	0.313490256320949
ENSGALG00000045053	ENSGALG00000045053	0.18676880197713
ENSGALG00000046045	ENSGALG00000046045	1.16564608617694
ENSGALG00000044275	ENSGALG00000044275	0.854636668248048
ENSGALG00000046516	ENSGALG00000046516	0.219575977321655
ENSGALG00000044019	C10orf67	1.08719364458038
ENSGALG00000046072	ENSGALG00000046072	5.18456060557287
ENSGALG00000044569	ENSGALG00000044569	0.868604003940157
ENSGALG00000044893	ENSGALG00000044893	1.81956753772249
ENSGALG00000044546	ENSGALG00000044546	0.179766190271164
ENSGALG00000044395	ENSGALG00000044395	0.211420413687558
ENSGALG00000045224	ENSGALG00000045224	0.482250188659082
ENSGALG00000045497	ENSGALG00000045497	0.21933065965625
ENSGALG00000046198	ENSGALG00000046198	0.257807749862381
ENSGALG00000043850	ENSGALG00000043850	7.88063353729471
ENSGALG00000044899	ENSGALG00000044899	0.173808730370354
ENSGALG00000045862	ENSGALG00000045862	1.94960062545387
ENSGALG00000045647	ENSGALG00000045647	0.138491512209144
ENSGALG00000046601	ENSGALG00000046601	0.294092295198807
ENSGALG00000043860	ENSGALG00000043860	0.369758761282234
ENSGALG00000044950	ENSGALG00000044950	0.57625532239544
ENSGALG00000046673	ENSGALG00000046673	0.446455627347324
ENSGALG00000044390	ENSGALG00000044390	0.279670658406001
ENSGALG00000046106	ENSGALG00000046106	0.447416236994683
ENSGALG00000046186	ENSGALG00000046186	0.165624647563013
ENSGALG00000044323	ENSGALG00000044323	1.71399384966736
ENSGALG00000043995	ENSGALG00000043995	0.377347120998488
ENSGALG00000046147	ENSGALG00000046147	0.305567935181594
ENSGALG00000046289	ENSGALG00000046289	0.277142046727198
ENSGALG00000045367	ENSGALG00000045367	0.202266051720818
ENSGALG00000046543	ENSGALG00000046543	0.162824119120177
ENSGALG00000044302	ENSGALG00000044302	0.478300228167891
ENSGALG00000044841	ENSGALG00000044841	13.0811569824936

## Sheet: hypt_1653genes
gene_id	gene_name	mean_RPKM
ENSGALG00000000112	PLP1	913.212461286968
ENSGALG00000028659	BLEC1	0.242721158376182
ENSGALG00000000274	ENSGALG00000000274	0.931655025324287
ENSGALG00000000277	GNRH1	16.0693282064305
ENSGALG00000000313	TNNI1	0.290744959502384
ENSGALG00000000317	NEFM	126.41070722964
ENSGALG00000000337	CTXN1	6.78509840791628
ENSGALG00000000394	SLC6A17	59.3506125999105
ENSGALG00000000400	KCNC4	22.5659844345451
ENSGALG00000000451	MEIG1	0.394601981268576
ENSGALG00000000458	TMPRSS9	0.0619132888417929
ENSGALG00000000469	ADRA1A	0.209609398303267
ENSGALG00000000483	ENSGALG00000000483	0.343749131857913
ENSGALG00000000568	LGR6	0.187022025419089
ENSGALG00000000604	NKAIN1	6.50766692501992
ENSGALG00000000639	LRRN2	43.5206836859916
ENSGALG00000000653	CNTN2	36.0314451816844
ENSGALG00000000690	GDPD4	3.93039420710219
ENSGALG00000000909	GFAP	482.530770015218
ENSGALG00000001080	NR5A1	3.83279837313063
ENSGALG00000001106	MEX3D	0.204481002231585
ENSGALG00000001122	CALN1	2.0175500440877
ENSGALG00000001132	APBB3	8.10055749493662
ENSGALG00000001141	HES5	0.984534004201768
ENSGALG00000001235	ANKRD24	3.21407095430335
ENSGALG00000001261	CFAP52	10.6416916136345
ENSGALG00000001273	C2CD4C	3.85690944839594
ENSGALG00000001299	GIP	8.6722479138864
ENSGALG00000001311	ENSGALG00000001311	5.30440828906829
ENSGALG00000001383	HTR4	0.492882242216286
ENSGALG00000001391	PLLP	50.9532280040685
ENSGALG00000001449	STRA6	4.12856045064029
ENSGALG00000001450	ENSGALG00000001450	1.48578756820898
ENSGALG00000001512	KCND3	5.73030330139759
ENSGALG00000001534	TMEM88	63.5689346861901
ENSGALG00000001690	GABRB2	27.1479344557234
ENSGALG00000001695	GABRA6	0.22512167065192
ENSGALG00000001698	GABRA1	69.5305091541071
ENSGALG00000001764	HCN4	1.17588708347522
ENSGALG00000001866	MCHR2	1.58114976876785
ENSGALG00000002088	GALR2	0.171369111364003
ENSGALG00000001869	LINGO2	2.41409540355867
ENSGALG00000001900	PHF24	43.7543490465986
ENSGALG00000001932	SRRM3	3.86729192599936
ENSGALG00000001934	OPN4	0.359197904672973
ENSGALG00000002111	ENSGALG00000002111	0.193580752073168
ENSGALG00000002152	GABRP	1.22236619917844
ENSGALG00000002223	LHX9	4.32815239336208
ENSGALG00000002240	C3orf18	4.81381948818481
ENSGALG00000002287	CRB1	1.14506435495208
ENSGALG00000002289	CHAT	0.778927739889365
ENSGALG00000002303	LRIT1	0.163538385063711
ENSGALG00000002367	ENSGALG00000002367	0.62123206603551
ENSGALG00000002370	SH2D4B	0.0716604737433174
ENSGALG00000002390	ENSGALG00000002390	0.129325816101797
ENSGALG00000002395	RAP1GDS1L	0.279429424137884
ENSGALG00000002413	ENSGALG00000002413	10.4420911903162
ENSGALG00000002432	DYDC1	12.5164962660127
ENSGALG00000002443	FBXL16	22.6730724993338
ENSGALG00000002455	LRRTM2	4.22821256687851
ENSGALG00000002577	STARD10	9.65055111840707
ENSGALG00000002645	PIWIL1	0.406869377470483
ENSGALG00000002714	TMEM132C	3.30493415525886
ENSGALG00000002840	GRM4	18.430052608519
ENSGALG00000002897	SLC16A14	3.39602955605823
ENSGALG00000002957	SLC12A3	0.173469884282754
ENSGALG00000002974	SPHKAP	17.0870773391846
ENSGALG00000003014	CHRNA3	9.90031024328009
ENSGALG00000003034	SS2	41.1600930766267
ENSGALG00000003110	Ankfn1	1.53182734169667
ENSGALG00000003142	PRLHRL	1.05178223142268
ENSGALG00000003174	RIMS3	5.7518137211698
ENSGALG00000003176	ENSGALG00000003176	0.361226968052762
ENSGALG00000003285	CDHR2	0.0847249218554189
ENSGALG00000009705	RYR3	3.0560162085341
ENSGALG00000003403	ZNF385C	0.697546939493265
ENSGALG00000003426	RHBDL3	0.756970111644883
ENSGALG00000003545	CFAP77	2.04511949412739
ENSGALG00000003573	HPCA	39.6624697178761
ENSGALG00000003582	SLC1A3	258.744346301347
ENSGALG00000003777	NELL1	35.6315284029769
ENSGALG00000003839	GRM2	0.720714871868667
ENSGALG00000003842	GHRH	5.719007009578
ENSGALG00000003859	KRT222	17.09902465268
ENSGALG00000003866	FIBCD1	3.94273667102213
ENSGALG00000003895	PRDM12	6.3925494614312
ENSGALG00000003904	MLPH	15.0764868584024
ENSGALG00000003911	CACNG5	12.5010293428381
ENSGALG00000003914	CALR3	1.49554153406132
ENSGALG00000003952	RBPJL	0.458480904418172
ENSGALG00000004044	CSRP3	0.125525281580315
ENSGALG00000004066	HTR6	0.242770432462971
ENSGALG00000004074	KCNS1	4.94233171008485
ENSGALG00000004083	GRIA1	33.7452903009428
ENSGALG00000004096	CHRNA7	13.9346635411969
ENSGALG00000004101	NMUR2	1.31830643496166
ENSGALG00000004102	C1orf158	0.576307277114315
ENSGALG00000004146	RIMS4	9.04116835623527
ENSGALG00000018439	DLX1	30.5217530492805
ENSGALG00000004247	MORN3	3.83396570245829
ENSGALG00000004260	PKP3	0.254365808526092
ENSGALG00000004297	DNAH1	1.49320102628869
ENSGALG00000004358	AMZ1	2.17790196350152
ENSGALG00000004393	LOC428824	0.445440418098809
ENSGALG00000004394	PCBP3	1.4521693887381
ENSGALG00000004428	LOC427545	1.81466150432582
ENSGALG00000004445	SLC13A3	7.11420585845344
ENSGALG00000004446	NPFFR1	6.41259741763298
ENSGALG00000004448	BRINP2	17.210258156551
ENSGALG00000004472	ASTN1	37.5996884793735
ENSGALG00000004526	TNR	15.1124369178299
ENSGALG00000004572	NPPC	12.2945515210276
ENSGALG00000004607	HEBP2	177.184438018131
ENSGALG00000004627	ENSGALG00000004627	0.123734560624014
ENSGALG00000004642	NMNAT2	38.8202631293492
ENSGALG00000004665	KPNA7	0.234900706889027
ENSGALG00000021158	SLC7A9	0.354538865151484
ENSGALG00000004784	ENSGALG00000004784	1.03742089266835
ENSGALG00000004849	WSCD2	24.2331488119005
ENSGALG00000004879	SLC6A11	155.984939752944
ENSGALG00000004903	CHST8	12.0583584032114
ENSGALG00000004936	GLRA4	13.5060147978747
ENSGALG00000004945	SLC12A1	0.309168514814957
ENSGALG00000004955	SYN2	246.53698871997
ENSGALG00000004966	NYAP2	2.84660530986203
ENSGALG00000005123	WNT7A	11.2357216260752
ENSGALG00000005194	CD72	0.118027027286522
ENSGALG00000005242	GHRH-LR	5.74614818911872
ENSGALG00000005247	TEKT4	1.53964205605299
ENSGALG00000005258	SSTR5	7.92670964160827
ENSGALG00000005293	GNG13	2.76322455705964
ENSGALG00000005319	CDH8	35.7609484395114
ENSGALG00000005323	DIRAS2	4.77361045272695
ENSGALG00000005347	ADAMTS18	0.531030396699263
ENSGALG00000005351	PRDM6	0.181367914302546
ENSGALG00000005361	LOC769866	1.83812959985734
ENSGALG00000005400	CACNA2D3	12.7569399107438
ENSGALG00000005409	LHX1	3.42527775799472
ENSGALG00000005537	ASB14	0.6262335458172
ENSGALG00000005601	DNAH12	0.766546442611876
ENSGALG00000005621	CAMK2A	36.0646700873569
ENSGALG00000005630	CRYBB1	0.747306807378124
ENSGALG00000005631	TRPM2	21.8892632780414
ENSGALG00000005634	CRYBA4	0.0949932146198783
ENSGALG00000005661	ENSGALG00000005661	3.87723430099882
ENSGALG00000005672	SLC6A7	29.7376415680193
ENSGALG00000005689	PAX2	0.463337918371113
ENSGALG00000005752	ABCA4	1.67227722463497
ENSGALG00000005801	CHRNA4	29.4489615546977
ENSGALG00000005808	KREMEN1	2.03835408326357
ENSGALG00000005852	SRMS	1.81562190226099
ENSGALG00000005862	SBSPON	0.59903186229948
ENSGALG00000005896	LOC416927	20.6106610299344
ENSGALG00000005903	NRIP3	50.8367657875009
ENSGALG00000005932	MYT1	6.23164057294875
ENSGALG00000005938	C7orf62	11.2504916261792
ENSGALG00000005996	FSD2	0.11284787795662
ENSGALG00000006031	BRDT	0.4811969017437
ENSGALG00000006119	SAXO2	0.924065994621199
ENSGALG00000006168	LRRC18	5.81481515340684
ENSGALG00000006208	OTOG	0.335215829593319
ENSGALG00000006220	KCNC1	12.9281269952488
ENSGALG00000006258	SPOCK1	52.704106131629
ENSGALG00000006290	HS3ST4	6.86079000553951
ENSGALG00000006341	SLC25A48	0.151940293638009
ENSGALG00000006346	CXCL14	79.8697029805082
ENSGALG00000006361	NEU4	2.24084706448293
ENSGALG00000006362	HTR5A	1.18386489533913
ENSGALG00000006406	BRS3	0.641268448515059
ENSGALG00000006467	XKR7	0.982076604548637
ENSGALG00000006508	FGF13	17.0504301984259
ENSGALG00000006674	BPIFB6	0.204992800071974
ENSGALG00000006676	RLBP1	8.81329553713563
ENSGALG00000006693	LOC101750367	0.277299447098831
ENSGALG00000006710	RAB36	12.2235699390811
ENSGALG00000006712	RSPH14	1.95404133799672
ENSGALG00000006717	LOC395381	0.80946947491526
ENSGALG00000006746	ENSGALG00000006746	0.27144061241441
ENSGALG00000006797	ADARB2	6.84531367975082
ENSGALG00000006807	PLSCR5	9.30685238590486
ENSGALG00000006810	ZIC4	1.31732129797124
ENSGALG00000006819	AGBL1	0.655122967714309
ENSGALG00000006851	RP11-310K10.1	20.8333227486254
ENSGALG00000006989	LOC423822	2.94077069026788
ENSGALG00000007003	ENSGALG00000007003	0.111289856568178
ENSGALG00000007047	GAL	321.833609730839
ENSGALG00000007116	CABP1	8.63247894298012
ENSGALG00000007118	LOC422276	0.25078048615389
ENSGALG00000007184	FEZF2	0.652534980589027
ENSGALG00000007222	UTS2B	1.70163655007482
ENSGALG00000007245	ENSGALG00000007245	1.99589015300563
ENSGALG00000020292	GABRE	67.0153425626061
ENSGALG00000007284	SYNPR	244.009403686568
ENSGALG00000007288	SNTN	0.329804044543903
ENSGALG00000023415	HMX3	8.84021190129453
ENSGALG00000007319	BICDL1	2.13950926624033
ENSGALG00000007361	SST	246.650266136203
ENSGALG00000007417	ARMC4	8.4430812648212
ENSGALG00000007441	MAP6	30.4172459059597
ENSGALG00000007647	MYO3A	1.75376440835115
ENSGALG00000007667	GPR158	11.1337822599087
ENSGALG00000007720	AIFM3	6.14586436927404
ENSGALG00000007755	KIAA2022	3.48549405623953
ENSGALG00000007781	GAL3ST1	9.81474451545905
ENSGALG00000007794	DRD2	1.78558412616621
ENSGALG00000007806	FGF16	1.62677059420903
ENSGALG00000007841	DNAH7	2.02919737593198
ENSGALG00000007875	ENSGALG00000007875	10.3440274085353
ENSGALG00000007892	SPAG6	5.09422658932856
ENSGALG00000007927	CNTN6	4.77641403865314
ENSGALG00000007972	TRPC5	1.58126691698557
ENSGALG00000008032	GPR22	6.50587012815136
ENSGALG00000008047	ENSGALG00000008047	0.0943347578914306
ENSGALG00000008055	SYT13	26.5909551402305
ENSGALG00000008063	NOX5	1.10276078601041
ENSGALG00000008150	RASAL1	0.542471141006628
ENSGALG00000020905	KSR2	7.75205225364149
ENSGALG00000008273	CALHM3	0.472174347550724
ENSGALG00000008352	Ckmt1	85.0792262472207
ENSGALG00000008362	SSTR4	6.7601996583925
ENSGALG00000008434	SORCS3	5.39601476733929
ENSGALG00000008440	CHST1	22.8738143346184
ENSGALG00000008490	TRH	66.1307617409462
ENSGALG00000008554	IL17REL	0.575270015557223
ENSGALG00000008562	DYTN	0.333558467684952
ENSGALG00000008602	SLC39A12	22.2407464827665
ENSGALG00000008615	LTK	0.616907762430145
ENSGALG00000008732	OTOR	1.03745066450778
ENSGALG00000008802	TECTB	1.65142030945756
ENSGALG00000008834	LOC101747367	0.221753528671061
ENSGALG00000008910	CERKL	1.74604778490263
ENSGALG00000008941	FEZF1	10.4290742872846
ENSGALG00000008947	PAK5	7.63060804269131
ENSGALG00000008980	VWA2	0.418051150251758
ENSGALG00000009003	SNAP25	505.422826230601
ENSGALG00000009004	ZNF804B	2.63348554044056
ENSGALG00000009021	ST6GALNAC5	18.8942121766155
ENSGALG00000009034	ALK	3.72918992568896
ENSGALG00000009037	SPTLC3	0.883839414759822
ENSGALG00000009041	LOC421298	4.23077802501103
ENSGALG00000009066	ENSGALG00000009066	5.83408943490744
ENSGALG00000009095	LHCGR	2.2923001597291
ENSGALG00000009129	DLX5	7.22768457432424
ENSGALG00000007714	NMUR1	0.837372216337995
ENSGALG00000009254	ENO4	1.67810053763432
ENSGALG00000009261	VAX1	6.9549375566526
ENSGALG00000009265	KCNK18	1.47820291783975
ENSGALG00000009301	CHRNA1	0.595422253079948
ENSGALG00000009308	CNIH3	1.1133724130552
ENSGALG00000009349	SLC7A14	43.0386265796589
ENSGALG00000009382	CAPN8	0.175150501728484
ENSGALG00000009395	GLRB	41.8907787822749
ENSGALG00000009405	GRIA2	73.8096273771153
ENSGALG00000009439	GPR85	16.8497253679332
ENSGALG00000009468	ENSGALG00000009468	4.29833446097231
ENSGALG00000009488	LRRN3	22.1398994451188
ENSGALG00000009497	AVPR2	0.330693619603284
ENSGALG00000009498	NPY1R	2.22939781033293
ENSGALG00000009509	CALCR	2.5569945318857
ENSGALG00000009511	SI	0.144578352868012
ENSGALG00000009514	NRCAM	64.8876138394183
ENSGALG00000009572	ADAMTS20	0.617148386636669
ENSGALG00000009596	TMEM117	11.6147697066113
ENSGALG00000009616	SPATA17	4.62988202575297
ENSGALG00000009624	FSIP1	11.2258752434488
ENSGALG00000009640	CHRM5	1.37907762262363
ENSGALG00000009684	GPR26	0.991466718114161
ENSGALG00000009719	PCDH10	14.4890882444379
ENSGALG00000009737	TAC1	133.003424380246
ENSGALG00000009758	SLC7A11	0.89322118798778
ENSGALG00000009845	GJD2	4.36549174546168
ENSGALG00000009861	RD3	1.07766541756277
ENSGALG00000009877	KCNH1	2.53547913313317
ENSGALG00000009895	GRIP1	3.63699536590395
ENSGALG00000009919	KCNG3	1.69569226200393
ENSGALG00000010029	BEST3	3.72515588891035
ENSGALG00000010050	LRFN2	3.56769796911897
ENSGALG00000010057	KIF6	2.1780476551995
ENSGALG00000010078	GLP1R	3.39036862331142
ENSGALG00000010137	TTC6	0.697420571195224
ENSGALG00000010145	MDGA1	5.04005020075403
ENSGALG00000010148	ENSGALG00000010148	7.26753252403928
ENSGALG00000010160	DMRT1	0.529508198329636
ENSGALG00000010169	Tmem151b	13.6398867489132
ENSGALG00000010180	GLIS3	0.738298637520582
ENSGALG00000010222	ENSGALG00000010222	0.0644999293822993
ENSGALG00000010337	GPR149	2.54871298669968
ENSGALG00000010375	SLC30A2	0.206409286878473
ENSGALG00000010379	SNCA	222.430075421463
ENSGALG00000010384	CLRN1	0.180400755819598
ENSGALG00000010397	GRID2	4.94542760065953
ENSGALG00000010470	TCERG1L	11.9374724523358
ENSGALG00000010486	JAKMIP3	4.39036639622189
ENSGALG00000010490	DPYSL4	3.55690986532574
ENSGALG00000010513	OPNVA	0.692204076297109
ENSGALG00000010518	NRXN3	13.8143614515156
ENSGALG00000027255	NRXN3	32.1267409151027
ENSGALG00000010533	ELAVL4	214.042332393875
ENSGALG00000010572	TSHR	1.10542399890686
ENSGALG00000010583	VIT	5.46863649993519
ENSGALG00000010596	TACR3	6.36220157226881
ENSGALG00000010598	KCNK10	2.26666116037206
ENSGALG00000010625	SRD5A2	1.81537127002138
ENSGALG00000010664	KIF26B	2.27788170361856
ENSGALG00000010688	SHC3	7.9060158851017
ENSGALG00000010691	C1orf101	0.181824410304868
ENSGALG00000010711	NXPH1	27.8811996570049
ENSGALG00000010755	SCRG1	5.30994511354384
ENSGALG00000010781	GLRA3	6.16257370045265
ENSGALG00000010812	RYR2	3.15253980380673
ENSGALG00000010929	SPARCL1	1.37247840525186
ENSGALG00000010971	CSRNP3	8.55542347821747
ENSGALG00000010980	STK31	0.287349683694681
ENSGALG00000010992	SLC6A15	22.2011882759634
ENSGALG00000011003	SLC35F3	5.7815799473684
ENSGALG00000011009	SCN2A	38.1968199575499
ENSGALG00000011040	SCN3A	18.5682039891464
ENSGALG00000011052	SLC38A11	0.234917119103515
ENSGALG00000011113	SGIP1	5.69146696137981
ENSGALG00000010500	NKX6-2	6.8042184193063
ENSGALG00000011243	DAZL	0.805852554348345
ENSGALG00000011259	RPE65	2.82904040098772
ENSGALG00000011262	KCNH8	0.574435276048156
ENSGALG00000011270	KERA	0.973474187397794
ENSGALG00000011284	LRRC7	5.42980375199711
ENSGALG00000011322	ENSGALG00000011322	0.390289779135914
ENSGALG00000011341	UNC93A	30.9749660799311
ENSGALG00000011353	TNNI3K	0.274341872655924
ENSGALG00000011355	WNT10A	0.126460791363345
ENSGALG00000011413	ENSGALG00000011413	0.252888640384288
ENSGALG00000011459	CFAP54	0.267412449398946
ENSGALG00000011485	HCRT	153.504801079225
ENSGALG00000011565	TDRD9	0.408785207423184
ENSGALG00000011577	CNTNAP5	7.46523063147721
ENSGALG00000023179	CNTNAP4	3.58715984858395
ENSGALG00000011590	TMEM179	8.04283187412643
ENSGALG00000011614	ANO4	1.50490822650737
ENSGALG00000011802	GSG1	0.182558091490358
ENSGALG00000011809	ENSGALG00000011809	7.03263863625359
ENSGALG00000011858	KCNH5	1.54459958150655
ENSGALG00000011859	GBE	0.105508147256625
ENSGALG00000011913	SEPT3	70.1131101683901
ENSGALG00000012020	KIAA1549L	11.5569761095194
ENSGALG00000012089	C14orf37	25.0391358909014
ENSGALG00000012094	SLC35F4	2.05490665518229
ENSGALG00000012123	PAX6	2.25836603427686
ENSGALG00000012155	EGF	16.0117136722225
ENSGALG00000012177	NCKAP5	0.271326681536075
ENSGALG00000012190	TMEM163	35.364412659232
ENSGALG00000012228	MDGA2	12.4047517059921
ENSGALG00000012236	DMC1	0.2764422706544
ENSGALG00000012290	SOX10	28.7795121981884
ENSGALG00000012297	GRM1	9.42840076553338
ENSGALG00000012446	ELFN2	17.319669887381
ENSGALG00000012470	LYPD6	2.66809868360175
ENSGALG00000012537	KCNJ3	9.88570183664351
ENSGALG00000012576	RASEF	0.244905486052316
ENSGALG00000012623	CFC1B	0.386647485896734
ENSGALG00000012647	RFX4	7.42709492160549
ENSGALG00000012700	RNF182	4.6361416996169
ENSGALG00000012732	PHACTR1	8.31764774142374
ENSGALG00000019300	THL	2.97369635721132
ENSGALG00000012757	PMCH	29.4152070738377
ENSGALG00000012873	SERPINB5	0.634715377761179
ENSGALG00000012890	DGKI	2.9276452093186
ENSGALG00000012907	MC4R	22.7673678543026
ENSGALG00000012908	SLC13A4	0.459654507809528
ENSGALG00000012923	CDH9	3.42144598337679
ENSGALG00000012941	CDH12	5.09289345198668
ENSGALG00000012984	MYO5B	0.196609287046759
ENSGALG00000012989	NINJ2	54.6103071774831
ENSGALG00000012997	DNAH5	1.29004636352208
ENSGALG00000013079	ABCA13	0.28203601235688
ENSGALG00000013081	VWC2	13.8389415229787
ENSGALG00000013085	PTPRO	33.7159778374378
ENSGALG00000013154	SLCO1C1	4.11233810721957
ENSGALG00000013168	IAPP	21.5306018150221
ENSGALG00000013170	GSG1L	0.141106994712843
ENSGALG00000013193	IRX2	1.42060105288165
ENSGALG00000013281	LOC107049033	10.0541512202214
ENSGALG00000013287	C4orf47	0.681390864345317
ENSGALG00000013342	GBX2	1.35511103914381
ENSGALG00000013268	ENSGALG00000013268	3.78927028026039
ENSGALG00000013576	MTNR1A	0.0716181459106653
ENSGALG00000022702	CHRNA10	0.00159998624612755
ENSGALG00000013598	SCGN	9.20599915999885
ENSGALG00000013616	OPRM1	16.8176897332036
ENSGALG00000013655	ENSGALG00000013655	0.223674219549235
ENSGALG00000013663	FGF20	0.14815444964715
ENSGALG00000013684	SGCZ	1.63047804151732
ENSGALG00000013697	CNDP1	0.447258569791309
ENSGALG00000013771	KIAA1211	8.49861885177348
ENSGALG00000013775	CDH19	40.3470329457344
ENSGALG00000013782	CDH7	2.84447196772777
ENSGALG00000013813	NMBR	0.357138182467795
ENSGALG00000013912	ENSGALG00000013912	0.269257514460374
ENSGALG00000014016	MEX3A	0.635138744232488
ENSGALG00000014030	ENSGALG00000014030	1.45151462393611
ENSGALG00000014144	CORIN	1.54756528984103
ENSGALG00000014170	MOGAT2	0.432855078378555
ENSGALG00000014202	GABRA4	7.74906521141536
ENSGALG00000014206	GABRA2	30.7223492130709
ENSGALG00000020143	GABRG1	29.9709167090535
ENSGALG00000014218	PHF21B	1.94597469500358
ENSGALG00000014225	KCTD8	7.01080204866436
ENSGALG00000014227	UPK3A	0.120087049330996
ENSGALG00000014232	RIBC2	1.78486187786919
ENSGALG00000014242	ENSGALG00000014242	8.24513071432791
ENSGALG00000014264	NSUN7	5.43972507693688
ENSGALG00000014337	NWD2	4.39079571733482
ENSGALG00000014466	PIANP	6.42684734681813
ENSGALG00000014717	ANKRD55	2.61262000476343
ENSGALG00000014793	DLGAP1	9.7537100923707
ENSGALG00000014848	TRDN	0.376663431338278
ENSGALG00000014853	CLVS2	4.38675001771364
ENSGALG00000014858	ADCYAP1	74.2695609142721
ENSGALG00000014861	NIM1K	1.44809721022187
ENSGALG00000014875	HCN1	2.31689427029711
ENSGALG00000014904	CLUL1	1.63558907812094
ENSGALG00000014917	VGLL2	0.847523496680984
ENSGALG00000014943	FAM169A	4.13146024813684
ENSGALG00000014994	CRHBP	9.85455342466353
ENSGALG00000015021	TMEM174	0.727187336741224
ENSGALG00000015068	GPR6	4.25159568662819
ENSGALG00000015079	UPK1B	6.06395269301574
ENSGALG00000015126	TRPM3	5.46218356344674
ENSGALG00000015150	RORB	1.63876606517139
ENSGALG00000015153	OPN5L1	0.427144536194994
ENSGALG00000015154	TRPM6	0.119939268986976
ENSGALG00000015198	NOL4	11.4896365218004
ENSGALG00000015203	CAMK4L	49.2756155553731
ENSGALG00000015224	AK9	2.53495228960224
ENSGALG00000015237	PPIL6	4.29587234971659
ENSGALG00000015248	SNTG1	7.53805865776697
ENSGALG00000015254	ST18	5.32996780702387
ENSGALG00000015261	NPBWR1	10.7388086834405
ENSGALG00000015269	OPRK1	13.1316387511819
ENSGALG00000015309	SCML4	0.569947216566038
ENSGALG00000015336	CHRNA8	8.67236678398344
ENSGALG00000015366	LOC427292	0.928685618370153
ENSGALG00000015374	RBP4B	0.370512434679226
ENSGALG00000015413	STX19	3.05816470573686
ENSGALG00000015418	EPHA6	4.45166504355549
ENSGALG00000015419	PENK	551.052947386939
ENSGALG00000015422	NRG1	10.361589552003
ENSGALG00000015434	GRIK2	17.1611473883631
ENSGALG00000015466	SIM1	2.979265951058
ENSGALG00000015519	ROBO2	4.33866964181648
ENSGALG00000015542	PLPPR1	58.047821879226
ENSGALG00000015595	GPR78	9.43720818045054
ENSGALG00000015616	ACOT12	1.98547517992224
ENSGALG00000015627	HAPLN1	0.789715372325199
ENSGALG00000015685	CFAP99	9.08911779672383
ENSGALG00000015720	CHODL	8.60467449270251
ENSGALG00000015737	NCAM2	24.6726296601402
ENSGALG00000015753	ENSGALG00000015753	0.430735732280069
ENSGALG00000015778	GABRR1	0.714395477265883
ENSGALG00000015810	CFAP206	1.29556761335237
ENSGALG00000015826	HTR1E	1.63730119502124
ENSGALG00000015838	MRAP2	9.03453293955642
ENSGALG00000015876	ELOVL4	26.2097367748578
ENSGALG00000015897	IMPG1	0.189714397171121
ENSGALG00000015953	LOC422929	2.44103099594507
ENSGALG00000015967	LRRTM1	23.4315025245303
ENSGALG00000016044	SIM2	1.76251449142225
ENSGALG00000016054	KCNJ6	5.93733591925492
ENSGALG00000016138	DSCAM	19.8186854816563
ENSGALG00000016140	FAM3B	0.631718288998994
ENSGALG00000016154	ARC	2.33476435341089
ENSGALG00000016176	ENSGALG00000016176	5.81305091531938
ENSGALG00000016183	ENSGALG00000016183	0.655454409839605
ENSGALG00000016258	SYTL5	7.62851515763979
ENSGALG00000016263	EYS	1.13091968198741
ENSGALG00000016268	CFAP47	0.349642393904216
ENSGALG00000016276	KHDRBS2	11.8259227649167
ENSGALG00000016288	IL1RAPL1	2.66117301785489
ENSGALG00000016318	PCYT1B	3.80119134846387
ENSGALG00000016342	MYOM2	0.425800160185841
ENSGALG00000016367	SNTG2	0.372678648396014
ENSGALG00000016384	MYT1L	15.7079787056155
ENSGALG00000016448	KCNF1	8.2499215568558
ENSGALG00000016465	ZPAX	0.0991898455723415
ENSGALG00000016522	PPEF1	8.54403819931522
ENSGALG00000016541	BEND2	0.199200932555458
ENSGALG00000016565	CHRNA2	0.802450807698106
ENSGALG00000016571	GLRA2	24.9199766414246
ENSGALG00000016577	OTOF	4.43352400337753
ENSGALG00000016600	POMC	38.7906981494874
ENSGALG00000016615	GPR143	0.278382866538441
ENSGALG00000016620	PNOC	6.61769457608232
ENSGALG00000016628	NLGN4X	27.2322020204272
ENSGALG00000016653	FAM167A	1.54811372077622
ENSGALG00000016670	AvBD3	0.291002431553969
ENSGALG00000016725	OPN5	0.101711235893164
ENSGALG00000016726	PTCHD4	0.839773335016233
ENSGALG00000016740	OCA2	1.67489676343595
ENSGALG00000016744	GABRA5	21.3503546383264
ENSGALG00000016757	TSGA10	0.212197364634296
ENSGALG00000016802	LOC771085	0.30895987540302
ENSGALG00000016837	MYO16	4.06857805600204
ENSGALG00000016907	KLHL1	1.31392720688398
ENSGALG00000016908	PCDH9	8.73369834948503
ENSGALG00000016941	PCDH17	47.123697730111
ENSGALG00000016945	LECT1	1.07479136685044
ENSGALG00000016975	KCTD4	18.190842075381
ENSGALG00000017003	MLNR	0.190546497992877
ENSGALG00000017016	FAM124A	1.57366427008176
ENSGALG00000017052	CCNA1	3.95715362711216
ENSGALG00000017068	KL	0.794645816243217
ENSGALG00000017102	GPR12	0.860282489203865
ENSGALG00000017136	GJB2	1.54716658308331
ENSGALG00000006297	TRPC7	1.78718356216717
ENSGALG00000017228	MTNR1B	1.67774775021303
ENSGALG00000017229	FAT3	5.01096718859755
ENSGALG00000017238	GRM5	6.70290790845823
ENSGALG00000017276	ARHGEF5	0.535615550828804
ENSGALG00000017280	KCNA1	2.3409218525158
ENSGALG00000017332	KLHL35	9.14881108217071
ENSGALG00000017418	NPTX1	35.2711563719139
ENSGALG00000017804	ENSGALG00000017804	2.73749720956223
ENSGALG00000026754	LOC769139	5.69665316262117
ENSGALG00000017044	TRPC4	2.82174308436633
ENSGALG00000019145	LOC101748456	12.9818323800808
ENSGALG00000019361	FAM19A2	5.09404810807341
ENSGALG00000019622	TRIM71	0.143511813468207
ENSGALG00000010865	TMEM196	27.41650533251
ENSGALG00000019672	ENSGALG00000019672	0.118600630630923
ENSGALG00000006112	SCN5A	2.05303163327743
ENSGALG00000000505	KCNH6	1.58878708230849
ENSGALG00000019824	ENSGALG00000019824	2.14579571596131
ENSGALG00000016699	OPN5L2	0.102235670660168
ENSGALG00000019866	PFN4	0.465884472732451
ENSGALG00000016297	HCRTR2	2.88196407972405
ENSGALG00000008741	PROKR2	4.56199069269484
ENSGALG00000020151	NMU	1.58639649820109
ENSGALG00000020402	EFCAB11	7.55563030410633
ENSGALG00000020505	KCNJ11	10.7428346166234
ENSGALG00000015167	PRUNE2	7.94237849190962
ENSGALG00000015097	ENSGALG00000015097	0.685710166279803
ENSGALG00000014967	SV2C	16.5480298934637
ENSGALG00000020656	PRLHR	0.912823976289694
ENSGALG00000020679	PLEKHS1	0.104769248501362
ENSGALG00000020745	RHO	1.14780440228357
ENSGALG00000020975	TMEM233	0.426670884703019
ENSGALG00000006679	BPIFB4	0.259628382375403
ENSGALG00000020982	BPIFB3	0.227863907060741
ENSGALG00000002864	LRRTM3	14.9090085264742
ENSGALG00000021183	CFAP161	6.06295765385405
ENSGALG00000021235	NPY6R	0.777144308805635
ENSGALG00000021272	SCN2B	40.2921710605072
ENSGALG00000003465	OCM2	0.0940758297472329
ENSGALG00000021303	NPY7R	0.98155383230198
ENSGALG00000001611	B3GAT1	21.8513202068759
ENSGALG00000004134	GLRA1	2.41165227394255
ENSGALG00000021552	RASL10A	0.300797241764505
ENSGALG00000002860	MLN	0.632489932329373
ENSGALG00000004582	MYL2	0.122263222969774
ENSGALG00000021855	CCDC39	2.38451571672861
ENSGALG00000021884	ENSGALG00000021884	0.288297017852061
ENSGALG00000022531	ENSGALG00000022531	0.806929092431543
ENSGALG00000022762	ENSGALG00000022762	2.2116497706281
ENSGALG00000022827	SDR16C5	0.134601904078451
ENSGALG00000015128	AQP4	165.234863440149
ENSGALG00000028863	ENSGALG00000028863	0.207624065496908
ENSGALG00000015495	POU1F1	1.76318328537604
ENSGALG00000014615	LAMA1	1.75628507459907
ENSGALG00000015294	ADGRG7	0.16719639482515
ENSGALG00000016296	GFRAL	3.80620381282234
ENSGALG00000015970	COL9A1	0.750081627532513
ENSGALG00000013083	ZPBP	0.109132352121571
ENSGALG00000019026	ENSGALG00000019026	1275.69054389778
ENSGALG00000015824	CGA	27.5785940990541
ENSGALG00000015410	BVES	2.21555490811515
ENSGALG00000022976	ENSGALG00000022976	0.634118058148312
ENSGALG00000027420	POPDC3	1.78744699912153
ENSGALG00000015345	ENSGALG00000015345	0.371244206252736
ENSGALG00000015305	NR2E1	11.6562270771968
ENSGALG00000020359	SIX6	6.46503224802443
ENSGALG00000013056	TUBA8A	0.167473799744746
ENSGALG00000040197	ENSGALG00000040197	0.458917449726477
ENSGALG00000013105	LOC770405	0.184500928992284
ENSGALG00000023114	TAL2	0.655280700484296
ENSGALG00000011022	NPVF	1057.69734368048
ENSGALG00000023172	Gm19410	1.86253547825084
ENSGALG00000023195	DLX6	4.59035013435291
ENSGALG00000010116	DNAH8	0.250386170633268
ENSGALG00000011358	WNT6	0.99376745752678
ENSGALG00000010198	TPH2	4.55089051024546
ENSGALG00000026086	CRYBB2	4.63888632326481
ENSGALG00000009499	NPY5R	13.7129021939124
ENSGALG00000003105	ANKFN1	1.40131442435928
ENSGALG00000000507	CPNE7	9.34946316048197
ENSGALG00000009485	ENSGALG00000009485	0.309507146679831
ENSGALG00000014884	ISL1	5.06788166030345
ENSGALG00000021553	B3GNTL2	0.514357148430594
ENSGALG00000001645	KCNT1	10.3511871964192
ENSGALG00000004885	SLC24A5	0.243013751027558
ENSGALG00000013294	CYP19A1	28.375369956312
ENSGALG00000002428	ZP2	1.18279683470537
ENSGALG00000005443	TMIE	0.218228265600076
ENSGALG00000008442	TENM1	8.69443657498341
ENSGALG00000023580	CLDN19	1.43631336929499
ENSGALG00000023584	FAM19A5	3.76451613420733
ENSGALG00000006666	BPIFB2	0.230573352420179
ENSGALG00000006186	RAD21L1	0.594059413543842
ENSGALG00000003137	RFLNA	2.32249399924113
ENSGALG00000003833	CACNA1E	17.8828450224032
ENSGALG00000023763	PIFO	3.41200338610616
ENSGALG00000003126	ERBB4	17.541890605362
ENSGALG00000023847	HAP1	1.97216864152294
ENSGALG00000023859	RPP25	3.72683771159361
ENSGALG00000008456	CACNA1B	6.19019695581165
ENSGALG00000005733	WNT8B	2.50243323826606
ENSGALG00000001917	SSC4D	0.145825661508583
ENSGALG00000008898	GRIN1	108.186274967539
ENSGALG00000001081	TTC34	0.319997881122775
ENSGALG00000024031	CYB561	30.8047923207189
ENSGALG00000024136	LOC408038	7.77190765547052
ENSGALG00000021542	SNCB	180.312280522183
ENSGALG00000024260	LOC101749834	0.333956953467786
ENSGALG00000024266	ENSGALG00000024266	0.148177536340901
ENSGALG00000002314	CDHR1	0.133869404298842
ENSGALG00000001812	ATCAY	32.9662710998117
ENSGALG00000024428	C17orf67	0.843098719567221
ENSGALG00000027825	ENSGALG00000027825	0.410079924453146
ENSGALG00000028817	OTX1	0.161317817975702
ENSGALG00000027498	FOXB1	0.453754296588315
ENSGALG00000026091	CACNG4	7.99429817940965
ENSGALG00000046119	ENSGALG00000046119	0.206508152197129
ENSGALG00000027702	SCN11A	0.267308010051897
ENSGALG00000028327	TMEM178A	12.4918433716215
ENSGALG00000026367	FAM43B	22.7871348626002
ENSGALG00000027423	SLC26A1	7.14883580455166
ENSGALG00000026903	CALB2	348.052731902524
ENSGALG00000028210	LOC100858814	3.34197100858974
ENSGALG00000027453	CLRN2	0.207731626051334
ENSGALG00000028895	LOC772096	3.71514099904014
ENSGALG00000026015	LOC100859449	0.143816814171521
ENSGALG00000028489	LOC428272	0.292948784025253
ENSGALG00000029011	SLC35F1	19.9428695760612
ENSGALG00000044139	ENSGALG00000044139	5.08759976259236
ENSGALG00000028415	HES6	0.958047294898765
ENSGALG00000026134	Tmprss11c	0.222278097969806
ENSGALG00000029023	DMRTB1	0.173514185463298
ENSGALG00000027167	LOC100858797	0.287470787397995
ENSGALG00000028682	CBLN2	39.3627217592379
ENSGALG00000026698	FEV	0.35719575167834
ENSGALG00000026144	ENSGALG00000026144	5.45597873344038
ENSGALG00000026011	GALR1	3.84342713761085
ENSGALG00000025958	ENSGALG00000025958	0.917714063369112
ENSGALG00000025733	ENSGALG00000025733	0.175660924333933
ENSGALG00000026042	SHISA3	0.389989310884413
ENSGALG00000026790	DMRT2	0.351849974820777
ENSGALG00000026907	GMNC	0.799988264673889
ENSGALG00000026395	TRABD2A	0.229255081047969
ENSGALG00000027887	C1QTNF3	0.958596630794579
ENSGALG00000029035	KLRG2	0.132979829464804
ENSGALG00000015799	ELAVL2	19.3576871761923
ENSGALG00000028595	CCNO	0.870817923521719
ENSGALG00000026761	LIN28B	0.518979858015839
ENSGALG00000029130	LRRC55	3.17459914144743
ENSGALG00000026467	MESP1	0.558592327869886
ENSGALG00000027565	ENSGALG00000027565	2.3363536062017
ENSGALG00000027146	GPR139	2.64203554979509
ENSGALG00000027211	PDYN	94.5967740763981
ENSGALG00000026452	MURC	11.492499826624
ENSGALG00000026584	ENSGALG00000026584	0.619263538575527
ENSGALG00000026264	MAFA	0.208704508919425
ENSGALG00000025971	KCNK3	2.27105900209582
ENSGALG00000026994	FAM155A	0.205907257706562
ENSGALG00000026747	GTF2A1L	1.75687504084247
ENSGALG00000027484	C20orf85	1.4568934452658
ENSGALG00000029144	LOC769486	5.46532843625535
ENSGALG00000027265	AJAP1	3.02186647638034
ENSGALG00000027103	TSPAN19	0.21724856928762
ENSGALG00000027536	PERP1	1.14348259619061
ENSGALG00000028047	RHOV	0.571212051458829
ENSGALG00000026179	FAM163B	5.88028889884124
ENSGALG00000024365	ENSGALG00000024365	0
ENSGALG00000026361	SLITRK5	2.39461261964536
ENSGALG00000027959	ENSGALG00000027959	0.00569041088695741
ENSGALG00000028912	SCRT2	0.438789746673051
ENSGALG00000025729	CDK5R2	17.4799817799346
ENSGALG00000029151	ISLR2	105.004297606862
ENSGALG00000029070	FAM181A	2.63358174900817
ENSGALG00000026563	HAPLN4	20.0965141969104
ENSGALG00000028759	LYPD6B	4.27176300884842
ENSGALG00000028345	RHBDL1	11.0682071896584
ENSGALG00000027053	AKAIN1	4.9805126093145
ENSGALG00000027494	SPTSSB	33.5071836090955
ENSGALG00000028887	ENSGALG00000028887	5.24996793988314
ENSGALG00000027353	C10orf71	0.221056376161612
ENSGALG00000027260	MC3R	1.41036502046073
ENSGALG00000028360	MGAT4C	2.76219882323837
ENSGALG00000028483	NKX2-8	0.813922896812376
ENSGALG00000028023	LRRC74B	3.93897779904778
ENSGALG00000025896	PLPPR4	47.5406175043634
ENSGALG00000026638	RELL2	19.4512387836966
ENSGALG00000026744	OTP	5.96734323599857
ENSGALG00000028183	LOC770345	1.22264359976172
ENSGALG00000028346	ENSGALG00000028346	21.1799128940742
ENSGALG00000026594	HS3ST5	17.3916198076763
ENSGALG00000026033	SYT2	8.61516411049101
ENSGALG00000027634	CLDN20	2.5366919489942
ENSGALG00000028284	PTX3	1.09097546004795
ENSGALG00000028207	ZBBX	2.51425115057384
ENSGALG00000026332	ENSGALG00000026332	0.428344739220602
ENSGALG00000028819	FOXB2	0.523792498136504
ENSGALG00000026849	SIAH3	3.24914396019632
ENSGALG00000027885	C4orf19	0.174942128299007
ENSGALG00000026446	CPLX3	2.04038511003174
ENSGALG00000027183	Clec18a	3.10851462263645
ENSGALG00000026431	SEZ6	21.6574839003613
ENSGALG00000029034	CTXN3	0.21419751987627
ENSGALG00000029170	NPBWR2	8.09698744540244
ENSGALG00000036841	ENSGALG00000036841	0.125594790467872
ENSGALG00000034561	C8ORF34	4.63701976723535
ENSGALG00000032054	ENSGALG00000032054	0.557911207181998
ENSGALG00000042567	ENSGALG00000042567	0.206396147102241
ENSGALG00000030856	ENSGALG00000030856	0.772800171698921
ENSGALG00000030673	ENSGALG00000030673	0.50517083529367
ENSGALG00000037637	ENSGALG00000037637	0.10910094214226
ENSGALG00000039550	ENSGALG00000039550	0.134127871530203
ENSGALG00000029623	ENSGALG00000029623	1.19471288559663
ENSGALG00000035945	ENSGALG00000035945	0.613618270665406
ENSGALG00000032259	SIX3	9.41625410635269
ENSGALG00000041524	ENSGALG00000041524	6.13387018288091
ENSGALG00000035787	GABRR3	0.117747060085027
ENSGALG00000038524	ENSGALG00000038524	0.216847659462664
ENSGALG00000041348	ENSGALG00000041348	4.60074863029188
ENSGALG00000042245	ENSGALG00000042245	0.847177619736579
ENSGALG00000038897	ENSGALG00000038897	2.18451426736239
ENSGALG00000043740	ENSGALG00000043740	0.288093936884198
ENSGALG00000031556	ENSGALG00000031556	2.75077405611441
ENSGALG00000032795	ENSGALG00000032795	0.313476951794259
ENSGALG00000041475	ENSGALG00000041475	0.338068408166258
ENSGALG00000035128	ENSGALG00000035128	0.442902632270459
ENSGALG00000032415	SEZ6L	62.5556758194675
ENSGALG00000041147	ENSGALG00000041147	0.754878304401817
ENSGALG00000032110	ENSGALG00000032110	0.161335035426147
ENSGALG00000037291	ENSGALG00000037291	2.92627571880663
ENSGALG00000036859	ENSGALG00000036859	0.350046210366978
ENSGALG00000033297	ENSGALG00000033297	0.380564694259804
ENSGALG00000038811	ENSGALG00000038811	0.258287815206408
ENSGALG00000034585	BFSP2	0.31997192799282
ENSGALG00000036693	ENSGALG00000036693	0.175869397217848
ENSGALG00000042150	ENSGALG00000042150	0.257175874118063
ENSGALG00000039210	ENSGALG00000039210	0.0178602238445107
ENSGALG00000041918	CPA6	0.305587972230937
ENSGALG00000031485	ENSGALG00000031485	0.283991469740117
ENSGALG00000034005	ENSGALG00000034005	0.841043754710527
ENSGALG00000040938	NLGN1	10.8482054220862
ENSGALG00000033591	LOC769726	109.930645106206
ENSGALG00000041791	DPP6	35.1751355128107
ENSGALG00000040222	ENSGALG00000040222	0.166343868171621
ENSGALG00000042054	ENSGALG00000042054	8.46107959852356
ENSGALG00000041035	ENSGALG00000041035	0.252210793791459
ENSGALG00000035514	ENSGALG00000035514	0.200319472417609
ENSGALG00000031920	FOXF2	1.10071140438082
ENSGALG00000030751	ENSGALG00000030751	0.238900374150078
ENSGALG00000035725	SP8	0.948609278894829
ENSGALG00000042116	FUT9	10.5011369170659
ENSGALG00000041126	ENSGALG00000041126	0.213183330664927
ENSGALG00000040527	ENSGALG00000040527	0.89600381446857
ENSGALG00000039738	SLC9A3	1.13299168920329
ENSGALG00000041833	ENSGALG00000041833	1.33256187007958
ENSGALG00000036516	ENSGALG00000036516	2.12880893782278
ENSGALG00000032384	ENSGALG00000032384	1.12328177007996
ENSGALG00000036869	NKX2-2	13.8965821564635
ENSGALG00000033020	ENSGALG00000033020	0.33435964145196
ENSGALG00000040038	MLC1	132.849450835392
ENSGALG00000033339	FIGNL2	0.151434366634538
ENSGALG00000031980	GNG7	0.699560771946169
ENSGALG00000043204	PAX7	0.16000796101781
ENSGALG00000033773	ENSGALG00000033773	1.07345744264711
ENSGALG00000043223	COL26A1	0.370437240172045
ENSGALG00000035230	CSMD1	3.90757465762777
ENSGALG00000039513	ENSGALG00000039513	0.511330432074835
ENSGALG00000037891	ENSGALG00000037891	12.4996859230466
ENSGALG00000037810	ENSGALG00000037810	0.266961017813547
ENSGALG00000032071	ENSGALG00000032071	1.89454827942444
ENSGALG00000032731	ENSGALG00000032731	0.978827056572494
ENSGALG00000042153	APC2	19.9525726554705
ENSGALG00000042734	ENSGALG00000042734	0.502535769739244
ENSGALG00000039730	ENSGALG00000039730	10.1450372904212
ENSGALG00000038995	GRIA4	40.3294818017155
ENSGALG00000040542	ENSGALG00000040542	0.309508486365633
ENSGALG00000036255	WNT7B	1.57199264101621
ENSGALG00000041764	VSTM2A	33.660555685396
ENSGALG00000033561	DGKB	15.5196727235111
ENSGALG00000039344	ENSGALG00000039344	0.332774774831929
ENSGALG00000031010	OLIG2	12.5883601860143
ENSGALG00000035021	ENSGALG00000035021	0.527780792634532
ENSGALG00000029411	ENSGALG00000029411	0.69594264268403
ENSGALG00000038437	ENSGALG00000038437	0.29691790840437
ENSGALG00000037692	ENSGALG00000037692	1.58028981355235
ENSGALG00000040675	HS3ST2	6.61003759870237
ENSGALG00000032941	ENSGALG00000032941	1.25853833005887
ENSGALG00000035246	ENSGALG00000035246	0.113879106781065
ENSGALG00000035387	TMEM240	1.68666986869076
ENSGALG00000033029	ENSGALG00000033029	0.0794729500099154
ENSGALG00000030356	OTOP1	1.79707543639548
ENSGALG00000039005	TMEM114	0.921676375392796
ENSGALG00000038436	ENSGALG00000038436	0.272891153099767
ENSGALG00000035938	ENSGALG00000035938	0.158479786691441
ENSGALG00000039125	PYY	0.306945596598536
ENSGALG00000042879	ENSGALG00000042879	0.0204751661805103
ENSGALG00000030574	ENSGALG00000030574	7.1314042651098
ENSGALG00000043033	EYA1	0.370514651310084
ENSGALG00000033541	FRMPD4	7.01507202069775
ENSGALG00000038087	CACNG3	21.1891286361655
ENSGALG00000041838	ENSGALG00000041838	0.562038232912386
ENSGALG00000042837	LOC100858942	1.3571307486425
ENSGALG00000039698	DRD1	1.68521902899407
ENSGALG00000045110	ENSGALG00000045110	0.0126357643216469
ENSGALG00000033095	ENSGALG00000033095	0.166620890878238
ENSGALG00000031218	ENSGALG00000031218	0.112381547716535
ENSGALG00000039748	ENSGALG00000039748	0.417945504268932
ENSGALG00000037829	LOXHD1	0.244346095977428
ENSGALG00000041736	FSTL5	39.7426660469969
ENSGALG00000037561	ENSGALG00000037561	0.135182708234944
ENSGALG00000042283	ENSGALG00000042283	0.182749691309029
ENSGALG00000037302	ENSGALG00000037302	5.36731673031127
ENSGALG00000029878	ENSGALG00000029878	1.55332576636047
ENSGALG00000044129	ENSGALG00000044129	1.01039510500057
ENSGALG00000042474	ENSGALG00000042474	0.241614467551765
ENSGALG00000042866	ENSGALG00000042866	0.195817253138616
ENSGALG00000043152	ENSGALG00000043152	0.132425855242067
ENSGALG00000041979	TMEM125	8.63813184340235
ENSGALG00000033711	LOC107055870	1.50319842045768
ENSGALG00000040918	LOC107050025	0.129534273147206
ENSGALG00000039889	SYN3	0.577489208423083
ENSGALG00000034564	ENSGALG00000034564	1.25044120563795
ENSGALG00000033566	ENSGALG00000033566	9.87814264904597
ENSGALG00000037148	CRH	5.99608477047264
ENSGALG00000035027	ENSGALG00000035027	2.87319736440465
ENSGALG00000030107	ENSGALG00000030107	34.5080459137956
ENSGALG00000034782	ENSGALG00000034782	0.289847816384104
ENSGALG00000041996	ENSGALG00000041996	1.19789194937147
ENSGALG00000030809	ENSGALG00000030809	2.06329583638534
ENSGALG00000036097	CDH18	5.98427808515644
ENSGALG00000034621	KCNIP4	74.9155048179512
ENSGALG00000032558	INSC	0.240321353142741
ENSGALG00000032545	NKX6-1	1.34531449854185
ENSGALG00000030512	PROCA1	1.62492190057723
ENSGALG00000031990	ENSGALG00000031990	0.908927564836979
ENSGALG00000030223	ENSGALG00000030223	0.589531730045803
ENSGALG00000033410	ENSGALG00000033410	0.271641720010321
ENSGALG00000038576	FNDC9	9.03826773027193
ENSGALG00000034832	ENSGALG00000034832	2.27693529114408
ENSGALG00000030195	ENSGALG00000030195	0.395038034743397
ENSGALG00000043515	ENSGALG00000043515	5.8516841873811
ENSGALG00000036091	ENSGALG00000036091	1.5974002535327
ENSGALG00000040114	PTPRZ1	139.887805477989
ENSGALG00000034424	PPP1R42	0.587906884702864
ENSGALG00000042440	ENSGALG00000042440	0.124787777676037
ENSGALG00000039340	LOC107054697	0.330292054006288
ENSGALG00000037300	ENSGALG00000037300	0.338742036050062
ENSGALG00000040705	ENSGALG00000040705	1.49139733658587
ENSGALG00000041578	KCNJ10	48.5675497592285
ENSGALG00000037565	ENSGALG00000037565	0.423775995289327
ENSGALG00000007135	ENSGALG00000007135	0.285272142343279
ENSGALG00000030991	IRX1	10.6997511132274
ENSGALG00000037652	ENSGALG00000037652	0.103706926355641
ENSGALG00000043716	ENSGALG00000043716	0.331603452310147
ENSGALG00000042626	SYT4	60.697489611822
ENSGALG00000039772	RGS7	24.196232136326
ENSGALG00000030052	ENSGALG00000030052	1.34020424249418
ENSGALG00000043443	ENSGALG00000043443	1.42756219370741
ENSGALG00000033739	POU3F3	7.23065756942731
ENSGALG00000043069	ENSGALG00000043069	0.379290148840222
ENSGALG00000041622	ENSGALG00000041622	19.0230868756462
ENSGALG00000038425	POU3F2	2.78564567277006
ENSGALG00000042107	ENSGALG00000042107	0.855408037206406
ENSGALG00000036936	ENSGALG00000036936	1.7262026252999
ENSGALG00000032113	ENSGALG00000032113	6.52624607210617
ENSGALG00000031578	CSMD3	5.19681916587921
ENSGALG00000034709	ENSGALG00000034709	0.149884837443087
ENSGALG00000042506	ENSGALG00000042506	2.53371194911623
ENSGALG00000042338	ENSGALG00000042338	0.41875610286648
ENSGALG00000038218	ENSGALG00000038218	7.5462439582904
ENSGALG00000029917	SGCA	0.807017092440948
ENSGALG00000036153	ENSGALG00000036153	0.620637240968986
ENSGALG00000033584	ENSGALG00000033584	0.0102578881633415
ENSGALG00000032012	ENSGALG00000032012	1.37716296354777
ENSGALG00000034946	ENSGALG00000034946	0.389117318718281
ENSGALG00000036297	ABHD8	43.3826150441315
ENSGALG00000029677	NME8	0.0423823480301642
ENSGALG00000029426	ENSGALG00000029426	0.53776353346398
ENSGALG00000034312	ENSGALG00000034312	0.67596397843034
ENSGALG00000031761	ENSGALG00000031761	0.649078976313781
ENSGALG00000035264	ENSGALG00000035264	0.05368754544736
ENSGALG00000040945	ENSGALG00000040945	0.813147516635596
ENSGALG00000039436	ENSGALG00000039436	0.250851755927369
ENSGALG00000042798	GDAP1	16.8334256655955
ENSGALG00000031251	ENSGALG00000031251	0.347187510971776
ENSGALG00000040226	ENSGALG00000040226	2.78776386471419
ENSGALG00000004978	MYO15A	0.130413938538451
ENSGALG00000036226	ENSGALG00000036226	0.154838029918437
ENSGALG00000040757	ENSGALG00000040757	65.7521335127695
ENSGALG00000030760	ENSGALG00000030760	0.217338976872877
ENSGALG00000036212	ENSGALG00000036212	0.143261785830243
ENSGALG00000040470	ENSGALG00000040470	2.7222700234461
ENSGALG00000038594	LOC107057039	2.60338299412645
ENSGALG00000039254	SLC17A6	93.7201784375553
ENSGALG00000036598	KIAA1644	5.11579505281458
ENSGALG00000043687	ENSGALG00000043687	13.7467254044191
ENSGALG00000036077	ENSGALG00000036077	0.808529519030801
ENSGALG00000035238	ENSGALG00000035238	0.0428326532815743
ENSGALG00000041042	ENSGALG00000041042	1.60396640319317
ENSGALG00000038606	CFAP43	2.05940480906175
ENSGALG00000042596	ENSGALG00000042596	0.392662505727198
ENSGALG00000042392	ENSGALG00000042392	0.226371725372936
ENSGALG00000034492	ENSGALG00000034492	1.85345954243721
ENSGALG00000032089	ENSGALG00000032089	0.771748417570049
ENSGALG00000031352	LOC107055697	7.90801675161399
ENSGALG00000043218	ENSGALG00000043218	0.814265054349698
ENSGALG00000034041	ENSGALG00000034041	2.0019684465166
ENSGALG00000039411	COL25A1	0.612499000665546
ENSGALG00000031742	ENSGALG00000031742	0.384165806846592
ENSGALG00000039081	ENSGALG00000039081	2.86117307159669
ENSGALG00000034524	ENSGALG00000034524	2.46089171908125
ENSGALG00000033696	RALY	9.89915375985668
ENSGALG00000037131	CACNA1A	6.73491071350088
ENSGALG00000036823	ENSGALG00000036823	0.882094991432849
ENSGALG00000030875	HMX2	3.61899941404437
ENSGALG00000035267	KIF5A	31.0419306855467
ENSGALG00000039931	ENSGALG00000039931	5.85371829098574
ENSGALG00000029259	ENSGALG00000029259	0.458540351910579
ENSGALG00000040698	ENSGALG00000040698	0.166236334699536
ENSGALG00000035594	MYH7	0.759270501387954
ENSGALG00000039598	ENSGALG00000039598	2.55080451265719
ENSGALG00000033681	ENSGALG00000033681	0.158140778226956
ENSGALG00000030903	ENSGALG00000030903	0.155429163845821
ENSGALG00000033664	MOV10L1	0.288752189291959
ENSGALG00000038472	ENSGALG00000038472	0.467988288684371
ENSGALG00000029375	ENSGALG00000029375	0.150112754491519
ENSGALG00000039873	ENSGALG00000039873	0.215697739206376
ENSGALG00000030848	ENSGALG00000030848	0.177329485297401
ENSGALG00000032140	ENSGALG00000032140	0.4290152222412
ENSGALG00000033707	ENSGALG00000033707	2.63514074174637
ENSGALG00000041894	ENSGALG00000041894	0.12923432831401
ENSGALG00000029212	PADI2	2.13374965719917
ENSGALG00000038481	ENSGALG00000038481	0.241710743943559
ENSGALG00000032978	UCN3	21.1086454957761
ENSGALG00000032784	ENSGALG00000032784	0.156597924380761
ENSGALG00000041910	ENSGALG00000041910	0.483191718717965
ENSGALG00000039766	ENSGALG00000039766	0.149419182688663
ENSGALG00000043239	ENSGALG00000043239	0.493651413632893
ENSGALG00000039079	ENSGALG00000039079	1.61374649798207
ENSGALG00000032937	Dlgap2	2.81497692311693
ENSGALG00000041581	ENSGALG00000041581	0.767436456197904
ENSGALG00000030676	CPNE5	9.43836310092157
ENSGALG00000036488	ENSGALG00000036488	10.8598917678623
ENSGALG00000042104	ROBO1	0.33493516335821
ENSGALG00000040332	ENSGALG00000040332	0.277296790393141
ENSGALG00000043396	LOC107054051	4.0414687571678
ENSGALG00000030576	ANKRD34C	3.42997829661781
ENSGALG00000035078	FAM19A1	0.584660301155618
ENSGALG00000029286	ENSGALG00000029286	0.179986571406264
ENSGALG00000040716	PRLH	9.66183961378762
ENSGALG00000036204	ENSGALG00000036204	0.352784106285409
ENSGALG00000040532	ZIC1	9.35312246117936
ENSGALG00000033639	ENSGALG00000033639	0.539750592537094
ENSGALG00000039831	FAM135B	1.4737703784676
ENSGALG00000043726	ENSGALG00000043726	0.0092822214204903
ENSGALG00000040829	LOC107055754	0.449787884812298
ENSGALG00000029504	ENSGALG00000029504	1.60094467420057
ENSGALG00000029675	MARCH4	1.2496831891633
ENSGALG00000036911	ENSGALG00000036911	0.249477925878052
ENSGALG00000040204	ENSGALG00000040204	0.96732378245965
ENSGALG00000037512	ENSGALG00000037512	0.250148989883502
ENSGALG00000037842	LRGUK	3.29129701596795
ENSGALG00000040811	ENSGALG00000040811	0.248063609230469
ENSGALG00000032359	ENSGALG00000032359	0.142834587125951
ENSGALG00000033601	ARRB1	0.38097801647669
ENSGALG00000040990	ENSGALG00000040990	50.698785301581
ENSGALG00000037274	SNPH	16.666942201288
ENSGALG00000035278	ENSGALG00000035278	1.86928538740314
ENSGALG00000034646	ENSGALG00000034646	0.247698267321625
ENSGALG00000037975	LOC420209	4.15595949483157
ENSGALG00000033238	ENSGALG00000033238	1.77115405554497
ENSGALG00000038728	LOC100859173	0.395694796564625
ENSGALG00000039600	ENSGALG00000039600	25.6426144349368
ENSGALG00000030334	ENSGALG00000030334	0.0959983973097594
ENSGALG00000041805	ENSGALG00000041805	36.7274775132929
ENSGALG00000036909	AGBL4	12.4243804619996
ENSGALG00000040168	GPR61	1.42805881688306
ENSGALG00000037498	LOC107050401	0.181796768631061
ENSGALG00000043612	ENSGALG00000043612	0.357168743015097
ENSGALG00000033692	ENSGALG00000033692	1.04703182944565
ENSGALG00000039826	CNGA3	1.25137814315921
ENSGALG00000030425	ENSGALG00000030425	0.00551219516679104
ENSGALG00000043014	ENSGALG00000043014	0.186837059629517
ENSGALG00000035795	ENSGALG00000035795	0.275427107666925
ENSGALG00000041025	FOXJ1	6.85714303654713
ENSGALG00000007004	HTR3A	0.487333120578289
ENSGALG00000040007	IL17D	0.529258987893704
ENSGALG00000039055	ENSGALG00000039055	0.785960306287839
ENSGALG00000034788	PHLDA1	1.97228514791777
ENSGALG00000037045	ENSGALG00000037045	0.0946830533011877
ENSGALG00000037435	ENSGALG00000037435	1.23784094060222
ENSGALG00000032108	TMEM136-1	0.556207021662254
ENSGALG00000029788	CCK	50.0535667389648
ENSGALG00000034489	ENSGALG00000034489	0.660118168194244
ENSGALG00000029560	ENSGALG00000029560	0.0977137684173849
ENSGALG00000038112	ENSGALG00000038112	1.47758880196943
ENSGALG00000039447	KRT23	1.52876306664069
ENSGALG00000035797	ENSGALG00000035797	0.976117507065111
ENSGALG00000037625	ENSGALG00000037625	0.26336809691827
ENSGALG00000039899	ENSGALG00000039899	0.588588716922105
ENSGALG00000041583	ENSGALG00000041583	0.104225139008102
ENSGALG00000032184	CSPG5	19.3424194895065
ENSGALG00000030480	ENSGALG00000030480	0.394515889936567
ENSGALG00000044626	ENSGALG00000044626	0.0870160912524208
ENSGALG00000031651	ENSGALG00000031651	1.08526673790644
ENSGALG00000038583	ENSGALG00000038583	0.405462906899172
ENSGALG00000036964	ENSGALG00000036964	0.485859773022695
ENSGALG00000033089	LOC414835	0.852538409268032
ENSGALG00000031309	ENSGALG00000031309	0.236095263134355
ENSGALG00000030251	ADCY8	15.4043207117427
ENSGALG00000032421	ENSGALG00000032421	0.145642152443287
ENSGALG00000035956	ENSGALG00000035956	0.169680733289558
ENSGALG00000038241	CARTPT	2.05287420042734
ENSGALG00000037011	CILP2	0.0816959210830877
ENSGALG00000030050	ENSGALG00000030050	0.221172073143467
ENSGALG00000038135	ENSGALG00000038135	2.30300227873416
ENSGALG00000040040	ENSGALG00000040040	0.158119895405191
ENSGALG00000043323	ENSGALG00000043323	3.38440871853356
ENSGALG00000037790	ENSGALG00000037790	0.710945489519146
ENSGALG00000033329	ENSGALG00000033329	0.256270574851955
ENSGALG00000041015	ENSGALG00000041015	3.14880610548577
ENSGALG00000034158	ENSGALG00000034158	2.85813840848982
ENSGALG00000038525	ENSGALG00000038525	1.5406787596734
ENSGALG00000032009	ENSGALG00000032009	2.99600847062253
ENSGALG00000033484	ENSGALG00000033484	0.829056054278491
ENSGALG00000043798	C1QL4	0.932032217740539
ENSGALG00000043546	ENSGALG00000043546	0.583572781887876
ENSGALG00000039695	ENSGALG00000039695	2.12595211543296
ENSGALG00000031562	ENSGALG00000031562	0.00772085431430895
ENSGALG00000035658	ENSGALG00000035658	0.23602373120151
ENSGALG00000034371	ENSGALG00000034371	0.249935831693702
ENSGALG00000038613	ENSGALG00000038613	0.0670068635791117
ENSGALG00000033756	ENSGALG00000033756	0.0984541979355696
ENSGALG00000029321	ENSGALG00000029321	0.788005603127043
ENSGALG00000039758	MAST1	7.21747807937295
ENSGALG00000034713	ENSGALG00000034713	0.399877347761381
ENSGALG00000037917	ENSGALG00000037917	3.16729583790354
ENSGALG00000031242	ENSGALG00000031242	0.698327281628834
ENSGALG00000041553	TMEM74	6.07493245374361
ENSGALG00000041094	SYT1	195.204082306549
ENSGALG00000037632	NKX2-1	8.30637467404431
ENSGALG00000035820	ENSGALG00000035820	0.0762770763753666
ENSGALG00000030234	ENSGALG00000030234	0.0723752441978107
ENSGALG00000034032	SRRT	0.226964894075599
ENSGALG00000044419	ENSGALG00000044419	0.115669434295799
ENSGALG00000043759	ENSGALG00000043759	0.1196735396339
ENSGALG00000039821	ENSGALG00000039821	9.68356280329858
ENSGALG00000046333	ENSGALG00000046333	0.657997021443262
ENSGALG00000040210	ENSGALG00000040210	0.178124111694126
ENSGALG00000034157	ENSGALG00000034157	0.253329904449157
ENSGALG00000032069	ENSGALG00000032069	0.712037683666851
ENSGALG00000030583	ENSGALG00000030583	3.07994450825911
ENSGALG00000038231	ENSGALG00000038231	4.08483903818789
ENSGALG00000037660	ENSGALG00000037660	1.32951038912706
ENSGALG00000037352	SOX14	4.1964145758039
ENSGALG00000032693	ENSGALG00000032693	0.466588081496287
ENSGALG00000038755	ENSGALG00000038755	18.5546924295128
ENSGALG00000036507	ENSGALG00000036507	0.228306000359277
ENSGALG00000040069	BARHL2	0.581627836420204
ENSGALG00000034469	ENSGALG00000034469	0.2562577148382
ENSGALG00000034052	ENSGALG00000034052	0.879205300854924
ENSGALG00000037120	ENSGALG00000037120	0.126404798402018
ENSGALG00000041817	ENSGALG00000041817	0.17779348170593
ENSGALG00000034516	SHISA6	7.05732519570133
ENSGALG00000032048	ENSGALG00000032048	0.379350758076647
ENSGALG00000030169	CASKIN1	1.03833852616996
ENSGALG00000030960	TRIM67	1.5714256376094
ENSGALG00000036221	KCNA7	0.716467428906474
ENSGALG00000038759	ENSGALG00000038759	10.6633597888774
ENSGALG00000034220	ENSGALG00000034220	0.18089439787733
ENSGALG00000036373	ENSGALG00000036373	21.0716917728435
ENSGALG00000037948	ENSGALG00000037948	3.32894056983584
ENSGALG00000032552	ENSGALG00000032552	0.0837357694416322
ENSGALG00000035147	ENSGALG00000035147	0.00772085431430895
ENSGALG00000036109	ENSGALG00000036109	0.420950160584705
ENSGALG00000029776	ENSGALG00000029776	0.00560186199194743
ENSGALG00000030233	ENSGALG00000030233	0.212708313522343
ENSGALG00000033701	TRHR	1.73495102348701
ENSGALG00000034301	ENSGALG00000034301	0.344130380479549
ENSGALG00000033815	ENSGALG00000033815	0.261424461182564
ENSGALG00000029231	ENSGALG00000029231	0.264327571878886
ENSGALG00000029872	ENSGALG00000029872	5.27878163379826
ENSGALG00000030917	CCDC65	0.631166980146059
ENSGALG00000033831	ENSGALG00000033831	0.554679577541906
ENSGALG00000037724	ENSGALG00000037724	0.144614251368691
ENSGALG00000034994	ENSGALG00000034994	3.44099278253503
ENSGALG00000032753	GAREM2	2.56282740106385
ENSGALG00000043055	ENSGALG00000043055	0.274850613190987
ENSGALG00000035741	ENSGALG00000035741	0.223369592137352
ENSGALG00000038267	ENSGALG00000038267	9.21797369409137
ENSGALG00000031961	Prrt2	0.212226953897716
ENSGALG00000039293	ENSGALG00000039293	2.25666797127451
ENSGALG00000038180	ENSGALG00000038180	0.593955299612091
ENSGALG00000036710	LOC107056742	0.12812046108728
ENSGALG00000011860	ENSGALG00000011860	15.0247033914224
ENSGALG00000034894	ENSGALG00000034894	0.0530137690137343
ENSGALG00000033853	ENSGALG00000033853	3.45343955462102
ENSGALG00000034552	ENSGALG00000034552	0.185334345129439
ENSGALG00000033717	ENSGALG00000033717	1.5768162980641
ENSGALG00000043810	ENSGALG00000043810	0.166459765678721
ENSGALG00000034129	ENSGALG00000034129	0.389117318718281
ENSGALG00000041585	ENSGALG00000041585	0.212773703605257
ENSGALG00000038271	ENSGALG00000038271	0.133713189494447
ENSGALG00000038090	ENSGALG00000038090	0.154021221779886
ENSGALG00000033505	ENSGALG00000033505	4.44035909358363
ENSGALG00000037997	RGS22	1.97489295132761
ENSGALG00000040032	ENSGALG00000040032	0.154842615224526
ENSGALG00000041878	AQP5	0.228327667090898
ENSGALG00000029779	GSX1	0.556714401882333
ENSGALG00000033432	ENSGALG00000033432	0.524933908037366
ENSGALG00000032208	ENSGALG00000032208	0.200745113436254
ENSGALG00000034899	NKAIN3	0.0780990690900465
ENSGALG00000038742	ENSGALG00000038742	0.328971131343076
ENSGALG00000041028	LOC107053190	15.3830857893739
ENSGALG00000040913	ENSGALG00000040913	0.19310050836826
ENSGALG00000042746	ENSGALG00000042746	0.240999455202515
ENSGALG00000033370	ENSGALG00000033370	0.0617809854378127
ENSGALG00000032522	BICD1	0.134128348810646
ENSGALG00000017023	NEK5	0.528824946701922
ENSGALG00000035217	ENSGALG00000035217	0.196844886813861
ENSGALG00000033589	ENSGALG00000033589	15.701079131455
ENSGALG00000031605	ENSGALG00000031605	1.02620224784721
ENSGALG00000034197	ZIC5	0.603798112864878
ENSGALG00000038225	SEMA3E	1.71692655365611
ENSGALG00000033638	SLC26A7	0.0898290469535727
ENSGALG00000034304	ENSGALG00000034304	0.125407013705544
ENSGALG00000034418	ENSGALG00000034418	0.0921715986190427
ENSGALG00000034574	ASZ1	0.148857604271256
ENSGALG00000035985	ENSGALG00000035985	0.340654049822784
ENSGALG00000040436	GAD2	132.755997284403
ENSGALG00000041932	SLC5A5	0.860999216018002
ENSGALG00000042613	ENSGALG00000042613	0.134646494759226
ENSGALG00000035232	ENSGALG00000035232	0.4508065320742
ENSGALG00000035712	ENSGALG00000035712	1.68523372126338
ENSGALG00000032554	C1QL3	1.42444963624803
ENSGALG00000041689	ENSGALG00000041689	0.141814038948554
ENSGALG00000038266	CTXN2	2.38420430744721
ENSGALG00000032867	ENSGALG00000032867	1.13813387763888
ENSGALG00000030056	ENSGALG00000030056	0.900220295113057
ENSGALG00000044263	DEUP1	0.349946129765265
ENSGALG00000042558	ENSGALG00000042558	0.423231859989097
ENSGALG00000042086	ENSGALG00000042086	0.79444138004564
ENSGALG00000029510	STK32B	25.363623761741
ENSGALG00000030532	ENSGALG00000030532	0.177306262747968
ENSGALG00000039756	NKAIN2	13.5693433279277
ENSGALG00000042812	NRG3	3.55656284057674
ENSGALG00000038930	ENSGALG00000038930	6.1798245506964
ENSGALG00000036059	ENSGALG00000036059	0.190745342879683
ENSGALG00000032696	ENSGALG00000032696	2.67940813250674
ENSGALG00000040537	ENSGALG00000040537	0.830391930213107
ENSGALG00000032999	ENSGALG00000032999	0.75518920834311
ENSGALG00000039403	GRM8	14.7543082617891
ENSGALG00000012142	KCNA4	7.49635797718636
ENSGALG00000040949	ENSGALG00000040949	1.98888956121659
ENSGALG00000029932	ENSGALG00000029932	0.589772964448318
ENSGALG00000031090	ENSGALG00000031090	0.214230515970098
ENSGALG00000033883	PCDH7	7.74486178255038
ENSGALG00000043056	ENSGALG00000043056	0.241435525719366
ENSGALG00000032911	ENSGALG00000032911	0.462237360150122
ENSGALG00000033629	ENSGALG00000033629	0.397224237640592
ENSGALG00000042880	ENSGALG00000042880	0.470923713973889
ENSGALG00000043297	ENSGALG00000043297	0.569812792337008
ENSGALG00000036473	ENSGALG00000036473	0.33734020758184
ENSGALG00000031628	ENSGALG00000031628	0.397202432424765
ENSGALG00000029264	PI15	0.175105072300463
ENSGALG00000033682	ENSGALG00000033682	0.344429415227433
ENSGALG00000035376	ENSGALG00000035376	0.0814821137956423
ENSGALG00000034116	ENSGALG00000034116	0.0627563119210077
ENSGALG00000036364	FOXG1	4.18763920816124
ENSGALG00000035673	ADAM11	17.1736043394502
ENSGALG00000038543	KCNH7	3.18957298487474
ENSGALG00000039292	UNCX	1.90805440016987
ENSGALG00000030591	LOC107056096	0.26404548628675
ENSGALG00000040959	GRP	15.5284770128475
ENSGALG00000042207	ENSGALG00000042207	0.0893225301800697
ENSGALG00000038042	GABRG2	40.2307194151598
ENSGALG00000030610	Frmpd3	0.902141393822947
ENSGALG00000029865	ENSGALG00000029865	0.714120038135682
ENSGALG00000042871	SLIT1	24.2025840405646
ENSGALG00000038822	ENSGALG00000038822	0.0906938879845175
ENSGALG00000033161	ENSGALG00000033161	0.25684154533706
ENSGALG00000033535	RGS16	28.8359436765266
ENSGALG00000036149	ENSGALG00000036149	0.0940153166092861
ENSGALG00000040720	GRID2IP	15.1026052789025
ENSGALG00000039107	ENSGALG00000039107	0.629899388630908
ENSGALG00000040432	PAPPA2	1.07569614692229
ENSGALG00000030372	MPZ	0.192694348351157
ENSGALG00000041688	ENSGALG00000041688	0.793627250293868
ENSGALG00000038919	SLC32A1	117.028487251346
ENSGALG00000032584	ALX4	1.26918781068529
ENSGALG00000030341	ENSGALG00000030341	12.1204561687562
ENSGALG00000034761	FHAD1	2.74294025835136
ENSGALG00000039458	MSTN	1.23419532313476
ENSGALG00000036589	GFRA4	13.3199624099296
ENSGALG00000041847	ENSGALG00000041847	0.227407933629273
ENSGALG00000040036	ENSGALG00000040036	0.399666798636237
ENSGALG00000041375	ENSGALG00000041375	1.77041342098796
ENSGALG00000031259	ENSGALG00000031259	1.13851396965017
ENSGALG00000039151	ST8SIA3	23.8401117337436
ENSGALG00000043621	LOC107051526	0.775170337019034
ENSGALG00000040383	ENSGALG00000040383	4.94921538055052
ENSGALG00000030539	ENSGALG00000030539	0.0724678823300469
ENSGALG00000038084	GNAT2	0.779556777415746
ENSGALG00000030250	SV2B	10.208587396878
ENSGALG00000033070	ENSGALG00000033070	0.845415207566125
ENSGALG00000037236	ENSGALG00000037236	0.0708922549165321
ENSGALG00000034676	ENSGALG00000034676	0.20904970021082
ENSGALG00000038769	USH1G	0.318976978203644
ENSGALG00000037945	ENSGALG00000037945	0.224747754701171
ENSGALG00000036378	TBR1	0.956657685975067
ENSGALG00000043393	CADM2	31.226125428761
ENSGALG00000037841	GRM7	22.413598306069
ENSGALG00000030094	ENSGALG00000030094	0.142965927933114
ENSGALG00000036522	ENSGALG00000036522	0.852782820494913
ENSGALG00000034070	GAD1	63.8849483903054
ENSGALG00000040839	ENSGALG00000040839	1.09771902372047
ENSGALG00000034325	RBFOX1	12.3974633869405
ENSGALG00000035737	ENSGALG00000035737	1.04197890453135
ENSGALG00000034377	SLC30A8	0.84721382204108
ENSGALG00000041820	NPSR1	0.232147878040838
ENSGALG00000031552	ENSGALG00000031552	0.0953434961469838
ENSGALG00000039477	ENSGALG00000039477	3.29687268284801
ENSGALG00000004916	DRC3	0.68185535074774
ENSGALG00000034126	ENSGALG00000034126	8.28864845903927
ENSGALG00000033353	RIT2	18.0587767811767
ENSGALG00000039587	SYNDIG1	49.8232267439749
ENSGALG00000032534	OBSCN	0.0680996135761054
ENSGALG00000032177	ENSGALG00000032177	25.3345850584928
ENSGALG00000036195	ENSGALG00000036195	1.85998231934841
ENSGALG00000029735	ENSGALG00000029735	3.96571210067249
ENSGALG00000037889	PTPRT	10.5134821177551
ENSGALG00000037390	GPR83-L	2.62984811141302
ENSGALG00000041565	ENSGALG00000041565	0.521429260032391
ENSGALG00000030712	ENSGALG00000030712	0.912641518405757
ENSGALG00000042752	ENSGALG00000042752	0.349467158588067
ENSGALG00000039226	ENSGALG00000039226	2.62217123804283
ENSGALG00000043460	SOX2	41.2321454758214
ENSGALG00000034846	ENSGALG00000034846	0.194788867834168
ENSGALG00000037378	RPRML	1.29549994623425
ENSGALG00000042203	ENSGALG00000042203	0.889256248270142
ENSGALG00000042003	FZD10	1.13630357347848
ENSGALG00000036222	ENSGALG00000036222	0.445017214590874
ENSGALG00000041822	FGF22	0.254492833195721
ENSGALG00000038104	ENSGALG00000038104	0.123499347942094
ENSGALG00000039816	ENSGALG00000039816	0.133485433290341
ENSGALG00000031533	LOC107049066	0.981475289062045
ENSGALG00000042127	ENSGALG00000042127	0.0814513460013653
ENSGALG00000034554	ENSGALG00000034554	1.15275565690672
ENSGALG00000043079	SP9	0.363047023222151
ENSGALG00000034057	ENSGALG00000034057	0.229258846872581
ENSGALG00000035602	ZNF536	2.85635538059878
ENSGALG00000008416	CFAP61	2.44518573619695
ENSGALG00000037911	ENSGALG00000037911	0.414228123656646
ENSGALG00000036782	OPRD1	3.17796845565713
ENSGALG00000036311	ENSGALG00000036311	0.418931864234852
ENSGALG00000042678	ENSGALG00000042678	1.85904016824698
ENSGALG00000036451	ENSGALG00000036451	0.178843781956179
ENSGALG00000039965	ENSGALG00000039965	0.0905585421833695
ENSGALG00000030952	ENSGALG00000030952	0.469308748996105
ENSGALG00000036481	ENSGALG00000036481	0.384252144778485
ENSGALG00000030353	SOX1	2.54190742642573
ENSGALG00000040860	ENSGALG00000040860	0.737259286312174
ENSGALG00000032905	ENSGALG00000032905	22.7016704762737
ENSGALG00000039812	ENSGALG00000039812	1.76010301221189
ENSGALG00000033055	ENSGALG00000033055	0.128193085576874
ENSGALG00000042157	ENSGALG00000042157	1.41618846892016
ENSGALG00000036849	LOC107055761	0.22377345420695
ENSGALG00000038223	WHRN	2.64873593666651
ENSGALG00000035582	ENSGALG00000035582	1.04022687687856
ENSGALG00000034498	ENSGALG00000034498	34.3660737733803
ENSGALG00000035660	ENSGALG00000035660	0.108352850755814
ENSGALG00000040569	ENSGALG00000040569	0.412217557171899
ENSGALG00000042886	CACNG7	5.38595784827898
ENSGALG00000030954	ENSGALG00000030954	0.182749691309029
ENSGALG00000036583	ENSGALG00000036583	1.19461755397155
ENSGALG00000038546	ENSGALG00000038546	0.447625916039029
ENSGALG00000040133	ENSGALG00000040133	0.118884615248538
ENSGALG00000041781	ENSGALG00000041781	0.184533255396199
ENSGALG00000034054	LOC420039	0.315317785680304
ENSGALG00000036140	LOC100859230	0.755545322520161
ENSGALG00000040641	SCRT1	0.277234194384319
ENSGALG00000034241	ENSGALG00000034241	13.2905843724679
ENSGALG00000030287	ENSGALG00000030287	1.29801355922706
ENSGALG00000043448	ABLIM2	22.7456214215049
ENSGALG00000042190	ENSGALG00000042190	1.78307908435575
ENSGALG00000031901	ENSGALG00000031901	9.75740777522181
ENSGALG00000031837	ENSGALG00000031837	0.378507377779554
ENSGALG00000035908	ENSGALG00000035908	0.255572963146975
ENSGALG00000032750	ENSGALG00000032750	2.59505816785941
ENSGALG00000042050	ENSGALG00000042050	0.0989387246373775
ENSGALG00000030420	ENSGALG00000030420	6.98326727918088
ENSGALG00000042536	ENSGALG00000042536	0.334614531351258
ENSGALG00000043013	ENSGALG00000043013	0.817831269871286
ENSGALG00000040485	LOC427725	0.213289059179628
ENSGALG00000029326	ENSGALG00000029326	0.760500949907945
ENSGALG00000041383	ENSGALG00000041383	3.27688093226356
ENSGALG00000031923	ENSGALG00000031923	0.469862386630171
ENSGALG00000035854	ENSGALG00000035854	0.139359591210777
ENSGALG00000038645	NXPH3	7.11319786950548
ENSGALG00000031840	ENSGALG00000031840	0.219530836032371
ENSGALG00000039659	ENSGALG00000039659	6.08096333089987
ENSGALG00000034889	OTX2	0.860963447963898
ENSGALG00000041740	ENSGALG00000041740	0.0952898291778918
ENSGALG00000042985	ENSGALG00000042985	0.99159858050384
ENSGALG00000042597	ENSGALG00000042597	0.301078257468307
ENSGALG00000034195	ENSGALG00000034195	0.375473548701544
ENSGALG00000033279	ARX	0.545759121103876
ENSGALG00000030689	ENSGALG00000030689	0.183978186512242
ENSGALG00000040463	CABP7	4.16741710584236
ENSGALG00000042676	ENSGALG00000042676	0.585308617293076
ENSGALG00000037740	QRFPR	7.4351754634054
ENSGALG00000043262	KCNIP3	0.329519243707123
ENSGALG00000036881	ENSGALG00000036881	29.8203914214012
ENSGALG00000042793	ENSGALG00000042793	1.46980627604688
ENSGALG00000036484	NCAN	34.14936631339
ENSGALG00000040468	ENSGALG00000040468	0.261317867403766
ENSGALG00000040567	AVPR1A	1.27889240756649
ENSGALG00000040677	ENSGALG00000040677	0.115184357109249
ENSGALG00000039185	ENSGALG00000039185	3.21478695040511
ENSGALG00000036947	ENSGALG00000036947	0.356353597296952
ENSGALG00000042961	ENSGALG00000042961	4.26198814172985
ENSGALG00000039875	ENSGALG00000039875	0.371379659236373
ENSGALG00000031144	ZIC3	1.57626551041882
ENSGALG00000043764	KCNS2	10.6055287629708
ENSGALG00000038966	ENSGALG00000038966	5.65380415470834
ENSGALG00000035835	NKX2-4	0.797580430265022
ENSGALG00000042755	ENSGALG00000042755	0.257959102899039
ENSGALG00000031152	IQGAP3	1.93700261313273
ENSGALG00000043172	ENSGALG00000043172	22.1551057716811
ENSGALG00000032282	CALB1	73.5875033320577
ENSGALG00000035951	SOX12	0.313939307848974
ENSGALG00000043217	BARHL1	1.02810550380133
ENSGALG00000029399	ENSGALG00000029399	0.229952340982288
ENSGALG00000040479	P2RX3	0.488134757687815
ENSGALG00000031615	FAIM2	200.6901976141
ENSGALG00000042228	FAM19A4	0.488372962349138
ENSGALG00000034278	SVOP	15.8996494291026
ENSGALG00000037349	ENSGALG00000037349	1.82210904577711
ENSGALG00000041858	ENSGALG00000041858	1.30524662649269
ENSGALG00000043213	CYP26C1	0.102707032067117
ENSGALG00000039941	LOC107049311	1.52909372494051
ENSGALG00000030887	ENSGALG00000030887	0.389085158972441
ENSGALG00000030855	ENSGALG00000030855	0.545280736512698
ENSGALG00000033908	SLC10A4	2.06313270932293
ENSGALG00000029648	TH	8.48591843428683
ENSGALG00000039837	CCKBR	4.04904461306515
ENSGALG00000036948	LOC107057478	0.287470787397995
ENSGALG00000034412	ENSGALG00000034412	0.18346823395552
ENSGALG00000040151	ENSGALG00000040151	3.66200302649596
ENSGALG00000041069	ENSGALG00000041069	0.2279820266871
ENSGALG00000038355	GDF5	0.121741713423574
ENSGALG00000038629	EFNA2	2.85953946869197
ENSGALG00000041212	ENSGALG00000041212	21.2809860286804
ENSGALG00000031344	ENSGALG00000031344	13.8290839054497
ENSGALG00000042970	ENSGALG00000042970	0.217193535967165
ENSGALG00000041442	ENSGALG00000041442	0.163545026237019
ENSGALG00000038075	ENSGALG00000038075	2.34905094797404
ENSGALG00000031564	SOGA3	11.7547409191656
ENSGALG00000041755	ENSGALG00000041755	0.198049742306505
ENSGALG00000041889	ENSGALG00000041889	43.6742382052589
ENSGALG00000042604	ARX	2.15103156262996
ENSGALG00000037285	KCNK9	0.471512250607821
ENSGALG00000034242	ENSGALG00000034242	7.77568559980534
ENSGALG00000043220	ENSGALG00000043220	0.638660877260321
ENSGALG00000041303	ENSGALG00000041303	0.644640576229479
ENSGALG00000034392	ENSGALG00000034392	0.0775840220073679
ENSGALG00000031336	ENSGALG00000031336	0.221908622874474
ENSGALG00000036319	ENSGALG00000036319	0.313441829450012
ENSGALG00000032863	ENSGALG00000032863	0.69831661326018
ENSGALG00000035131	CLDN9	0.319427700798614
ENSGALG00000041371	UNC13A	13.8889729717674
ENSGALG00000040050	ENSGALG00000040050	0.358332994997617
ENSGALG00000035100	ENSGALG00000035100	0.21649865340915
ENSGALG00000040842	HSPB2	9.1629256596409
ENSGALG00000041692	ENSGALG00000041692	0.147335496236469
ENSGALG00000029942	ENSGALG00000029942	1.59962143498629
ENSGALG00000034719	ENSGALG00000034719	0.809722432860063
ENSGALG00000041103	SLC18A3	8.76795955107895
ENSGALG00000041519	ENSGALG00000041519	2.27092906742248
ENSGALG00000033483	CHIR-B2	0.330641265001483
ENSGALG00000037450	ENSGALG00000037450	0.550325336932553
ENSGALG00000037194	ENSGALG00000037194	0.116754635858803
ENSGALG00000043078	ENSGALG00000043078	0.169037708622741
ENSGALG00000035052	BMP3	0.816632241169352
ENSGALG00000035767	ENSGALG00000035767	0.365820306746976
ENSGALG00000034069	TMEM106C	1.23004624266793
ENSGALG00000040709	VWA3B	0.683682001868091
ENSGALG00000031266	DISP2	8.07010530015706
ENSGALG00000035240	LOC107054913	1.1195778733106
ENSGALG00000037602	ENSGALG00000037602	0.114620947905696
ENSGALG00000041225	ENSGALG00000041225	7.10415250486185
ENSGALG00000005413	HS3ST6	2.30485130623142
ENSGALG00000031539	ENSGALG00000031539	0.116479989168424
ENSGALG00000029392	GABRB3	31.7938943376981
ENSGALG00000029963	ENSGALG00000029963	0.217751627558554
ENSGALG00000029847	LOC107052042	0.69204804056984
ENSGALG00000033194	ENSGALG00000033194	0.177212253339382
ENSGALG00000043245	ENSGALG00000043245	0.180426273153878
ENSGALG00000038679	ENSGALG00000038679	7.0260940450695
ENSGALG00000036034	ENSGALG00000036034	6.21118626858216
ENSGALG00000031844	ENSGALG00000031844	1.12207073937312
ENSGALG00000034760	ENSGALG00000034760	0.732059171279164
ENSGALG00000032409	SAMD3	0.241084944140499
ENSGALG00000030546	CLEC19A	1.58105147058479
ENSGALG00000029613	ENSGALG00000029613	0.187691860689944
ENSGALG00000043106	WDR17	6.82357903609479
ENSGALG00000041184	NETO1	12.1794422088383
ENSGALG00000030872	ENSGALG00000030872	2.91764390208786
ENSGALG00000036436	ENSGALG00000036436	0.349706353170101
ENSGALG00000041083	ZIC2	11.2580026114378
ENSGALG00000043480	GPM6A	308.38254950993
ENSGALG00000039162	ENSGALG00000039162	0.0948254706986019
ENSGALG00000041950	LOC419250	0.242155537338251
ENSGALG00000031977	CACNG2	25.3420503231539
ENSGALG00000039896	ENSGALG00000039896	2.8214229163654
ENSGALG00000040445	ENSGALG00000040445	1.46530557261006
ENSGALG00000036712	ENSGALG00000036712	14.0095947506949
ENSGALG00000037004	CNTNAP2	3.58788197938669
ENSGALG00000033415	ENSGALG00000033415	0.235453665922574
ENSGALG00000040582	LMX1B	0.52728674273977
ENSGALG00000037100	ENSGALG00000037100	0.15255956959894
ENSGALG00000031176	ENSGALG00000031176	0.28268693822378
ENSGALG00000037679	ENSGALG00000037679	0
ENSGALG00000031971	CNTNAP2	4.16140591973791
ENSGALG00000040853	ENSGALG00000040853	0.467298015826284
ENSGALG00000038432	ENSGALG00000038432	2.74497056824815
ENSGALG00000029331	ENSGALG00000029331	0.239394747411315
ENSGALG00000041563	ENSGALG00000041563	18.2698462223863
ENSGALG00000030101	CSDC2	87.2717770848855
ENSGALG00000042584	MARCH11	1.51888930938367
ENSGALG00000036366	ENSGALG00000036366	0.127036179407711
ENSGALG00000042622	ENSGALG00000042622	2.37861343034602
ENSGALG00000041690	ENSGALG00000041690	0.378823166822312
ENSGALG00000032781	ENSGALG00000032781	0.309182571903616
ENSGALG00000029695	ENSGALG00000029695	0.159266611794442
ENSGALG00000036916	ENSGALG00000036916	0.269816549990583
ENSGALG00000033145	ENSGALG00000033145	0.553726578616303
ENSGALG00000038986	ENSGALG00000038986	0.241828466447017
ENSGALG00000034885	ENSGALG00000034885	0.26610128433732
ENSGALG00000030834	ATP8B1	0.0623368051196665
ENSGALG00000036358	LMO3	25.7634224873349
ENSGALG00000042480	ENSGALG00000042480	0.156924593084794
ENSGALG00000030934	ENSGALG00000030934	1.48274416571344
ENSGALG00000041398	HIST1H4A	0.24412791411676
ENSGALG00000043556	ENSGALG00000043556	0.3438651071682
ENSGALG00000034272	ENSGALG00000034272	0.221271492531803
ENSGALG00000036544	ENSGALG00000036544	8.58444352104038
ENSGALG00000037304	ENSGALG00000037304	0.238685758951642
ENSGALG00000011236	BEGAIN	10.8182666906603
ENSGALG00000038538	ENSGALG00000038538	0.0818123211407924
ENSGALG00000035169	ENSGALG00000035169	0.370303259608978
ENSGALG00000036828	ENSGALG00000036828	0.240788885413123
ENSGALG00000038372	PRDM8	0.748675452332345
ENSGALG00000041236	CBX7	0.524160764334474
ENSGALG00000033942	ENSGALG00000033942	0.91057249477534
ENSGALG00000029529	ENSGALG00000029529	0.655871885727819
ENSGALG00000039356	HEPACAM	39.1479990939343
ENSGALG00000029799	LOC107049024	0.25038714167184
ENSGALG00000030588	GALNTL6	3.16985321517139
ENSGALG00000030561	LOC427783	3.77219200776803
ENSGALG00000040733	ENSGALG00000040733	0.12193467700547
ENSGALG00000037520	CCDC89	0.387650544399429
ENSGALG00000035051	ENSGALG00000035051	2.04245029953301
ENSGALG00000030006	ENSGALG00000030006	0.707115957260223
ENSGALG00000036972	ENSGALG00000036972	1.71682691810332
ENSGALG00000042484	ENSGALG00000042484	0.0877186918710726
ENSGALG00000030929	STMN4	69.9899504533111
ENSGALG00000037894	ENSGALG00000037894	0.0891168392744395
ENSGALG00000042845	ENSGALG00000042845	0.171199317215353
ENSGALG00000039093	ENSGALG00000039093	0.476408634542396
ENSGALG00000039817	NOG2	0.885060084021932
ENSGALG00000031713	POU6F2	0.518738112587237
ENSGALG00000030206	ENSGALG00000030206	0.138973820674711
ENSGALG00000042342	ENSGALG00000042342	0.498887275526665
ENSGALG00000031428	ENSGALG00000031428	0.910944791000887
ENSGALG00000033407	BRINP3	17.4933336892804
ENSGALG00000031178	ENSGALG00000031178	0.554676719856786
ENSGALG00000029282	FOXL2	0.663965219832871
ENSGALG00000031590	B3GAT2	55.1889717969549
ENSGALG00000042992	ENSGALG00000042992	7.27328966183006
ENSGALG00000042289	SUSD5	1.62000537505446
ENSGALG00000033341	ENSGALG00000033341	0.194239799665265
ENSGALG00000035091	ENSGALG00000035091	0.34440246804696
ENSGALG00000035948	ENSGALG00000035948	0.18448045186749
ENSGALG00000029651	Egfem1	0.610918419272042
ENSGALG00000030141	ENSGALG00000030141	0.123935561684818
ENSGALG00000030350	ENSGALG00000030350	0.875775264063233
ENSGALG00000043030	ENSGALG00000043030	0.338424581482312
ENSGALG00000030853	ENSGALG00000030853	0.649202759090651
ENSGALG00000037163	SLC6A8	0.278978230324063
ENSGALG00000033870	MAGIX	0.764564753299503
ENSGALG00000032831	ENSGALG00000032831	1.21837332518661
ENSGALG00000046277	ENSGALG00000046277	0.131289773338465
ENSGALG00000044138	GPA33	0.28645898896962
ENSGALG00000046426	ENSGALG00000046426	1.19580077058647
ENSGALG00000043949	PIWIL2	0.305000294187236
ENSGALG00000044610	CFAP100	2.28927004113697
ENSGALG00000045372	ENSGALG00000045372	0.297732092034464
ENSGALG00000044340	ENSGALG00000044340	0.267396240005365
ENSGALG00000046584	ENSGALG00000046584	0.932037152137689
ENSGALG00000045872	ENSGALG00000045872	0.107750263140229
ENSGALG00000044172	ENSGALG00000044172	0.00193389861243445
ENSGALG00000045226	ENSGALG00000045226	1.05168365434758
ENSGALG00000046583	ENSGALG00000046583	0.256799667784858
ENSGALG00000044475	ENSGALG00000044475	0.34505792729917
ENSGALG00000044160	ENSGALG00000044160	0.86075908243098
ENSGALG00000043989	ENSGALG00000043989	0.194696808172675
ENSGALG00000045001	ENSGALG00000045001	0.0838414914046776
ENSGALG00000043851	ENSGALG00000043851	0.581645951473617
ENSGALG00000045996	ENSGALG00000045996	0.641618763493495
ENSGALG00000044851	ITIH6	0.192971141858807
ENSGALG00000045388	RFX8	0.181377948674202
ENSGALG00000043914	ENSGALG00000043914	1.14041496235037
ENSGALG00000044491	ENSGALG00000044491	1.05510036102232
ENSGALG00000044842	ENSGALG00000044842	0.413774519749665
ENSGALG00000044362	PP2D1	0.717296667576731
ENSGALG00000044643	GPRIN1	7.22638267733268
ENSGALG00000044542	ENSGALG00000044542	3.09474599974469
ENSGALG00000046115	ENSGALG00000046115	0.00193389861243445
ENSGALG00000046496	ENSGALG00000046496	0
ENSGALG00000045931	ENSGALG00000045931	0.184003546131313
ENSGALG00000044489	ENSGALG00000044489	5.4032494101355
ENSGALG00000045109	ENSGALG00000045109	0.374884737365827
ENSGALG00000045245	ENSGALG00000045245	0.00347242514872297
ENSGALG00000045589	ENSGALG00000045589	1.04597551325355
ENSGALG00000044150	ENSGALG00000044150	0.6796969828838
ENSGALG00000046018	ENSGALG00000046018	0.265596398267086
ENSGALG00000045362	ENSGALG00000045362	2.28293093807134
ENSGALG00000045124	ENSGALG00000045124	0.107974636771619
ENSGALG00000044623	ENSGALG00000044623	0.522744327726883
ENSGALG00000046438	ENSGALG00000046438	0.395625524309787
ENSGALG00000043967	Eif3c	0.367129993361081
ENSGALG00000045221	ENSGALG00000045221	0.87174540763184
ENSGALG00000044197	ENSGALG00000044197	0.393778569330977
ENSGALG00000045153	ENSGALG00000045153	4.20075193451347
ENSGALG00000046124	ENSGALG00000046124	0.923468080723236
ENSGALG00000046262	CCDC60	1.35784962222622
ENSGALG00000044786	ENSGALG00000044786	0.114165609054008
ENSGALG00000045614	LOC100859484	0.154651552839585
ENSGALG00000046339	ENSGALG00000046339	0.211442479803439
ENSGALG00000044107	ENSGALG00000044107	91.855738704357
ENSGALG00000044997	SH2D5	3.71437338563827
ENSGALG00000046083	LOC107056909	0.167918715119327
ENSGALG00000044591	OR51E2	0.150324712692981
ENSGALG00000044833	ENSGALG00000044833	0.163783415921175
ENSGALG00000046338	LOC107049570	0.183269794417958
ENSGALG00000045932	ENSGALG00000045932	1.54677000420018
ENSGALG00000046487	ENSGALG00000046487	3.99592236986089
ENSGALG00000044563	ENSGALG00000044563	4.24806670780862
ENSGALG00000046141	C11orf88	12.6189001817114
ENSGALG00000045488	RGSL1	0.118195221071957
ENSGALG00000045765	ENSGALG00000045765	0.6174070653679
ENSGALG00000046408	RAG2	0.108846237033113
ENSGALG00000044207	REC114	0.172246127502019
ENSGALG00000046548	ENSGALG00000046548	6.95054806372807
ENSGALG00000044149	ENSGALG00000044149	0.958973886685256
ENSGALG00000045194	ENSGALG00000045194	0.0791855643161372
ENSGALG00000044832	ENSGALG00000044832	5.14503338678026
ENSGALG00000045941	ENSGALG00000045941	0.00547119767163478
ENSGALG00000044463	ENSGALG00000044463	0.265275586518673
ENSGALG00000045104	ENSGALG00000045104	0.148368989518234
ENSGALG00000045472	ENSGALG00000045472	0.112157509342265
ENSGALG00000046479	ENSGALG00000046479	0.85879393943103
ENSGALG00000045946	ENSGALG00000045946	0.620793691764469
ENSGALG00000044216	ENSGALG00000044216	0.738131354839441
ENSGALG00000044256	ENSGALG00000044256	0.159992815077361
ENSGALG00000044864	ENSGALG00000044864	0.00599059665416549
ENSGALG00000046091	ENSGALG00000046091	20.7662654219892
ENSGALG00000046281	ENSGALG00000046281	0.721862605740974
ENSGALG00000044272	ENSGALG00000044272	0.750483465869213
ENSGALG00000044444	LOC101749222	0.608200989718866
ENSGALG00000046444	ENSGALG00000046444	0.222510232693754
ENSGALG00000045989	ENSGALG00000045989	0.317967972625516
ENSGALG00000044089	ENSGALG00000044089	0.974107871654983
ENSGALG00000044306	ENSGALG00000044306	0.428735134045687
ENSGALG00000044986	ENSGALG00000044986	0.0510951154461972
ENSGALG00000046433	CABYR	0.150295153801106
ENSGALG00000046526	ENSGALG00000046526	0.200107668769242
ENSGALG00000046308	ENSGALG00000046308	0.169806748709786
ENSGALG00000045048	ENSGALG00000045048	0.0960358268556634
ENSGALG00000043922	ENSGALG00000043922	0.424872825331677
ENSGALG00000045961	NRSN2	0.728110438274828
ENSGALG00000046210	SPTBN2	7.038996097111
ENSGALG00000046663	ENSGALG00000046663	0.191037887727847
ENSGALG00000043839	SPACA1	0.142394074321428
ENSGALG00000044037	FAM81B	0.42248895813654
ENSGALG00000044324	ENSGALG00000044324	0.211345237177832
ENSGALG00000044349	ENSGALG00000044349	0.192182419751389
ENSGALG00000044085	IQCJ	0.216579959584233
ENSGALG00000043859	ENSGALG00000043859	0.141331138133097
ENSGALG00000045414	RNF17	0.264020125801616
ENSGALG00000045574	CAMK2N2	3.93066298158484
ENSGALG00000046082	FAM181B	1.39950971725642
ENSGALG00000044254	LOC107056913	0.428729779680549
ENSGALG00000044070	ENSGALG00000044070	0.635098693312632
ENSGALG00000044612	C1orf106	0.145073109274048
ENSGALG00000045522	C6orf58	0.131166592596017
ENSGALG00000045792	WDR78	2.53224638708581
ENSGALG00000044506	ENSGALG00000044506	0.290819157445788
ENSGALG00000044164	ENSGALG00000044164	2.12734717136796
ENSGALG00000044008	ENSGALG00000044008	0.0792921435637681
ENSGALG00000044432	LOC107049807	0
ENSGALG00000046162	ENSGALG00000046162	0.708657353816056
ENSGALG00000045985	ENSGALG00000045985	0.470735817973422
ENSGALG00000044241	ENSGALG00000044241	0.00809001981202622
ENSGALG00000043976	RSPH1	23.2712346387033
ENSGALG00000044501	ENSGALG00000044501	0.315766389948292
ENSGALG00000045762	ENSGALG00000045762	0.352905965588035
ENSGALG00000044704	ENSGALG00000044704	31.5630248708193
ENSGALG00000046015	ENSGALG00000046015	0.262651112440938
ENSGALG00000046427	SAMD14	3.68862604503334
ENSGALG00000044964	ENSGALG00000044964	0.317526923125457
ENSGALG00000045167	ENSGALG00000045167	0.134721633171081
ENSGALG00000046534	ENSGALG00000046534	0.602108901673443
ENSGALG00000045412	LOC107054468	0.452179855562086
ENSGALG00000045619	GPR19	3.98677738600714
ENSGALG00000045830	ENSGALG00000045830	0.251027966099722
ENSGALG00000044125	MLLT11	20.3977634339569
ENSGALG00000044791	ENSGALG00000044791	0.120551873610665
ENSGALG00000045096	NPW	0.971884580254581
ENSGALG00000046609	ENSGALG00000046609	2.97624940106839
ENSGALG00000045119	CATIP	1.51474353946185
ENSGALG00000045520	SPINK5	0.327492660037792
ENSGALG00000045429	ENSGALG00000045429	2.29313017767416
ENSGALG00000044002	CCDC153	1.81369604066403
ENSGALG00000044003	ENSGALG00000044003	0.138434675293375
ENSGALG00000045026	ENSGALG00000045026	1.90207993440404
ENSGALG00000046449	C2orf50	0.466587713460064
ENSGALG00000044654	C22orf39	0.190697490290987
ENSGALG00000046008	RSPH3	6.62617085153962
ENSGALG00000045264	ENSGALG00000045264	14.4873332879092
ENSGALG00000046355	RANBP1	0.282708877649714
ENSGALG00000046204	R3HDML	0.339166402354275
ENSGALG00000046268	ENSGALG00000046268	0.201084810424674
ENSGALG00000045550	ENSGALG00000045550	1.82067218538251
ENSGALG00000045780	ENSGALG00000045780	0.0357107852051703
ENSGALG00000046561	ENSGALG00000046561	0.58902078835832
ENSGALG00000044151	MORN5	11.7343603656775
ENSGALG00000046448	ENSGALG00000046448	0.245300431362437
ENSGALG00000045039	ENSGALG00000045039	0.626159830393278
ENSGALG00000043907	ENSGALG00000043907	0.129940382806371
ENSGALG00000044478	LRRIQ1	2.13453050635695

## Sheet: livr_309genes
gene_id	gene_name	mean_RPKM
ENSGALG00000000120	BMP10	1.8467397820314
ENSGALG00000000293	A2ML4	279.602442334655
ENSGALG00000000309	LAD1	2.30164774834259
ENSGALG00000000545	REN	0.407391621539556
ENSGALG00000000745	SLC26A9	6.75679235187373
ENSGALG00000000871	MADPRT	0.295832087164687
ENSGALG00000001320	CYP1A2	67.2659964076174
ENSGALG00000001431	GUCA1A	1.01061892608057
ENSGALG00000001697	ITIH3	587.732122640501
ENSGALG00000001723	FMO5	0.385680684424164
ENSGALG00000002006	PDILT	3.3128580727654
ENSGALG00000002200	ACSM3	22.4228263060056
ENSGALG00000002369	F13B	27.1414293722246
ENSGALG00000002511	SYCP1	0.192660455493001
ENSGALG00000003301	FAM167B	0.193400527609657
ENSGALG00000003519	CHIA-M31	0.205667231683648
ENSGALG00000003765	A1CF	54.213917717551
ENSGALG00000004127	Gm5127	0.416756550065048
ENSGALG00000004155	MYOM3	0.493950881998737
ENSGALG00000004196	UGT1A1	77.166163350167
ENSGALG00000004230	LIPC	6.40371273604486
ENSGALG00000004243	LOC422993	0.158717740155649
ENSGALG00000004293	PLG	1000.72878884874
ENSGALG00000005017	DUSP13	0.254965712919629
ENSGALG00000005062	FOXN4	0.357699410979098
ENSGALG00000005214	CCDC79	0.248142147257416
ENSGALG00000005448	MYL3	0.27393413272585
ENSGALG00000023925	CYP2C45	930.546188021229
ENSGALG00000005504	HNF1B	0.989764112986146
ENSGALG00000005544	GPR55	0.132524163386623
ENSGALG00000005572	NOXO1	3.28991473474594
ENSGALG00000005795	CYP2C23a	474.205021088721
ENSGALG00000006018	SLC22A13L	16.2899267285435
ENSGALG00000006131	FTCD	73.9480373465493
ENSGALG00000006322	LOC424523	0.642136917320377
ENSGALG00000006454	SLC22A18	9.04803254357706
ENSGALG00000006521	TRPM5	5.48501829103868
ENSGALG00000006812	TTC36	63.9630802749491
ENSGALG00000007022	PGPEP1L	1.41512851299635
ENSGALG00000007335	KBTBD13	0.267425070072846
ENSGALG00000007636	PCK1	6.55246848701561
ENSGALG00000007791	OTOP2	3.32020361252752
ENSGALG00000007817	EHF	0.17229144554774
ENSGALG00000008332	F2	928.388982786719
ENSGALG00000008635	LOC417741	0.572656444815223
ENSGALG00000008646	HRG	559.098089828274
ENSGALG00000009266	FGA	2006.52033119863
ENSGALG00000009306	SLC2A2	40.4137251142742
ENSGALG00000009926	HAAO	80.2128159743822
ENSGALG00000009955	ABCG5	6.58172343906153
ENSGALG00000009958	ABCG8	4.77286093607449
ENSGALG00000009976	LRRC10	0.206199529083977
ENSGALG00000010018	LOC417848	1103.92419737463
ENSGALG00000010343	TSPAN1	3.85512463691455
ENSGALG00000010427	TM4SF4	258.4543284449
ENSGALG00000010469	CYP4B7	83.3174350687447
ENSGALG00000010494	SLC5A9	0.107787198952952
ENSGALG00000010550	GIMD1	5.90820189030799
ENSGALG00000019651	AGR3	0.121035904921201
ENSGALG00000010850	C8A	189.660499117036
ENSGALG00000020388	SERPINA3	152.041332906397
ENSGALG00000020391	SERPINA10	175.408074917652
ENSGALG00000010969	SERPINA4	304.651132610246
ENSGALG00000010978	ANGPTL3	404.761659443246
ENSGALG00000011349	MNR2	0.75386731987867
ENSGALG00000011443	EXOC3L4	11.994441609878
ENSGALG00000011594	NR1H4	20.1945039361856
ENSGALG00000011664	RASSF6	3.72643726017077
ENSGALG00000011668	IL8L1	0.262433845488624
ENSGALG00000011838	GUCY2C	0.942328519394002
ENSGALG00000012483	TMPRSS6	75.4277994497695
ENSGALG00000012557	ISX	0.123365059688644
ENSGALG00000012593	SLC28A3	0.0878428889402019
ENSGALG00000012754	PAH	260.869110993616
ENSGALG00000012755	IGF1	2.57608528116511
ENSGALG00000012773	GCNT2	0.726918253874549
ENSGALG00000012812	SVOPL	1.9570565772519
ENSGALG00000019290	SLC6A12	34.0668402850509
ENSGALG00000013265	GYS2	30.4805736215913
ENSGALG00000013743	ENPP7	0.96760070431347
ENSGALG00000014252	ENSGALG00000014252	57.889053719772
ENSGALG00000014368	APOA5	107.494566266155
ENSGALG00000014695	CLCN1	0.120453171751606
ENSGALG00000014766	HAO2	12.549345552299
ENSGALG00000014840	C6	46.7719397243977
ENSGALG00000014950	LOC421740	75.4109678963546
ENSGALG00000014979	FRK	9.47711313370191
ENSGALG00000014989	S100Z	1.39314934826842
ENSGALG00000015213	TPPP2	0.240127911824735
ENSGALG00000015492	PDZK1	0.4028340301344
ENSGALG00000015623	HGFAC	142.936016711351
ENSGALG00000015937	FABP1	1814.41001353242
ENSGALG00000016144	TMPRSS2	3.53995109700111
ENSGALG00000016254	OTC	0.705683723022183
ENSGALG00000016491	APOB	1961.38484525785
ENSGALG00000016722	RGNL	0.215428781937
ENSGALG00000016805	SULT1C3	242.944345771411
ENSGALG00000016832	PROZ	19.2169098304151
ENSGALG00000016985	CPB2	166.641759945058
ENSGALG00000017183	MMP13	0.0284240364017996
ENSGALG00000008462	CDK3	1.30937650833054
ENSGALG00000019325	LOC417973	1.16953630093485
ENSGALG00000013101	ENSGALG00000013101	0.9595589198809
ENSGALG00000016662	GATA4	2.45304806499141
ENSGALG00000011455	CL2	1178.32118330428
ENSGALG00000020943	AGXT	28.8603700788201
ENSGALG00000021275	LTC4S	0.387115430089455
ENSGALG00000021848	AVDL	0.436322315722908
ENSGALG00000022557	CLDN3	0.802610075601407
ENSGALG00000026840	ENSGALG00000026840	0.249355762872423
ENSGALG00000016132	IGSF5	3.99828287478124
ENSGALG00000014913	ROS1	0.160666744076793
ENSGALG00000023070	SERPINA1	943.737983779612
ENSGALG00000013571	ENSGALG00000013571	7.82432668824693
ENSGALG00000012171	GPR39	2.68277925700551
ENSGALG00000042443	VWDE	2.20492312501178
ENSGALG00000011421	HAL	41.3638990546165
ENSGALG00000006968	HNF1A	10.5445978241483
ENSGALG00000005708	HNF4beta	25.8294123738527
ENSGALG00000003456	CA12	0.518352357790886
ENSGALG00000023761	LOC101749599	18.9393381073686
ENSGALG00000028407	GDF9	0.304846118880568
ENSGALG00000001325	CYP1A1	4.741471418895
ENSGALG00000024085	INDOL1	1.04046137365834
ENSGALG00000027791	FGF23	4.83846971369742
ENSGALG00000028214	OTOP3	0.457260189207727
ENSGALG00000027974	ENSGALG00000027974	0.272204893783287
ENSGALG00000028629	TM4SF1a	25.2139915927409
ENSGALG00000027269	GUCA2A	0.498585693459679
ENSGALG00000029033	TLDC2	0.58611389214696
ENSGALG00000028886	LOC428593	71.0232389610818
ENSGALG00000028570	C6orf132	5.78608482677135
ENSGALG00000028157	ENSGALG00000028157	0.00349610468466769
ENSGALG00000028988	ART7C	7.38606006267018
ENSGALG00000032221	ENSGALG00000032221	0.0148355296029621
ENSGALG00000029941	HIST1H2A4	0.0691867554487239
ENSGALG00000027243	EXPH5	1.32989336262232
ENSGALG00000039721	ENSGALG00000039721	0.176062121928731
ENSGALG00000030527	ENSGALG00000030527	0.324062731865314
ENSGALG00000042706	TMC2	0.183959158253437
ENSGALG00000031157	ENSGALG00000031157	1.46317621188243
ENSGALG00000006320	LOC101751878	3.47140518794993
ENSGALG00000030852	ENSGALG00000030852	0.0817453311232151
ENSGALG00000036223	PRODH2	0.224841841997719
ENSGALG00000031574	ENSGALG00000031574	0.00875666277293219
ENSGALG00000037297	ENSGALG00000037297	0.413114926662899
ENSGALG00000030889	FOXA2	7.3206986931264
ENSGALG00000036145	ENSGALG00000036145	1.27855244338458
ENSGALG00000035188	ENSGALG00000035188	0.516454944405262
ENSGALG00000034094	SP5	0.359105058049073
ENSGALG00000038964	CLDN15	85.3523638073336
ENSGALG00000031998	ENSGALG00000031998	0.252063162231597
ENSGALG00000030617	ENSGALG00000030617	0.120136419131132
ENSGALG00000042672	ENSGALG00000042672	41.4965186871604
ENSGALG00000038051	ENSGALG00000038051	0.0877912043836203
ENSGALG00000039687	NIPAL4	9.10749451178283
ENSGALG00000040805	RNF212	0.108466439875906
ENSGALG00000034695	ENSGALG00000034695	0.370183819420423
ENSGALG00000036554	ENSGALG00000036554	0.380524923367854
ENSGALG00000037102	ENSGALG00000037102	0.293567864855156
ENSGALG00000038918	LOC771880	0.0548172785741447
ENSGALG00000036131	ENSGALG00000036131	0.121979241191771
ENSGALG00000035751	ONECUT2	0.328986302252503
ENSGALG00000042446	ACSM5	91.0818595053726
ENSGALG00000040117	ENSGALG00000040117	0.858960412514439
ENSGALG00000037642	SLC23A1	6.356453020236
ENSGALG00000030235	ENSGALG00000030235	23.4783360898487
ENSGALG00000037478	ENSGALG00000037478	0.0909471044413916
ENSGALG00000041161	ENSGALG00000041161	30.9959724115755
ENSGALG00000030424	HIST2H3D	0.27101579759825
ENSGALG00000034675	XKR9	4.26884426499549
ENSGALG00000041360	ENSGALG00000041360	1.14227332048821
ENSGALG00000038683	ENSGALG00000038683	2.37439653279351
ENSGALG00000031100	CHIR-A2	0.131765105897468
ENSGALG00000042386	ENSGALG00000042386	20.8942552777312
ENSGALG00000030121	LOC769554	7.34236405642795
ENSGALG00000035619	MTTP	53.2492124534539
ENSGALG00000029971	PGLYRP2	38.9580029930449
ENSGALG00000029827	ACSM4	8.75689585151759
ENSGALG00000034812	LEAP2	2.19413047236055
ENSGALG00000035843	ENSGALG00000035843	2.14832691399127
ENSGALG00000030907	CSF3	0.248849745312406
ENSGALG00000036439	ENSGALG00000036439	1.19365145521122
ENSGALG00000040292	FMO4	6.81864721018977
ENSGALG00000031114	ENSGALG00000031114	16.4613660485165
ENSGALG00000030793	KCNE2	0.13157890693635
ENSGALG00000043677	ENSGALG00000043677	0.292979844897578
ENSGALG00000034701	LOC100859726	0.961504389989705
ENSGALG00000031490	OCEL1	0.134858947461682
ENSGALG00000033163	LOC107056450	0.378355834641825
ENSGALG00000031807	ENSGALG00000031807	0.726070684576319
ENSGALG00000035944	ENSGALG00000035944	0.231815800449984
ENSGALG00000040242	ENSGALG00000040242	0.0821142778526366
ENSGALG00000029787	ENSGALG00000029787	0.082626217469043
ENSGALG00000033751	ENSGALG00000033751	0.63255775785062
ENSGALG00000034772	SLC27A2	48.8683120314356
ENSGALG00000031410	ENPEP	12.3334117291319
ENSGALG00000036520	ENSGALG00000036520	0.278754441994148
ENSGALG00000029636	ENSGALG00000029636	0.160339704847799
ENSGALG00000040070	PDIA2	0.653642312102807
ENSGALG00000036951	ENSGALG00000036951	0.340135577203006
ENSGALG00000042543	PRKACA	18.4796866414735
ENSGALG00000031118	ENSGALG00000031118	0.106175168092232
ENSGALG00000042648	ENSGALG00000042648	0.206405191848027
ENSGALG00000029824	ENSGALG00000029824	0.967176032189904
ENSGALG00000034508	ENSGALG00000034508	0.288149827610821
ENSGALG00000042031	GPX2	0.172712382683556
ENSGALG00000041510	DUOX2	3.23792038566213
ENSGALG00000032279	ENSGALG00000032279	0.175064179509744
ENSGALG00000038574	ENSGALG00000038574	0.399213601082118
ENSGALG00000041342	ENSGALG00000041342	0.0118979967275322
ENSGALG00000036190	AOC1	12.2466076358536
ENSGALG00000042136	PKHD1	0.166807329374831
ENSGALG00000038792	ENSGALG00000038792	0.163154396523839
ENSGALG00000043067	ENSGALG00000043067	0.133929573884837
ENSGALG00000038818	ENSGALG00000038818	0.228591623996414
ENSGALG00000036588	ENSGALG00000036588	0.4129359467273
ENSGALG00000030366	ENSGALG00000030366	392.343132809089
ENSGALG00000030615	ENSGALG00000030615	0.160339704847799
ENSGALG00000040059	C21orf62	10.7240606333345
ENSGALG00000038901	ENSGALG00000038901	0.166358630785767
ENSGALG00000037951	HSD3B2	2.95925193935149
ENSGALG00000032844	ENSGALG00000032844	0.0615527809957454
ENSGALG00000037179	GPR179	0.443126457560997
ENSGALG00000032772	ENSGALG00000032772	0.496718364212102
ENSGALG00000036290	ENSGALG00000036290	23.5274253034214
ENSGALG00000043316	ENSGALG00000043316	0.116615868594119
ENSGALG00000039647	ENSGALG00000039647	0.288022750341383
ENSGALG00000032929	LOC107056715	0.185164400735287
ENSGALG00000042095	NR1I3	10.0181331428645
ENSGALG00000033375	ENSGALG00000033375	0.01211895938696
ENSGALG00000032130	INHBE	26.1891036671605
ENSGALG00000037678	LOC768589	0.0210323362063597
ENSGALG00000041258	ENSGALG00000041258	0.132851621080387
ENSGALG00000040583	LOC107057382	1.89800818082631
ENSGALG00000034822	CDHR5	0.488606703649918
ENSGALG00000030255	AMBP	882.501201892187
ENSGALG00000035571	ENSGALG00000035571	8.65725996051745
ENSGALG00000032041	ENSGALG00000032041	0.168222248118009
ENSGALG00000029548	ENSGALG00000029548	0.542993973850746
ENSGALG00000041598	ENSGALG00000041598	0.155727152527723
ENSGALG00000038454	PDX1	0.216396239159497
ENSGALG00000041222	CYP7A1	182.454601943907
ENSGALG00000038056	ENSGALG00000038056	0.67855061977541
ENSGALG00000038256	ENSGALG00000038256	0.153114905111371
ENSGALG00000042801	ENSGALG00000042801	55.5670662869325
ENSGALG00000038396	ENSGALG00000038396	0.572912075575644
ENSGALG00000039245	ENSGALG00000039245	1.77016100341908
ENSGALG00000033548	ENSGALG00000033548	0.133280145337979
ENSGALG00000037631	ENSGALG00000037631	0.179474384190362
ENSGALG00000044906	ENSGALG00000044906	0.238161012174918
ENSGALG00000045059	ENSGALG00000045059	0.514037935342879
ENSGALG00000045366	HSD3B7	21.4839865955056
ENSGALG00000044209	ENSGALG00000044209	0.192629058561819
ENSGALG00000046007	ENSGALG00000046007	0.238623158685363
ENSGALG00000045341	ENSGALG00000045341	4.26547425185445
ENSGALG00000044780	ENSGALG00000044780	1.84408736276071
ENSGALG00000044817	ENSGALG00000044817	2.16826435336974
ENSGALG00000045813	ENSGALG00000045813	0.00279904447047082
ENSGALG00000046197	SLC39A5	33.2711318776649
ENSGALG00000046416	ENSGALG00000046416	0.752610383557273
ENSGALG00000044413	LOC107049020	0.279882785311201
ENSGALG00000044343	ENSGALG00000044343	0.107719236277438
ENSGALG00000045896	ENSGALG00000045896	0.243571474494073
ENSGALG00000046056	ENSGALG00000046056	0.0445340721621991
ENSGALG00000045809	PRAP1	3.54123741206186
ENSGALG00000046331	ENSGALG00000046331	5.96512120090519
ENSGALG00000044192	ENSGALG00000044192	0.243798161257024
ENSGALG00000046650	ENSGALG00000046650	0.430647732675655
ENSGALG00000044012	ENSGALG00000044012	1.01023504477705
ENSGALG00000045065	ENSGALG00000045065	0.222149230739395
ENSGALG00000045028	LRRC19	0.251170150797584
ENSGALG00000046413	PRR15L	0.852160269198193
ENSGALG00000045036	ENSGALG00000045036	1.98155950005436
ENSGALG00000044434	LOC107049156	0.520698549692133
ENSGALG00000046184	ENSGALG00000046184	0.958437165556542
ENSGALG00000045010	ENSGALG00000045010	0.254933061950247
ENSGALG00000044892	ENSGALG00000044892	11.757843333766
ENSGALG00000044618	SLC51B	86.4484889901155
ENSGALG00000044510	C18orf63	0.0515195040195031
ENSGALG00000046278	GDF15	0.309100069754864
ENSGALG00000046217	PIT54	3308.53266939842
ENSGALG00000044007	C17ORF78	1.26593280749021
ENSGALG00000044335	ENSGALG00000044335	0.21799373836078
ENSGALG00000044592	LOC101751098	1.18115416404327
ENSGALG00000046409	SERPINA9	105.620838490035
ENSGALG00000046170	LOC769841	0.0527362259701114
ENSGALG00000046249	ENSGALG00000046249	0.15768541680438
ENSGALG00000043856	ENSGALG00000043856	9.03059813602495
ENSGALG00000044555	ENSGALG00000044555	0
ENSGALG00000044733	ENSGALG00000044733	137.303221208216
ENSGALG00000044235	ENSGALG00000044235	0.863277429242732
ENSGALG00000046482	ENSGALG00000046482	0.161797844572522
ENSGALG00000046644	ENSGALG00000046644	0.124303451494304
ENSGALG00000046429	ENSGALG00000046429	0.160863112114485
ENSGALG00000044303	ENSGALG00000044303	0.0104836297672564
ENSGALG00000046159	KNG1	642.430539577722
ENSGALG00000044565	LOC420789	0.353373836360169
ENSGALG00000045265	ENSGALG00000045265	0.108093595089599
ENSGALG00000046612	ENSGALG00000046612	1.99312446381979
ENSGALG00000045381	ENSGALG00000045381	1.87514104680311
ENSGALG00000045291	ENSGALG00000045291	0.203553263057332
ENSGALG00000045557	MTTPL	331.184090659304
ENSGALG00000044870	LOC426220	397.26582065021
ENSGALG00000045746	ENSGALG00000045746	0.340224799686535
ENSGALG00000046012	ENSGALG00000046012	0.216212043205619
ENSGALG00000044026	LOC421560	279.712667335253
ENSGALG00000045582	ENSGALG00000045582	0.223134153201162
ENSGALG00000043964	SPINK4	0.382073392057548
