# Supplementary material for: Chicken adaptive response to low energy diet: main role of the hypothalamic lipid metabolism revealed by a phenotypic and multi-tissue transcriptomic approach
Source: BMC Genomics. 2019 Dec 30;20:1033. doi: 10.1186/s12864-019-6384-8 (PMC6937963; doi:10.1186/s12864-019-6384-8)
Supplement: Supplementary file 3 — Additional file 3. List of the differentially expressed genes (LE vs. CT) in each tissue. [file 12864_2019_6384_MOESM3_ESM.xlsx]

## Sheet: adip_2DEG
gene_id	gene_name	FoldChange	pvalueRaw	pvalueFDR	meanRPKM	meanRPKM_Rm.CT	meanRPKM_Rm.FS	meanRPKM_Rp.CT	meanRPKM_Rp.FS
ENSGALG00000002503	SFTPA	238.696988007601	1.50382856639974e-06	0.0204024421603452	66.2072658921248	1.7999596	49.4692719	0.3282791	224.8237386
ENSGALG00000031497	ENSGALG00000031497	0.222665933304519	6.04299732235143e-06	0.0409926723361709	1.77936571264425	2.6609962	2.1734406	1.4907214	0.6100611

## Sheet: blod_1334DEG
gene_id	gene_name	FoldChange	pvalueRaw	pvalueFDR	meanRPKM	meanRPKM_Rm.CT	meanRPKM_Rm.FS	meanRPKM_Rp.CT	meanRPKM_Rp.FS
ENSGALG00000036361	TMUB1	2.10886046395067	1.70838771174551e-19	1.9544e-15	46.2052209778077	35.48512	49.98398	40.09151	59.73262
ENSGALG00000024332	CDC34	1.74025584190654	2.92912235286114e-13	1.11697e-09	126.488818636638	116.0898	152.7752	104.4191	135.9569
ENSGALG00000035993	SUOX	3.05748413163643	2.53738300023771e-13	1.11697e-09	146.074248250787	83.68145	134.42392	130.37382	234.36151
ENSGALG00000003731	FBXO42	1.67088716310185	2.64843532798174e-12	7.57453e-09	28.7434658658849	22.57172	30.89032	28.38346	33.39671
ENSGALG00000031216	FLOT2	1.90426943893617	5.89595131848368e-12	1.34899e-08	119.419610425377	94.06051	128.35849	109.80649	146.57031
ENSGALG00000026518	RUNDC3A	3.65054914270542	1.1587320631332e-11	2.20932e-08	22.6902600077121	11.32044	24.50293	21.58935	33.57490
ENSGALG00000039775	SHC1	1.56906118027007	3.5387208033033e-11	5.78328e-08	48.3490883994657	43.96992	57.10148	42.50107	50.91792
ENSGALG00000031813	CASC3	1.53569050423912	4.26709403530708e-11	6.10194e-08	71.3788793160991	57.21355	70.77508	70.33201	87.11940
ENSGALG00000011649	ATG9A	1.75686771277239	5.06916525430604e-11	6.44347e-08	80.3394729007784	67.17367	88.96178	72.61224	93.68798
ENSGALG00000010476	BNIP3	0.422437552439751	6.93134653653912e-11	7.7829e-08	17.870125187625	15.78207	10.50991	27.00644	17.26206
ENSGALG00000011098	TAF5L	1.71313755735659	7.48356227220055e-11	7.7829e-08	51.7503125866623	41.96927	61.71529	48.41928	56.14303
ENSGALG00000035225	ACSF3	0.286146500629016	8.30197774857644e-11	7.91455e-08	1.74722806720176	2.4344067	1.6582411	1.9971508	0.8879903
ENSGALG00000023279	EPN3	2.00503279129084	1.49552908911124e-10	1.31607e-07	172.784791510686	107.7391	165.3025	178.8932	238.2690
ENSGALG00000036805	SPTB	2.28331768799467	2.12100743796923e-10	1.73317e-07	174.929035185223	129.2730	227.2455	151.4666	198.2706
ENSGALG00000035487	SP1	1.73786668345026	6.40553999048696e-10	4.88529e-07	63.7905676198144	53.19136	71.54242	58.37069	73.02678
ENSGALG00000010094	B4GALT2	1.65530642286869	7.13257453592764e-10	5.09979e-07	60.483234083334	49.64708	63.11422	56.12329	73.37722
ENSGALG00000002403	ULK1	1.61609801726231	1.22617762522036e-09	8.25145e-07	47.5253730988478	43.58177	61.92091	40.44953	45.94872
ENSGALG00000015821	CCT8	0.414036514151125	1.45183080853944e-09	9.22719e-07	56.88551878943	82.01568	50.47192	55.87665	38.37613
ENSGALG00000016282	ZNF451	0.432377003640914	1.93298058129884e-09	1.10566e-06	2.93499838171393	3.474912	2.263248	3.504177	2.413688
ENSGALG00000041163	ABHD17A	1.82979262884755	1.87029674381875e-09	1.10566e-06	40.3775268361031	32.95227	43.34457	37.26510	48.31905
ENSGALG00000002489	PPP1R26	0.386319287826559	3.7252140691726e-09	1.9542e-06	1.47589346790352	1.871703	1.096054	1.738578	1.149760
ENSGALG00000003429	PBX1	1.52485418281952	3.75808448391793e-09	1.9542e-06	115.988536242158	114.35622	144.68941	95.01532	113.48081
ENSGALG00000031896	ENSGALG00000031896	2.11917385420901	4.28020455778505e-09	2.12894e-06	16.0021011956876	11.95003	20.13661	14.59272	17.84585
ENSGALG00000008427	GNAT3	0.15542416805954	4.80032872011156e-09	2.28816e-06	0.543623012081675	0.7734202	0.3148372	0.7459644	0.3116720
ENSGALG00000034560	SCARF2	2.3049531320238	5.47611642985057e-09	2.50587e-06	9.87069278777143	7.040430	11.965734	8.582716	12.155771
ENSGALG00000044443	ENSGALG00000044443	2.53278527899753	5.76447973944251e-09	2.53637e-06	19.2537798151636	14.87782	19.64728	16.40660	26.13261
ENSGALG00000003299	WHSC1L1	1.62451842003556	6.71262973324549e-09	2.84417e-06	160.678474486466	161.7456	191.7885	124.9771	168.0914
ENSGALG00000007845	REL	0.475330351956114	7.0358821075221e-09	2.87466e-06	35.3971393921628	48.83833	33.22337	35.82888	23.42625
ENSGALG00000000611	PPP1R15B	1.59353626772446	8.2787166613248e-09	3.26581e-06	81.601223283727	71.88481	86.29361	73.25003	95.56299
ENSGALG00000010307	ACYP1	1.5342381085287	1.11405878976562e-08	4.12071e-06	80.8581511017196	77.20388	93.62564	68.27258	85.92644
ENSGALG00000029190	MBNL1	1.52172631176421	1.1166259129609e-08	4.12071e-06	801.802618016571	741.8067	896.2522	703.2529	877.7049
ENSGALG00000031551	ZDHHC9	2.07220766283299	1.24731176108975e-08	4.45914e-06	16.3376364420449	11.19425	17.29955	16.23205	20.74494
ENSGALG00000018803	TMEM198	2.30857393719741	2.1836324530091e-08	7.56993e-06	17.7173649835079	12.40558	18.93835	16.92582	22.75233
ENSGALG00000045424	ENSGALG00000045424	1.87131823067867	2.25213199669342e-08	7.57776e-06	23.2392107450094	19.25008	24.08775	20.84834	28.87674
ENSGALG00000000751	ARNT	1.52564718997876	2.32318322835578e-08	7.59349e-06	150.2774749892	123.6220	157.7487	147.4306	173.2424
ENSGALG00000040646	INO80B	2.58395350792899	2.43360979082369e-08	7.73347e-06	4.14150859228435	2.960492	4.897430	3.681118	5.121485
ENSGALG00000038200	GATAD2B	1.64464798265744	3.46349771234392e-08	1.07088e-05	7.03227512445125	6.001336	7.095747	6.538039	8.501913
ENSGALG00000029646	CNNM4	1.70831611313677	3.66273498409586e-08	1.10268e-05	7.46355172210941	6.267367	8.306334	6.728811	8.657043
ENSGALG00000038902	PIM1	1.76455445066381	4.18933845675501e-08	1.22887e-05	410.641622194494	332.3149	454.6879	371.4936	489.5758
ENSGALG00000046616	CHGB	0.340789120970915	4.63028945700206e-08	1.32426e-05	1.52217558470989	1.766219	1.035954	2.039182	1.186571
ENSGALG00000003526	TUBGCP2	0.528817808340643	4.75296374109906e-08	1.32619e-05	7.63894206071225	9.791262	6.636590	7.870691	6.131931
ENSGALG00000000608	CDH1	5.1743916756872	4.96598355196403e-08	1.35264e-05	0.807449313137945	0.5580011	0.8137711	0.5003667	1.3584485
ENSGALG00000005658	FOXO4	1.52679623844765	5.25902485202476e-08	1.39915e-05	64.0326996224609	57.77879	76.39216	57.53153	65.97325
ENSGALG00000005608	SLC9A3R2	2.62776927763187	5.90654644149522e-08	1.5357e-05	12.9859662652661	9.143842	12.798657	10.519309	19.458643
ENSGALG00000002450	WDR24	1.66934565348362	6.49791523820708e-08	1.54867e-05	40.6938803586781	34.89403	49.19524	36.31470	43.43423
ENSGALG00000023541	SPHK1	1.71947187140961	6.1909854091615e-08	1.54867e-05	50.1805398626371	33.93534	45.29971	51.90012	68.97689
ENSGALG00000029687	SLC39A1	2.03884604424967	6.42917898475472e-08	1.54867e-05	14.4016015924954	11.43181	15.00445	12.43724	18.80826
ENSGALG00000037601	TBC1D25	1.64841963595002	6.34371531486455e-08	1.54867e-05	31.9191364516162	28.50573	35.20325	27.60484	36.77324
ENSGALG00000000863	DYRK3	1.8269090460952	7.11236635577524e-08	1.66052e-05	81.187765018515	68.83916	99.13352	71.93065	87.09095
ENSGALG00000031007	ENSGALG00000031007	1.61191772846757	7.71085440587553e-08	1.76424e-05	65.1910536504063	66.18944	76.08766	50.41667	69.43253
ENSGALG00000043855	ENSGALG00000043855	0.066399398162858	8.29537765170205e-08	1.86077e-05	0.135880168114368	0.22171064	0.05986277	0.16170126	0.09074382
ENSGALG00000044088	ENSGALG00000044088	2.29640486475165	1.01485378732167e-07	2.23268e-05	153.411372711139	96.45727	166.46499	151.06853	201.28640
ENSGALG00000003976	BCORL1	1.53292345434058	1.03927955323568e-07	2.24328e-05	16.8804975527603	15.81230	19.60892	14.56793	17.87390
ENSGALG00000003845	MKNK2	1.92194017719461	1.10621361188407e-07	2.34353e-05	682.57756125579	500.1148	701.1424	656.2281	875.1456
ENSGALG00000007641	LDB1	1.54167096922732	1.24347601177574e-07	2.58052e-05	195.225001597625	150.8577	192.7780	196.5213	240.4371
ENSGALG00000039978	SLC4A1	2.20445448065032	1.26319341811514e-07	2.58052e-05	210.472445689858	133.2177	225.6809	207.0750	277.8173
ENSGALG00000016262	XK	2.00583376801675	1.31788211306588e-07	2.64169e-05	39.8198926248987	24.92611	39.84743	42.94389	51.56557
ENSGALG00000032040	ENSGALG00000032040	1.93200553287952	1.33931993945978e-07	2.64169e-05	79.9260337549217	52.70403	68.94522	82.05278	114.62950
ENSGALG00000002523	CREB3	1.46122381895512	1.45010992630471e-07	2.79335e-05	50.1755806479109	37.81785	45.08890	53.30647	63.85326
ENSGALG00000030280	PABPC1	1.51457848127061	1.46504151758803e-07	2.79335e-05	1123.10557573836	1026.3952	1294.4991	999.3872	1193.5649
ENSGALG00000010363	HERC3	0.683575672056766	1.55505238676779e-07	2.82378e-05	27.8676700030807	31.47719	26.70271	29.25428	23.89089
ENSGALG00000024034	PI4KB	1.48139074015379	1.52782893481146e-07	2.82378e-05	57.5572917307311	49.67782	61.58799	54.21959	65.24761
ENSGALG00000031729	MOB3A	1.6919333836736	1.55000190898361e-07	2.82378e-05	196.973251417616	133.7951	183.2858	211.9012	257.2000
ENSGALG00000026789	LRRC3C	2.85559898368344	1.66494030193829e-07	2.97608e-05	4.804833294648	3.408985	5.095199	3.619918	7.131526
ENSGALG00000006056	CHCHD6	1.79031774548256	1.73748905056235e-07	3.01165e-05	127.292500213577	137.63270	162.91682	87.10285	125.97066
ENSGALG00000045581	LOC420368	1.97924451726609	1.71167583360048e-07	3.01165e-05	81.7995929690351	66.80246	105.24520	71.52227	86.55914
ENSGALG00000003329	GORAB	0.527196528409021	1.8620806901188e-07	3.16432e-05	13.9508435975793	13.60377	11.35633	18.07364	12.44531
ENSGALG00000037522	SBNO2	1.4379603995641	1.88088797062224e-07	3.16432e-05	82.2653408136457	78.27515	95.22720	72.40058	84.77867
ENSGALG00000003205	EIF4EBP1	1.80243047747485	1.99840088908177e-07	3.26596e-05	103.281768566128	67.76413	97.04977	112.49097	135.04320
ENSGALG00000004637	SHPK	0.611678703949642	1.98083251209912e-07	3.26596e-05	43.3105837399598	41.38181	33.39831	54.33984	42.88334
ENSGALG00000033212	HSP90AA1	0.417156386020591	2.16958010060191e-07	3.49577e-05	3178.7311903145	3217.252	2512.234	4502.759	2399.369
ENSGALG00000007572	MMS19	1.49159614800256	2.22830293330651e-07	3.54053e-05	74.984062100674	64.44894	78.86167	71.08779	86.02254
ENSGALG00000029599	ACVR1B	1.49164131027497	2.41778988010537e-07	3.78897e-05	20.8051849962957	17.90081	22.48043	19.69543	23.35347
ENSGALG00000032223	CCDC97	1.87747658011323	2.71040960603344e-07	4.19015e-05	17.7822285450385	15.15460	21.46462	15.20967	19.76033
ENSGALG00000035048	ENSGALG00000035048	0.303732726727164	2.84993646842086e-07	4.3471e-05	5.09135107235072	7.154252	3.900656	5.683153	3.478506
ENSGALG00000029588	BAZ2A	1.54215602722097	3.05602007453636e-07	4.60011e-05	64.8365942669179	55.32054	66.60479	60.48411	77.15797
ENSGALG00000028145	BORCS6	4.55994557090344	3.56674640472579e-07	5.29917e-05	18.3612850204151	14.41375	18.28354	11.56156	29.17657
ENSGALG00000037867	MRPL53	0.54974370303358	3.77364716132153e-07	5.53468e-05	6.74279500977674	5.777657	4.086313	9.438325	7.336825
ENSGALG00000007758	OSBP2	1.43608152223162	3.85895776291211e-07	5.57496e-05	84.0089268839654	74.77021	91.82291	78.78903	91.63030
ENSGALG00000038838	NSMAF	0.609728380873079	3.8985702130533e-07	5.57496e-05	8.28093364688631	10.094160	7.892596	8.505888	6.582549
ENSGALG00000010804	ANKMY2	0.570818768295021	4.97423482319416e-07	7.02534e-05	21.1682778502727	29.67918	23.07927	18.24782	13.90571
ENSGALG00000008609	PTK7	2.68451782708003	5.20423477405128e-07	7.26054e-05	2.65410991305756	2.022430	3.308958	2.020614	3.346293
ENSGALG00000038801	ATP5B	1.46266990329966	6.22677841720144e-07	8.58245e-05	126.204939232426	113.6214	129.9790	118.3142	143.3770
ENSGALG00000000223	TMEM183A	1.47913126939997	6.83911717811997e-07	9.31423e-05	617.319955149828	561.7698	660.9843	552.7513	699.2325
ENSGALG00000037396	ASB8	1.43814519560999	7.84767029150232e-07	0.00010562	64.425806191032	59.31635	75.16323	57.80809	66.75773
ENSGALG00000042641	PATL1	1.58029834150357	8.4315903586457e-07	0.00011216	12.7432569500018	11.50489	13.99684	11.31152	14.31647
ENSGALG00000000906	RALGPS1	0.502277837379819	8.74593821843219e-07	0.000115004	5.89940682305137	7.854925	6.020564	5.836313	3.900970
ENSGALG00000004435	RAB27A	0.602873450214212	9.09360540274686e-07	0.000118217	28.7203521656404	31.72936	25.33703	31.76152	25.63059
ENSGALG00000016385	TSSC1	1.40135428085708	1.00251137787122e-06	0.000128862	20.3146148944198	18.65441	22.67141	18.69744	21.52980
ENSGALG00000002919	MON1A	1.67024162727567	1.02604693542541e-06	0.000130422	48.2139599674548	36.88550	50.33214	48.39941	57.50356
ENSGALG00000027983	TNK2	2.02435186653988	1.06049388734225e-06	0.000133319	31.7309106451664	22.33288	33.24016	30.88645	40.65281
ENSGALG00000033026	ENSGALG00000033026	4.99303541725827	1.14245982866828e-06	0.000142062	1.62446892810495	0.9580752	2.0292492	1.1138633	2.4472856
ENSGALG00000006857	SPATA20	1.66802338347357	1.1977487873468e-06	0.000147336	28.1606543294058	21.33002	28.36196	27.75612	35.21967
ENSGALG00000003201	FBXL8	0.446515647484107	1.36275287822176e-06	0.00016585	5.07981109733799	4.633261	3.124239	7.500067	4.817230
ENSGALG00000037527	TNPO2	1.54404118346948	1.41113160390341e-06	0.00016993	17.3907962144241	14.28861	16.96393	16.91596	21.34133
ENSGALG00000034507	CHST2	1.82178265457598	1.59072499775006e-06	0.000189561	104.404696081772	66.67201	82.42148	112.39844	153.37895
ENSGALG00000031497	ENSGALG00000031497	0.245444125974412	1.61403679424289e-06	0.000190357	4.90901071183895	8.374130	5.590669	3.571362	2.185089
ENSGALG00000021653	IFT22	0.322735175159205	1.66751410171738e-06	0.000192691	1.74638605368638	2.893584	1.355371	1.526947	1.160766
ENSGALG00000035846	ENSGALG00000035846	4.44126763498025	1.66086058722114e-06	0.000192691	10.0996028963679	4.685102	9.416537	8.542774	17.668615
ENSGALG00000038541	VPS37C	1.53987549459804	1.71546142118478e-06	0.000195379	47.8017188923773	35.86210	44.48501	49.18432	61.26086
ENSGALG00000043622	ENSGALG00000043622	874.085142510389	1.72493288608202e-06	0.000195379	0.132480031618314	0.07806218	0.12071959	0.06368158	0.26598672
ENSGALG00000033946	ENSGALG00000033946	3.05162157142131	1.781641653861e-06	0.000199823	1.1229859819912	0.9560778	1.6526287	0.7307796	1.2186632
ENSGALG00000033471	CALD1	0.0460309404845415	1.89255733708322e-06	0.000210202	0.191426393003245	0.27702133	0.15392490	0.26636031	0.06371135
ENSGALG00000041361	ARFIP1	0.647568697813578	1.91551108021696e-06	0.000210706	24.7612168685813	28.73348	23.00782	26.05195	21.03245
ENSGALG00000030898	ENSGALG00000030898	5.60864844935302	2.02259988402271e-06	0.000220367	0.477364575239404	0.4361655	0.5455280	0.2681434	0.6681418
ENSGALG00000032819	RNF41	1.52997836982424	2.05446632382484e-06	0.000221727	14.7025372656946	12.32764	15.36164	14.08812	17.11513
ENSGALG00000005628	COL9A3	1.97547842075453	2.29731993144638e-06	0.00024562	4.64778344819876	4.219840	5.469852	3.582096	5.422104
ENSGALG00000000122	RACK1	1.60372538269782	2.32980330648944e-06	0.000246787	328.213432839451	250.2370	364.7697	338.4112	364.0054
ENSGALG00000031193	IGSF9	1.75252356278484	2.50844137049768e-06	0.000263271	23.0965639057318	17.59022	24.79670	22.41986	27.79199
ENSGALG00000007373	PRKAB1	0.546766956823643	2.54308092168797e-06	0.00026448	19.0178394394754	16.26158	12.45115	26.74946	19.78833
ENSGALG00000024398	RPS28	2.9899004096892	2.59361353131406e-06	0.000267306	70.7875097122733	52.76008	66.37272	53.79148	109.67390
ENSGALG00000045675	ENSGALG00000045675	0.0560441687856525	2.62525049239179e-06	0.000268151	0.62092831740502	0.9909758	0.3828346	0.7867765	0.2933646
ENSGALG00000003357	FKBP8	1.46564475421067	2.70346987014336e-06	0.000273696	28.8053646467233	27.01865	31.48847	25.40048	31.64925
ENSGALG00000014078	DCUN1D4	0.446704668259021	2.78382470412159e-06	0.000279155	3.40629842858299	3.664766	2.537258	4.275621	3.038918
ENSGALG00000027372	PIP5K1A	1.55914106842394	2.80619423778735e-06	0.000279155	10.4895131429253	10.234278	12.510408	8.570884	10.895094
ENSGALG00000026089	SLC26A6	5.0681178677127	2.85890266345328e-06	0.000281947	0.178434117224271	0.08094904	0.26978353	0.14924813	0.22517445
ENSGALG00000005699	NLK	1.64932544543597	3.04592148199323e-06	0.000297823	53.7819087788525	46.82301	56.77581	48.10282	63.80023
ENSGALG00000000836	RFX5	2.1615986031233	3.37216493988785e-06	0.000324181	12.6761742355108	10.976629	15.741383	9.897533	14.472302
ENSGALG00000012304	NFKB1	0.601459811335659	3.35114995213738e-06	0.000324181	9.37763662830505	8.565429	7.086131	12.310244	9.262304
ENSGALG00000008432	AP2M1	1.52168874326428	3.40364998206869e-06	0.000324481	101.835544996384	94.74039	118.65179	88.08788	107.96415
ENSGALG00000026948	ADD2	1.59183308418817	3.43942055276994e-06	0.000325182	92.6868791643661	73.82506	90.43654	88.26497	117.93966
ENSGALG00000016228	NYX	0.330141797810717	3.5337121037497e-06	0.000331358	4.60179609496198	2.892688	2.328620	8.785364	4.116366
ENSGALG00000032943	ESAM	1.55176736201136	3.60333352686625e-06	0.000335139	103.308300499827	90.59167	124.28168	95.95837	105.02315
ENSGALG00000003732	UCK1	1.48086210185179	3.84651398723878e-06	0.000354872	47.1510207105398	39.34323	43.74995	46.98791	58.09786
ENSGALG00000030466	CS	1.77608897030294	3.8943695158292e-06	0.000356413	4.6927036238712	3.924320	4.997076	4.233140	5.654324
ENSGALG00000032544	ALDH5A1	0.575667967535563	4.02870452949764e-06	0.000365781	8.07478016293879	8.876454	7.129941	9.294362	6.880260
ENSGALG00000009973	SLC3A1	0.471621126701427	4.23335458533057e-06	0.000366614	1.99931438109434	2.667900	2.089247	2.016024	1.235328
ENSGALG00000015225	BLZF1	0.614550769806268	4.24853587443575e-06	0.000366614	26.5969242819042	28.52279	24.92105	30.17495	22.55941
ENSGALG00000016512	NRBP1	1.39109734149182	4.26221140013413e-06	0.000366614	40.5805757255306	30.74493	34.86492	43.72999	52.26800
ENSGALG00000023347	PTCHD3	0.589296568761275	4.2306129187334e-06	0.000366614	9.97338410210039	11.086032	8.777772	11.206279	8.674002
ENSGALG00000030994	MRPL24	1.87120931578388	4.23229830195122e-06	0.000366614	110.685731573346	105.77851	151.55723	84.55046	105.96566
ENSGALG00000038684	EEFSEC	0.488420303086586	4.21312755769156e-06	0.000366614	2.71258078077225	3.004243	2.450837	3.330440	2.032085
ENSGALG00000039878	TFEB	1.35421133466328	4.25030426038015e-06	0.000366614	59.7928357031733	50.00167	58.01998	60.96707	69.96101
ENSGALG00000002542	GUSB	0.473164372937331	4.34709661306538e-06	0.000371125	3.75579126637798	4.341943	3.062405	4.484439	3.047704
ENSGALG00000033972	ENSGALG00000033972	1.83095658628754	4.433600640233e-06	0.000375707	3.74065587512795	3.270621	4.408201	3.144086	4.223158
ENSGALG00000027899	F8A3	5.11005683331252	4.58166267544764e-06	0.000385399	1.47601057178745	1.1136099	1.1831670	0.9676371	2.6030228
ENSGALG00000009744	FAM98B	0.477454742008289	4.61988159114989e-06	0.000385777	3.14210527736798	3.466470	2.646529	3.915168	2.478307
ENSGALG00000006098	HPRT1	0.43687974561285	4.71316259628571e-06	0.000387903	22.0929090124755	26.75894	18.32848	24.42468	18.38897
ENSGALG00000036519	CDC6	2.44335517527096	4.70797325933343e-06	0.000387903	0.786703067194299	0.4281552	0.7236998	0.7815195	1.2055624
ENSGALG00000017171	CWF19L2	0.448054977063803	4.77926547083925e-06	0.000390534	3.15795207061796	2.970335	2.206959	4.545488	2.790152
ENSGALG00000040248	PLEKHF2	0.545676800394953	4.92953319445631e-06	0.000399956	26.8795182831363	27.35505	20.00048	33.93608	25.36658
ENSGALG00000011376	ANKRD9	2.63453431713325	4.97769895402726e-06	0.00040102	9.62251258370428	6.318863	9.959852	8.372383	13.881120
ENSGALG00000039130	TBC1D22B	1.46133443689191	5.06988744062911e-06	0.000405591	66.5512655362082	57.48197	71.65422	63.77750	73.92925
ENSGALG00000010005	EPAS1	1.66590772192159	5.40943256953004e-06	0.000429749	366.943606498766	330.6639	468.0806	316.8165	364.8555
ENSGALG00000039454	SP4	0.530859646037306	5.47519416310647e-06	0.000431974	8.33282489296774	6.811753	4.355436	11.320823	10.346114
ENSGALG00000031597	HBM	2.2273176087438	5.61786721128497e-06	0.000440195	17441.1142279703	11834.47	21231.51	17734.85	19437.42
ENSGALG00000031814	ENSGALG00000031814	0.619337494477142	5.70087671984551e-06	0.00044366	30.8618790584656	37.12000	31.46024	31.06635	23.87573
ENSGALG00000013041	CCT5	0.557920712313046	5.89362150877002e-06	0.000455561	324.126430247052	360.7147	301.7665	372.5099	258.7196
ENSGALG00000035696	RRP1B	0.662940309154426	6.03189160277812e-06	0.00046312	8.75572156423317	9.471521	7.908115	9.878571	7.658729
ENSGALG00000030097	RCC1	1.74903672028824	6.29291385764801e-06	0.00047994	11.5648272005074	9.417925	12.377525	11.050993	13.514453
ENSGALG00000029850	OTUD5	1.79228784620385	6.52023903364564e-06	0.000490734	11.2015513860055	8.080923	10.965262	11.498396	14.232089
ENSGALG00000034606	ENSGALG00000034606	2.89298845675282	6.50685164681134e-06	0.000490734	1.49889031682824	1.226756	2.590816	1.008163	1.306318
ENSGALG00000003594	ANK1	1.64067825045686	6.72039658159331e-06	0.000492782	179.716896428501	164.7236	232.1358	147.2883	181.2723
ENSGALG00000010789	PARS2	2.34873764561765	6.75385540091271e-06	0.000492782	2.34632891401529	1.500325	2.100718	2.603185	3.150386
ENSGALG00000033092	TMEM127	1.80051619514683	6.70577308377361e-06	0.000492782	19.0956750925131	12.40598	16.71762	20.17118	26.79067
ENSGALG00000035461	CHORDC1	0.462102853800552	6.76283304550084e-06	0.000492782	19.0225173501475	23.71257	16.68654	21.37203	14.02693
ENSGALG00000041797	SCAMP3	1.5639794685862	6.70087929538394e-06	0.000492782	51.8270835136288	48.16145	53.28511	44.31606	61.72797
ENSGALG00000006099	ZFPM1	1.5207694185782	6.81543486645744e-06	0.000493472	32.384420202368	30.90078	35.79748	27.19563	36.07042
ENSGALG00000000156	BRD2	1.6332187876927	7.55706244653947e-06	0.000540391	174.758424186572	138.6458	167.3933	170.9923	221.0817
ENSGALG00000010976	CCDC126	0.633293193955217	7.55791431137653e-06	0.000540391	70.4632096216508	74.99032	57.30546	79.23829	68.67405
ENSGALG00000007299	THOC7	0.440139052525697	7.69054405840536e-06	0.000543085	5.43446816219643	6.185762	3.775664	6.582111	4.986985
ENSGALG00000015028	RLN1	0.159233952728397	7.68718653844726e-06	0.000543085	0.396746603980539	0.6469572	0.3879821	0.4311188	0.1198327
ENSGALG00000041471	TUBB	1.5492500376206	7.77336250221511e-06	0.000545566	22.4886134767713	19.15069	22.67333	20.90461	27.24891
ENSGALG00000009944	KAT7	1.41991510984126	7.86305327768725e-06	0.000548496	213.886381091123	189.7709	213.1657	202.0989	250.4200
ENSGALG00000001165	PANK4	1.43448513805046	8.13228424960167e-06	0.000560442	14.0552974901835	13.63097	17.41455	11.99066	13.60492
ENSGALG00000028318	CDKN1A	2.01190925651508	8.0978502954185e-06	0.000560442	53.1005924502061	34.64423	56.14120	55.66112	66.33590
ENSGALG00000008949	ADRB1	1.65668532468965	8.2730734628967e-06	0.00056673	119.726741808799	105.7159	135.3511	105.6956	134.0974
ENSGALG00000009858	SLC30A1	1.84353043514843	8.46685498416465e-06	0.000567831	23.8829457844518	16.94902	22.99202	22.75597	32.72341
ENSGALG00000010582	PPA2	0.571912533661762	8.48768692168273e-06	0.000567831	22.4263180244913	21.94602	16.93667	28.99526	21.14111
ENSGALG00000017289	C12orf4	0.552224552859616	8.35419285912526e-06	0.000567831	7.80651679893002	10.478988	7.852741	7.490257	5.409859
ENSGALG00000040185	ENSGALG00000040185	1.90382894724786	8.4769467980476e-06	0.000567831	44.1790941389925	32.05766	53.40418	41.06113	51.34654
ENSGALG00000034855	HK2	1.49240792049758	8.71960443723905e-06	0.000576603	344.475506859219	267.0259	326.1344	351.0309	431.4182
ENSGALG00000038875	TMC6	1.89234766943712	8.6903655761242e-06	0.000576603	6.37169733601892	4.260039	4.920707	6.227029	9.897640
ENSGALG00000009112	LRRC57	0.616401117999529	8.96439401947427e-06	0.000586015	11.455789323357	12.10772	10.13820	13.45598	9.95656
ENSGALG00000037633	WIPF2	1.56786821941596	8.91721141776252e-06	0.000586015	20.2292319167059	14.41926	17.90128	21.10182	27.20357
ENSGALG00000001329	EPB41	1.34833646361421	9.46914539163148e-06	0.000615494	418.483797005955	417.2929	518.5247	359.5061	391.1166
ENSGALG00000011492	XRCC5	0.468312968604318	9.5784740013673e-06	0.000615865	3.70801808545844	3.772285	2.298160	4.977587	3.607807
ENSGALG00000029183	SLC3A2	1.56383179741582	9.63635414956592e-06	0.000615865	104.692503206111	86.54502	97.47914	98.70720	135.13698
ENSGALG00000040528	AP5Z1	0.63289639951558	9.60231654593581e-06	0.000615865	22.5003012773622	25.29718	22.48272	24.64737	17.57173
ENSGALG00000042011	HNRNPA1	1.42965840805711	9.92999783030942e-06	0.000631107	93.1579889042706	82.45554	98.34933	90.67423	101.80176
ENSGALG00000002260	CISH	2.63508261569162	1.0178558708404e-05	0.000639795	206.241096806179	135.3570	261.3684	182.0538	253.0761
ENSGALG00000004902	TOM1L2	1.3846630236954	1.01384041745975e-05	0.000639795	26.0834695694373	24.05627	30.30211	24.22585	26.27697
ENSGALG00000010774	SSBP3	1.42857794949794	1.04912422701151e-05	0.000655846	284.215542644079	229.5401	284.1750	286.7282	336.4138
ENSGALG00000015343	RTN4IP1	0.421805945262458	1.06780794740881e-05	0.000663898	1.86982589162595	2.644784	1.573859	1.888876	1.334789
ENSGALG00000016574	GEMIN8	0.430663068013398	1.10898188278251e-05	0.00068577	1.28858097020556	1.317144	0.919204	1.757423	1.114381
ENSGALG00000002024	COMT	0.494652371382133	1.15633623804982e-05	0.000701784	3.71591030886924	4.212741	2.874624	4.355779	3.315336
ENSGALG00000033683	PHOSPHO1	1.44269194166913	1.1548363578897e-05	0.000701784	210.370358000549	179.5718	238.8461	202.9869	223.6361
ENSGALG00000037213	LOC107056208	0.285951035047998	1.14433977446327e-05	0.000701784	3.20479242914867	6.508849	2.673781	2.081540	1.488624
ENSGALG00000040421	LYPLA1	0.536241698585765	1.15941516276287e-05	0.000701784	13.2306904424415	15.72321	11.04779	14.17670	11.70220
ENSGALG00000023437	NQO1	0.144748051771282	1.19738317069174e-05	0.000720951	1.16484581485527	1.7571774	1.1835531	1.4084877	0.3125035
ENSGALG00000037286	VIL1	2.07950150583893	1.20691555570298e-05	0.000722886	10.2505126477538	9.886247	14.820770	7.240845	9.625470
ENSGALG00000016861	BIVM	0.535113684499414	1.24625595235791e-05	0.000742561	8.01694140970716	7.943177	6.492813	10.528001	6.913258
ENSGALG00000013882	MXD1	1.6080943594437	1.26442803079436e-05	0.000749485	80.193052049521	69.03923	94.17829	73.78523	85.51761
ENSGALG00000010628	ACSL1	0.454627539648296	1.27477274847092e-05	0.000751045	3.91750765231639	5.605492	3.598066	3.747276	2.679266
ENSGALG00000012466	FKBP3	0.571260191625796	1.28019075143026e-05	0.000751045	42.2268405667294	53.60392	40.41948	41.48287	33.17518
ENSGALG00000043641	JUND	2.85991606604044	1.29040909428504e-05	0.000753178	6.61182873494838	4.221444	5.141126	6.735729	10.165178
ENSGALG00000034738	SNRNP70	1.98337507798562	1.35648691241035e-05	0.000787726	13.1858597161119	10.89328	14.90395	11.07250	16.08848
ENSGALG00000032776	ENSGALG00000032776	1.34069357526386	1.3743120507846e-05	0.000794047	13.4727971647055	12.26347	14.45707	12.73396	14.55972
ENSGALG00000006512	HSPA8	0.51519723065664	1.420054790232e-05	0.000816353	1412.00804157596	1453.263	1333.019	1797.136	1054.740
ENSGALG00000013720	FBXO15	0.305299753288123	1.42873952242629e-05	0.000816759	2.90523849763092	4.339857	3.093025	2.830250	1.381296
ENSGALG00000028015	ENSGALG00000028015	5.59100833666856	1.43503934451519e-05	0.000816759	0.825568374176291	0.4158170	1.0773808	0.6086834	1.2318689
ENSGALG00000013731	SOCS6	0.533213193924987	1.48368308406508e-05	0.000840264	9.10092735629308	10.689560	8.799829	10.234424	6.642258
ENSGALG00000003466	AKR1B1L	0.266752258712814	1.53047221453723e-05	0.000862493	5.07059199584991	7.012979	6.163043	5.460483	1.782420
ENSGALG00000039108	MAP1S	1.49592486964632	1.65271975446085e-05	0.000926819	13.4865032452888	11.44503	14.75434	12.91555	14.98957
ENSGALG00000042587	LOC100857928	1.47856683875024	1.72169381996646e-05	0.000960789	220.444367412869	164.4844	222.3027	237.2840	257.9387
ENSGALG00000042220	PRUNE1	2.09550710791048	1.73837897676674e-05	0.000965391	12.8465474321821	8.173238	12.602431	12.874677	17.705329
ENSGALG00000044991	SPATA2L	1.74602025511185	1.74768791554596e-05	0.000965872	22.9573731776659	16.92318	20.57002	22.22201	31.81586
ENSGALG00000007079	PAPPA	3.91233480583156	1.79558507211454e-05	0.000987572	7.77617729391326	8.876473	16.413322	3.581116	3.313442
ENSGALG00000034104	DNAJB12	1.40051870571308	1.82676883080691e-05	0.000999916	109.28138950394	98.89951	122.76434	102.06715	115.07993
ENSGALG00000003383	KPNA6	1.38972564891919	1.89503509922986e-05	0.00101772	317.719507428248	276.6076	341.6399	306.0206	349.6000
ENSGALG00000017079	USPL1	0.673715940548139	1.89168163622256e-05	0.00101772	46.0081978238464	56.36383	44.61549	44.98453	37.89486
ENSGALG00000031890	YBX3	1.5803104949754	1.88514168659568e-05	0.00101772	238.399108430645	221.4409	285.0748	208.7137	244.2014
ENSGALG00000039887	LOC776376	2.25898073403085	1.90377646218622e-05	0.00101772	3.19668428489375	1.542031	2.401523	3.611414	5.132374
ENSGALG00000044101	HDHD3	1.46343471267766	1.89074461406718e-05	0.00101772	52.7449632406326	40.68788	51.41201	55.33396	63.37939
ENSGALG00000001328	BSG	1.45390568654435	2.04160195605727e-05	0.00108632	213.917979289561	191.5363	244.6661	198.4091	224.9039
ENSGALG00000008132	PUS7	0.617188103780538	2.08135325017478e-05	0.00110235	9.31979936565299	8.969121	6.990756	11.872831	9.155359
ENSGALG00000002734	UHMK1	1.56226147730134	2.09289608983013e-05	0.00110335	137.699213430593	122.5739	178.5550	126.0696	128.7054
ENSGALG00000042814	MCRIP1	1.38182619506674	2.15076041503933e-05	0.00112866	139.733895165466	136.4933	148.6958	122.5358	152.3310
ENSGALG00000000059	TUBB3	7.58487671799536	2.19595798152493e-05	0.0011419	0.311210631552166	0.1899172	0.3745507	0.1445278	0.5437643
ENSGALG00000012542	RASD2	0.120232915149114	2.18778944098297e-05	0.0011419	0.247950661660478	0.47030858	0.22136497	0.23030411	0.06650178
ENSGALG00000039421	ENSGALG00000039421	2.02036474042663	2.2122617265088e-05	0.00114517	20.1464764946591	13.93401	18.73414	18.86500	28.87621
ENSGALG00000003282	STAT5B	1.43057430066574	2.24279039397676e-05	0.00115574	78.6662685924889	64.06466	79.08470	79.22576	92.34226
ENSGALG00000041861	TCTN1	0.376928747011307	2.28037735054547e-05	0.00116984	1.35928291229632	1.670895	1.037119	1.643413	1.045434
ENSGALG00000009338	ZFYVE1	1.32516809534458	2.2965720872577e-05	0.00117289	90.2432507445169	81.63936	99.18646	86.36831	94.89677
ENSGALG00000038926	Zfp788	1.59016195172943	2.3601678835494e-05	0.00120001	19.7995487054246	17.75777	23.79484	17.75829	20.38671
ENSGALG00000013951	AHI1	0.388047127977602	2.39924662405615e-05	0.00121449	4.08648555855803	1.943033	1.445987	8.079955	4.546905
ENSGALG00000016105	DYSF	3.01628843097744	2.41957319059393e-05	0.00121938	0.689682800443724	0.3742411	0.9561818	0.6920598	0.7695609
ENSGALG00000011323	SNAPC3	0.474062596081413	2.48267552485078e-05	0.00123545	10.978417305637	11.547230	9.462045	14.083828	8.631020
ENSGALG00000027363	C1orf159	0.283680097520884	2.48386031508809e-05	0.00123545	0.322798171247651	0.4275713	0.2085168	0.3803638	0.2604556
ENSGALG00000033598	HIRA	1.60346972370801	2.48071225125766e-05	0.00123545	30.5619119982932	26.95916	34.85076	27.41198	33.56186
ENSGALG00000001439	RANBP10	1.71182150838546	2.59124827094182e-05	0.00127227	49.6701507358116	44.81014	67.50627	41.72051	46.87319
ENSGALG00000012356	TAB2	1.41531357259729	2.58784730169496e-05	0.00127227	90.169220225387	87.48719	104.82232	78.31702	91.88199
ENSGALG00000023294	RPLP0	1.56765344316361	2.57571549475585e-05	0.00127227	1058.20172395276	938.3614	1178.5942	972.7878	1158.1126
ENSGALG00000039394	PGM2	0.539498677645777	2.61067453288743e-05	0.00127633	3.57578121700004	3.723814	2.706949	4.410679	3.353079
ENSGALG00000029095	PDZD8	1.42173120700406	2.62709445822833e-05	0.00127889	56.7124012146557	53.23468	61.29600	50.97354	61.91834
ENSGALG00000004745	NATD1	1.6406953054183	2.69979066465826e-05	0.00130871	8.26364071817303	5.065176	6.379717	9.223537	12.150642
ENSGALG00000014723	GABARAPL1	0.704917836612653	2.79953559297195e-05	0.00135134	46.2223124745638	53.90793	42.98894	46.45764	41.13057
ENSGALG00000024051	SETDB1	1.37968089110515	2.81506093402672e-05	0.00135311	19.1194017197788	16.30578	20.23165	18.81542	21.26379
ENSGALG00000042482	RAB5B	1.5722230348144	2.82686955573396e-05	0.00135311	16.4990844038872	13.20029	17.75290	16.34001	18.85986
ENSGALG00000045935	ENSGALG00000045935	2.52652451747218	2.86074896290248e-05	0.00136362	6.69478463079503	4.134215	4.903823	6.063404	11.453827
ENSGALG00000027591	TSC22D2	1.43224116387328	2.90451090775712e-05	0.00137874	88.6824597757495	81.15838	95.36229	81.91364	97.13050
ENSGALG00000032847	HDGF	1.52541052534246	2.91683819604403e-05	0.00137887	462.065982980069	429.6820	537.9542	398.2048	491.9090
ENSGALG00000030739	ENSGALG00000030739	1.40630019861393	2.93360156670981e-05	0.00138109	59.6363486013819	51.11758	60.54027	58.01859	68.98194
ENSGALG00000043654	ENSGALG00000043654	0.527849136774582	2.98562994115501e-05	0.00139982	30.967341035365	36.86544	25.98500	34.08579	26.31034
ENSGALG00000008229	ALDH7A1	0.568216110087226	3.01795914664282e-05	0.0014092	3.55424832640269	3.638857	2.979894	4.389706	3.136741
ENSGALG00000007144	SIK3	1.3396325875692	3.07006482825302e-05	0.00142756	31.9205950449771	28.62710	33.94491	30.50067	34.86274
ENSGALG00000007241	NUBP1	0.568653760660235	3.10291570780337e-05	0.00142756	28.6286874536308	29.41182	25.13659	33.77546	25.75437
ENSGALG00000008326	SYTL2	0.424627745820831	3.11967771341732e-05	0.00142756	0.729024142462161	0.8498019	0.6673614	0.9002470	0.4909784
ENSGALG00000030027	MCAM	1.87227883011737	3.10706794723719e-05	0.00142756	42.7921412398868	35.18105	48.32817	38.52963	49.82172
ENSGALG00000030253	RBM12	1.42345948010847	3.11406424033299e-05	0.00142756	47.106549030043	42.75779	46.05299	44.22901	55.25471
ENSGALG00000009992	ARHGAP5	0.521558295970331	3.17335094433039e-05	0.00144634	2.42605804872884	3.181872	2.280466	2.392286	1.831409
ENSGALG00000000511	KCTD20	1.51762140250699	3.20601810287404e-05	0.00145167	144.676168568648	147.3117	191.0435	113.3941	132.7513
ENSGALG00000039716	RNF19B	1.50668997454603	3.21041911967171e-05	0.00145167	7.80305564674217	7.006850	9.184385	6.979195	8.214459
ENSGALG00000038143	FNTB	1.72703147502782	3.2292400099758e-05	0.00145443	11.6407995983623	10.19213	14.34188	10.14547	12.22135
ENSGALG00000003505	LACTB	0.501349631907232	3.33505328263971e-05	0.00148167	3.60511339438183	2.952602	2.342419	5.371074	3.596522
ENSGALG00000011553	UTP3	0.560536651042005	3.33585096556835e-05	0.00148167	42.6950636726274	56.13827	40.21249	40.82514	33.29403
ENSGALG00000032903	RTN4RL2	8.16275559811218	3.3238478265765e-05	0.00148167	0.753215826625643	0.1272516	0.4938720	1.0689508	1.2903709
ENSGALG00000035576	CDK9	1.35354358857594	3.34152385763622e-05	0.00148167	27.0965677468847	23.77579	29.31692	26.55171	29.01940
ENSGALG00000040592	ENSGALG00000040592	6.37993874790507	3.40987621880186e-05	0.00150614	0.756632630749343	0.2613668	0.4487272	0.4889162	1.7890321
ENSGALG00000005531	MRGBP	0.619605000313773	3.46255360995025e-05	0.00152352	24.6907628237117	25.79234	19.95956	29.07470	23.34505
ENSGALG00000017336	ENSGALG00000017336	1.39804845587248	3.55566274485266e-05	0.0015585	23.9999916203601	23.05934	26.76439	21.03857	25.48322
ENSGALG00000004483	AHSA2	0.597275173876718	3.58270340941876e-05	0.00156436	31.982061660272	38.00843	25.09046	34.12784	29.84007
ENSGALG00000001921	SDCCAG3	2.11646775546891	3.71391605190445e-05	0.00158534	3.46862856919269	2.718936	3.764527	3.065244	4.362795
ENSGALG00000009428	SUSD6	1.51837459694689	3.67406188229643e-05	0.00158534	80.3962491027106	75.05647	98.60709	69.84504	80.35275
ENSGALG00000010798	DHCR24	0.576335248863224	3.67064739403607e-05	0.00158534	4.46928675394123	4.738074	3.750195	5.348534	3.950457
ENSGALG00000027506	DNAJB2	1.34439691658781	3.69222429316667e-05	0.00158534	243.792550284808	207.3770	249.5360	245.8006	273.1745
ENSGALG00000039302	MINA	0.485400211873225	3.70717167507479e-05	0.00158534	2.04623659892555	2.691206	1.873043	2.049690	1.549358
ENSGALG00000041953	KDM2A	1.35466863790547	3.67432841367713e-05	0.00158534	80.3290196471532	76.80953	90.07637	72.36946	83.27913
ENSGALG00000010752	CDCP2	1.90516084970528	3.77053383609353e-05	0.00160123	4.25743418323074	3.855423	5.194266	3.450532	4.646620
ENSGALG00000034550	POLR2M	0.653840161330033	3.7791263433132e-05	0.00160123	78.6921132123774	89.72761	78.26112	82.38052	64.34534
ENSGALG00000007326	PMM2	0.5097607949218	3.82578900251458e-05	0.00161033	2.2821068521887	2.273925	1.998043	3.014889	1.806063
ENSGALG00000037394	SLC25A44	1.76743269433383	3.82875338354077e-05	0.00161033	4.47881395645787	3.356783	4.449885	4.410204	5.694768
ENSGALG00000000843	DOT1L	1.41572088432778	3.92188776815171e-05	0.00163746	45.0236060976432	41.44682	51.19259	40.79258	47.43355
ENSGALG00000002285	SPSB3	1.44968162015203	3.90865860693233e-05	0.00163746	62.7575779641251	55.02837	70.36334	59.33410	67.25522
ENSGALG00000028273	HBBA	1.61534155803342	3.97020234088716e-05	0.0016516	17267.4399221405	13564.68	20232.06	17857.86	17785.73
ENSGALG00000007054	TBC1D16	1.53339069435051	4.0276782779665e-05	0.00166944	17.3336805615489	15.34724	21.37757	15.41328	17.70212
ENSGALG00000000518	KLHL12	1.53116699708104	4.16937586070192e-05	0.00172194	11.9132668100123	10.70533	12.49756	10.53859	13.98464
ENSGALG00000017290	RAD51AP1	0.414192586267935	4.26377281192124e-05	0.00175459	2.92964796800138	3.336159	2.501561	3.729027	2.098334
ENSGALG00000002510	IP6K1	1.6506841286639	4.34057047936523e-05	0.00177979	20.2422637537729	17.55474	22.14191	17.89303	23.61682
ENSGALG00000012836	PRC1	1.52271377549355	4.37845060609765e-05	0.00178891	15.6433971163142	13.85141	15.69279	14.58715	18.44842
ENSGALG00000012049	ZNF148	0.721165556690301	4.44246304171925e-05	0.0018086	35.8479167558737	37.82082	32.49766	39.37534	33.27906
ENSGALG00000010051	MOCS1	1.44739787469769	4.4810230338002e-05	0.00181141	30.4944416557336	28.97509	35.52876	26.59398	31.50923
ENSGALG00000032915	CHPF	1.62228247815361	4.47770862715353e-05	0.00181141	6.17432712752356	4.943633	6.164385	5.948360	7.639688
ENSGALG00000034575	MRI1	1.74812443643344	4.51469105545332e-05	0.00181859	22.9252848615374	16.60531	20.50218	22.26837	32.02240
ENSGALG00000000712	RAB29	0.585428033072002	4.59047464413938e-05	0.00182801	12.6505886001791	15.283650	12.353902	12.999078	9.928639
ENSGALG00000015017	TUBE1	0.473248102096893	4.56246202521336e-05	0.00182801	2.89917087184548	2.866357	2.112423	3.938311	2.581249
ENSGALG00000031512	PAN2	1.48858838937531	4.60198573833873e-05	0.00182801	16.2128475844939	16.40573	19.13563	13.44946	16.22591
ENSGALG00000039034	ELP2	0.520221890138244	4.5843028356658e-05	0.00182801	4.15065721648687	3.613764	2.526304	5.773231	4.486286
ENSGALG00000041556	GPATCH8	1.37239134859472	4.6266062701056e-05	0.00183143	22.9407057405449	20.22895	24.53602	22.17048	25.02679
ENSGALG00000017035	COG6	0.577669946815573	4.68440378870032e-05	0.00184246	1.83242472690947	1.913012	1.726117	2.238034	1.439247
ENSGALG00000021627	IFI6	1.45748272071637	4.68667665163696e-05	0.00184246	626.601980080314	439.1447	518.9149	685.7317	849.1558
ENSGALG00000041353	TP53INP1	1.37762172199991	4.73450462827142e-05	0.00185489	102.795937186296	95.99754	115.13532	95.00319	106.59012
ENSGALG00000001731	CDK12	1.27720489982517	4.76306160206288e-05	0.00185971	23.6898057834468	21.43547	25.32809	23.14530	25.05514
ENSGALG00000007728	PRODH	1.42765901605986	4.79388219630806e-05	0.00186537	72.9321142200783	54.47133	71.59027	79.01485	86.48428
ENSGALG00000008023	TMEM94	0.642083472312432	4.83610759992729e-05	0.00187543	4.23857661818759	5.239951	4.151848	4.170615	3.381051
ENSGALG00000027768	CTDSP1	1.62095753831195	4.96749018491332e-05	0.00191987	70.1358357272152	57.15575	71.83302	68.29548	83.47124
ENSGALG00000040008	STK11	1.42572984092472	4.99047644616189e-05	0.00192226	38.4493252129205	37.56474	49.66289	32.58662	35.38476
ENSGALG00000040658	ENSGALG00000040658	1.60975265043429	5.03546661571546e-05	0.00193308	4.81811843187038	4.377173	5.065572	4.109065	5.751596
ENSGALG00000003024	ARMC6	1.3638161308793	5.46278878451698e-05	0.00209011	43.5513587343287	38.34502	45.83660	43.38097	46.92850
ENSGALG00000004554	CACYBP	0.710638583096234	5.56158244120835e-05	0.00211318	107.974962826821	115.43294	100.10098	117.35709	98.02459
ENSGALG00000033447	H2AFV	1.88328181058545	5.57850985028865e-05	0.00211318	24.8181353450775	20.37130	26.54348	21.54176	31.03168
ENSGALG00000039072	LOC425431	1.53411686589038	5.55711387220264e-05	0.00211318	96.42343243953	84.14301	90.15081	91.28210	119.33373
ENSGALG00000030439	ENSGALG00000030439	0.249306521333176	5.62443008039454e-05	0.00212355	0.67151245398684	0.9851364	0.4976744	0.7623756	0.4191337
ENSGALG00000002388	GBAS	0.658620484272138	5.70329516318864e-05	0.00213221	11.0834344145869	13.902246	9.954957	10.554815	9.780660
ENSGALG00000008022	TAPBP	1.41938046492745	5.67171036949732e-05	0.00213221	350.54724673041	267.7524	324.1089	372.5603	434.4626
ENSGALG00000044464	TEPSIN	1.59189276379737	5.69114567541113e-05	0.00213221	23.031255483515	21.02683	27.27897	19.94722	24.40297
ENSGALG00000008341	FURIN	1.37134982773967	5.75447789523707e-05	0.00214434	82.0219999336026	70.03903	84.48154	80.91341	92.96146
ENSGALG00000011695	HIPK3	0.667047030503392	5.83833507855257e-05	0.00216852	8.13900026353188	9.286935	8.044950	8.317147	6.895213
ENSGALG00000041152	MOGS	2.55043915914904	5.87487598119512e-05	0.00217503	2.64033968040979	2.092076	2.886339	1.920375	3.693319
ENSGALG00000001998	R3HDM4	1.55639753788732	6.18949636079455e-05	0.00228412	238.89159862676	185.0994	243.6376	241.6210	285.8016
ENSGALG00000033932	BF1	1.3851850024966	6.38970895849602e-05	0.0023379	7304.84561607125	6785.397	7849.568	6649.552	8002.956
ENSGALG00000036747	TTC31	1.45738654759721	6.39652166462482e-05	0.0023379	60.7939376068086	49.02530	60.04249	59.60304	74.41098
ENSGALG00000041413	PPP3CC	1.36519213277607	6.3681330209423e-05	0.0023379	41.7053811322751	33.16209	39.00024	43.35941	50.96164
ENSGALG00000036853	ENSGALG00000036853	1.63419547889202	6.42459358074554e-05	0.00234068	6.28865016704419	4.764252	5.946405	6.457914	7.943249
ENSGALG00000008051	MTMR3	1.37796084797326	6.53507925856926e-05	0.00236586	591.900841693799	528.2748	638.9409	563.9881	642.2796
ENSGALG00000036300	SEC61A2	0.417144663643097	6.52986401980808e-05	0.00236586	1.2178361582403	1.6424360	0.8923744	1.2883186	1.0075329
ENSGALG00000030533	PGLS	1.4204757996444	6.73635917176851e-05	0.00243104	13.6502978193118	11.68057	13.48956	13.17532	16.23565
ENSGALG00000029469	ENSGALG00000029469	0.362691674447426	7.0008715795482e-05	0.00251855	2.14744532505761	1.914527	1.211938	3.238110	2.108268
ENSGALG00000031975	UBE2H	1.39529869838478	7.02630472394303e-05	0.00251978	168.480141956762	142.0313	177.7249	167.0476	188.2723
ENSGALG00000036106	SMPD1	1.77131322302072	7.06318853538961e-05	0.00252509	8.15049390888498	5.783030	7.789744	8.209401	10.774707
ENSGALG00000004625	ATXN2	1.33282011415983	7.18427249604185e-05	0.00254125	42.1656663660284	40.97473	50.90128	37.53710	40.34150
ENSGALG00000006895	CEP131	3.73282321968277	7.26388348775628e-05	0.00254125	10.2687134243636	7.331578	16.745753	9.190243	8.616909
ENSGALG00000007779	ADCY9	1.37055893723789	7.20110665118919e-05	0.00254125	88.8112721666108	74.41079	96.75473	89.70328	95.36922
ENSGALG00000015156	NMRK1	0.53264211039192	7.260701463293e-05	0.00254125	4.86351570445467	4.379087	3.102406	6.662570	5.089861
ENSGALG00000035499	SKIV2L	1.64580098109198	7.22800439898848e-05	0.00254125	9.6641380086055	8.82438	11.04947	8.31191	10.64395
ENSGALG00000040665	METTL6	0.58003566494043	7.15173743342048e-05	0.00254125	7.24832075249735	8.107074	6.190391	8.201686	6.361890
ENSGALG00000043823	ECSIT	1.71174498300491	7.15382933747001e-05	0.00254125	3.37016307570307	2.730209	3.281598	3.121612	4.336163
ENSGALG00000026653	ARL9	0.57574744985781	7.30647016966604e-05	0.00254835	6.12458319757624	6.725981	4.764424	7.152684	5.685224
ENSGALG00000006947	BDH1	0.680159436124676	7.34952645284551e-05	0.00255558	131.424236364151	161.58288	142.15809	123.37004	99.92766
ENSGALG00000013968	SGCB	0.392698027045517	7.60067489157972e-05	0.00262694	6.58951132975249	5.643481	3.469100	9.790447	7.064966
ENSGALG00000036171	ENSGALG00000036171	0.331046158756964	7.59853995567721e-05	0.00262694	0.474621079934032	0.5859279	0.2999396	0.5789628	0.4118188
ENSGALG00000036502	CDIP1	1.55919419316858	7.86375311433497e-05	0.00270968	18.1850407111741	16.25709	19.03857	16.37943	21.17177
ENSGALG00000024094	UBAP2L	1.35711648766137	7.94533682751523e-05	0.00271327	58.7749509095587	53.92816	72.44108	54.11773	56.32109
ENSGALG00000029794	AKAP7	0.287650832279024	7.93522109126965e-05	0.00271327	2.38975504569599	1.389743	1.184465	5.068668	1.765483
ENSGALG00000036391	GFPT1	1.36887128356682	7.93385747927487e-05	0.00271327	61.3644797075703	55.58647	67.35031	58.06994	65.19944
ENSGALG00000000115	HEP21	3.38987400700798	7.99091119508034e-05	0.00272072	1.29332067874112	0.7734288	1.1441310	1.2176291	2.0194451
ENSGALG00000011957	TOB2	1.42761515992773	8.04749849085563e-05	0.00272752	37.6923010230245	35.38839	42.41007	33.85110	39.70937
ENSGALG00000015580	UFL1	0.66805437962013	8.05858945761076e-05	0.00272752	11.5336157153251	11.162122	9.764299	14.008741	10.978137
ENSGALG00000001817	CTCF	1.27972750596139	8.09814467046399e-05	0.00273283	62.8969560893407	56.86172	65.71658	61.16014	68.20184
ENSGALG00000030580	RPS6KA5	1.41763693976239	8.12462970319821e-05	0.0027337	31.6874396973258	26.80695	30.93284	31.02049	37.89515
ENSGALG00000001844	ALKBH4	0.423906000959731	8.17966597673232e-05	0.00273612	8.24309412422474	7.130645	4.129446	12.245609	8.952471
ENSGALG00000041436	ENSGALG00000041436	0.423674808248602	8.17565336828921e-05	0.00273612	0.570276514562862	0.5780909	0.3087176	0.7677268	0.5938758
ENSGALG00000008963	DBF4	0.627403814992575	8.23033971694021e-05	0.00274505	10.4790947155897	13.435859	10.754401	10.080973	7.679559
ENSGALG00000001978	MED16	1.54194181603773	8.29360328423738e-05	0.00275514	47.2126052720487	42.68089	52.99683	43.26388	50.63185
ENSGALG00000031478	ENSGALG00000031478	0.687272477426746	8.30875762641633e-05	0.00275514	12.0068491709237	14.883305	12.227858	11.218742	9.725118
ENSGALG00000002649	UBE4B	1.46511750661338	8.40551115802754e-05	0.00276319	19.7696307868237	19.63573	24.37893	16.34362	19.29640
ENSGALG00000007519	ACBD5	0.680530441951003	8.40335713976342e-05	0.00276319	38.6870113164635	44.57424	39.58728	39.69517	31.00389
ENSGALG00000043234	HBAA	1.64204131493301	8.40080595957672e-05	0.00276319	65706.0328696747	49335.78	72005.11	69783.22	72487.41
ENSGALG00000007314	DSCAML1	3.33954971791742	8.4556962949239e-05	0.00276827	0.555469784144871	0.2807387	0.4974416	0.4961321	0.9403132
ENSGALG00000038410	ENSGALG00000038410	1.98956504773516	8.46936944593615e-05	0.00276827	133.712741084519	107.3659	146.0925	126.7509	156.1891
ENSGALG00000002990	PRELID1	1.52104182289505	8.56186801507034e-05	0.00279053	42.1351484518208	31.39203	38.95203	46.05029	51.74835
ENSGALG00000038894	ENSGALG00000038894	2.61062918259159	8.70803295919704e-05	0.00283011	0.357098021213012	0.2552733	0.4493875	0.2981027	0.4371648
ENSGALG00000008764	FAM171A1	0.214209832673778	8.88660724865696e-05	0.00286876	0.209838643418946	0.2738790	0.2073649	0.2501552	0.1076462
ENSGALG00000024391	CACTIN	1.31220206825928	8.88218543090177e-05	0.00286876	97.8615927848702	83.08369	103.32689	99.59133	106.12763
ENSGALG00000035237	ZAK	0.419831961138625	8.90218860942718e-05	0.00286876	1.50718524859345	2.1515565	1.2942342	1.5600897	0.9962417
ENSGALG00000003242	STAR	1.92846518605219	9.27643724749816e-05	0.00298097	1.69006607285305	1.699901	2.139383	1.159504	1.817640
ENSGALG00000039473	GLTSCR2	1.41937091109082	9.32867314761244e-05	0.00298936	61.5014405169208	50.87048	61.65222	62.93348	70.56843
ENSGALG00000016880	UBAC2	0.569780701338075	9.46004590173395e-05	0.00301457	5.51918952803152	5.926311	4.206581	6.469123	5.310668
ENSGALG00000030661	STAT2	1.56035125726232	9.43954840131173e-05	0.00301457	13.7726275901936	12.35737	16.33448	11.88939	14.82950
ENSGALG00000043628	ENSGALG00000043628	1.62246912234127	9.71454183972446e-05	0.00308707	17.7887253549986	14.41906	17.95867	16.85428	21.94413
ENSGALG00000003492	PPP1R3E	1.42402217824785	9.78871238749954e-05	0.00309395	58.7183850127186	51.68145	62.96685	56.09997	64.65633
ENSGALG00000038813	KLHL41	0.435109996959168	9.7903001196141e-05	0.00309395	1.65901733581932	2.335642	1.405310	1.657589	1.205814
ENSGALG00000007485	TFRC	1.64483667495312	9.9609121833403e-05	0.0031392	1008.59003378204	781.0813	1131.2687	988.9145	1148.4305
ENSGALG00000002843	RILP	1.86590458716684	9.99223522644568e-05	0.00314042	2.99446420549726	2.417319	3.136390	2.624176	3.817713
ENSGALG00000013726	PAICS	0.541204005483959	0.000102298516145662	0.00320629	3.93331787696963	5.286469	3.470246	3.871308	3.047365
ENSGALG00000036201	GALK2	0.587584684147275	0.000105036216685808	0.0032831	1.498734569972	1.328723	1.086675	2.045630	1.482403
ENSGALG00000007658	C10orf76	1.31952555573894	0.000106587534651112	0.00332251	46.1973790137022	35.85094	42.51487	50.06012	55.90328
ENSGALG00000015780	PNRC1	1.33154823520866	0.0001081034711033	0.00336061	491.379120594152	464.7736	537.9011	454.1798	514.4772
ENSGALG00000002089	TIMM23	1.44088939591584	0.000108807193371082	0.00337332	34.9402707964765	30.33935	39.46966	33.32559	37.19266
ENSGALG00000000720	LOC419563	1.38358241660848	0.000112565442595423	0.00346169	65.4569171841994	52.80670	66.28864	68.06001	74.77629
ENSGALG00000017368	TRNT1	0.718996973658928	0.00011247332404938	0.00346169	70.5698583830402	74.10274	60.03703	76.50393	70.31913
ENSGALG00000032052	RPS26	1.49904627304681	0.000112421764760084	0.00346169	503.774901473168	470.5267	547.6080	448.2487	554.1953
ENSGALG00000008470	WDR12	0.5645919231543	0.000114936618380562	0.00352513	2.69800121782919	2.951759	2.052752	3.112466	2.594372
ENSGALG00000002155	HS6ST1	1.48532767810334	0.000115714737887165	0.00353007	49.2579544083543	37.75721	50.04035	49.93170	59.40036
ENSGALG00000039830	DHX30	1.28073807894141	0.000115603077297897	0.00353007	57.5414144231197	51.81742	60.47662	56.30492	61.93360
ENSGALG00000004259	BLMH	0.678704457317868	0.00011609426645696	0.00353223	34.30308088939	37.68188	29.52659	37.15274	32.25405
ENSGALG00000037698	ZFAT	0.609187307728438	0.000117504719639806	0.00356566	3.67014191235802	4.107631	3.635529	4.096859	2.836222
ENSGALG00000046282	ENSGALG00000046282	0.364206058961673	0.0001181971905761	0.00357718	21.500040773543	19.39747	14.91842	34.17964	16.68192
ENSGALG00000006283	THAP4	1.34442037504527	0.000120434159025436	0.00363527	69.0625591801434	60.11402	70.63072	68.59314	77.10837
ENSGALG00000004112	FUCA1	0.544881199483193	0.00012333011877557	0.00371289	6.48140579227884	8.921500	6.196282	5.915055	4.857147
ENSGALG00000004228	USP40	0.606213956398066	0.000125298493427472	0.00375666	3.23338117890171	3.271856	2.644131	3.936664	3.007218
ENSGALG00000006010	FAM103A1	0.614956529194957	0.000125440778373716	0.00375666	38.454123477258	44.84928	37.13894	41.09083	30.57305
ENSGALG00000006908	DLG1	0.605237718731742	0.000126450222903908	0.003777	6.70071657024492	7.198451	5.041243	7.720270	6.635468
ENSGALG00000042533	TSPOAP1	0.532804684884412	0.000127019899972289	0.00378413	2.21198253545999	3.154970	2.604514	1.882985	1.254528
ENSGALG00000011958	TEF	1.55176095418371	0.000128845601173519	0.00382856	29.0220894992888	26.92013	30.24549	25.47380	33.60186
ENSGALG00000045898	ENSGALG00000045898	0.269616444381908	0.000129797759869043	0.00384686	0.899451983710315	1.1526201	0.7147920	1.1706599	0.5366534
ENSGALG00000004467	CLIP1	0.544780028274158	0.000131097671717311	0.00384775	6.95734598728709	10.406864	7.357998	5.699090	4.415513
ENSGALG00000006108	FAM122B	1.38366044010409	0.000130743380326812	0.00384775	47.168813085244	47.35157	52.16643	39.51531	50.26665
ENSGALG00000010463	AHSA1	0.718465893412939	0.000131173459904201	0.00384775	109.86090664132	123.2409	102.6244	115.8293	96.8445
ENSGALG00000010677	NRDE2	0.710306618812363	0.000130336043962346	0.00384775	28.4663790315367	31.77756	28.00927	29.96433	24.05721
ENSGALG00000028696	FTL	0.445273545881098	0.000133288316594591	0.00387994	5.43418936240463	7.670227	6.122737	5.097122	2.932740
ENSGALG00000035335	ENSGALG00000035335	0.422268416526683	0.000133099796283904	0.00387994	7.67763313890913	10.635300	6.617177	8.050412	5.275086
ENSGALG00000036492	DAGLA	1.51692360295671	0.000133110118499029	0.00387994	31.9039646531755	27.93977	35.80169	29.60864	34.75298
ENSGALG00000030915	ENSGALG00000030915	3.55855069878233	0.000134340753192066	0.00390066	1.37652557386747	1.003072	1.552289	1.062888	1.909823
ENSGALG00000003987	TRAF4	1.77669212707241	0.000135592853930471	0.00392704	14.8333822814288	11.64890	15.99258	14.31450	17.52244
ENSGALG00000014724	GPBP1	0.589546134751497	0.000137137765155994	0.00396176	32.9606666005909	28.86105	24.04003	45.52704	32.29947
ENSGALG00000004362	MRPL21	0.599779903923792	0.000138143799762793	0.00397077	10.1206688061963	10.823954	8.366805	11.967787	9.104896
ENSGALG00000029889	KAT8	1.63070284792215	0.000138104722276483	0.00397077	30.3817964485014	22.31042	29.33275	31.85960	37.89329
ENSGALG00000028262	ENSGALG00000028262	1.70513619220269	0.000139746248756394	0.00400676	5.67500290224765	4.166490	5.989362	5.727103	6.856351
ENSGALG00000028031	C1QL1	10.4317542773379	0.000140445942373111	0.00401675	0.233821167237837	0.06409218	0.27155239	0.21339510	0.39096141
ENSGALG00000009483	MARK1	0.389352431509342	0.000141234985167995	0.00402925	0.522936603187296	0.5557474	0.3390119	0.6989892	0.4750074
ENSGALG00000004378	ASB6	1.30352186762269	0.00014220572312093	0.00404685	26.7252335546539	24.43892	29.51677	25.56743	27.72676
ENSGALG00000011239	OXNAD1	0.664048690798345	0.000142878354392881	0.0040559	21.8512776786801	27.21952	22.07648	20.98036	17.15690
ENSGALG00000004047	GALE	1.60556050506311	0.000144995793022026	0.00410582	21.2598235332874	21.76571	26.92248	17.44353	19.61540
ENSGALG00000011347	IHH	3.03478249461225	0.000145738845793617	0.00411667	0.565959542063713	0.3197539	0.5944339	0.5210750	0.8321346
ENSGALG00000029547	ENSGALG00000029547	19.3262095179145	0.000148795442255718	0.00419266	0.247918803422307	0.05442657	0.16844773	0.33390101	0.42496602
ENSGALG00000015052	UHRF2	1.44059878275267	0.000150351978584384	0.00422611	12.2160136050916	12.436645	14.177595	9.871844	12.623167
ENSGALG00000009234	AMDHD2	1.50848260910087	0.000152891180516897	0.00428695	43.1971391724782	35.27545	40.39166	42.95601	53.81474
ENSGALG00000001905	DTX2	1.35995604951846	0.000155499451597826	0.00433669	29.6444968626311	26.18864	31.82604	28.80749	32.02852
ENSGALG00000006201	TBC1D20	1.37254949640534	0.000155802561904045	0.00433669	21.0663475260193	18.54587	22.84542	20.40860	22.68788
ENSGALG00000026009	SRP9	0.747823633450559	0.000155488143907741	0.00433669	27.3263918315975	29.56798	24.98923	28.91459	25.54163
ENSGALG00000013920	SUV39H2	0.612178678709852	0.000156296553625516	0.00433988	1.85928681851902	2.636502	1.912317	1.586018	1.308940
ENSGALG00000001603	NARF	1.71004871977804	0.0001585151699228	0.00439083	52.2613166682813	49.27557	69.10114	41.72657	51.04696
ENSGALG00000005042	IQSEC1	0.443136311077533	0.000164840695155879	0.00453928	0.988739265814679	1.3975313	0.8845341	0.9944920	0.6653739
ENSGALG00000007389	ANKRD40	2.21795746581453	0.000165461457811656	0.00453928	2.62651292589398	1.977242	1.999336	2.501396	3.949680
ENSGALG00000009752	C1GALT1	0.613997160308334	0.000164618177447492	0.00453928	10.8224889394875	10.318606	7.432908	13.186252	11.928491
ENSGALG00000037487	WBP1	1.97793333093813	0.000165139062895249	0.00453928	4.88231724430439	2.940553	4.409574	5.255707	6.864342
ENSGALG00000040827	USF1	1.31399029747943	0.000166738508118315	0.00455248	37.3092670882592	31.45112	36.58237	38.06201	43.05071
ENSGALG00000045776	CPN2	1.56967213938098	0.000166705422753309	0.00455248	57.0406812916189	49.89252	66.31517	51.53642	61.57792
ENSGALG00000002167	PATL2	1.96625312916209	0.000169082207353809	0.00459208	7.11488062326588	5.882367	8.192667	6.183657	8.335556
ENSGALG00000032468	SNX17	1.46388477954598	0.00016979464273126	0.00459208	24.9096262307122	21.19627	25.66304	24.41053	28.46284
ENSGALG00000037186	RP11-762I7.5	1.40304025302878	0.00016954698193577	0.00459208	49.9248748736599	43.27801	53.36715	48.24968	55.23494
ENSGALG00000042345	ENSGALG00000042345	1.38815849827233	0.000169118969122546	0.00459208	29.8704762546461	25.06998	28.56839	29.78999	35.89079
ENSGALG00000015540	RAD23B	0.759907143249816	0.000170713127496499	0.0045952	152.00763290851	172.2071	152.7180	153.3057	129.8886
ENSGALG00000036543	ZBTB38	0.610445158496179	0.00017064118098422	0.0045952	34.3805121778137	42.42439	32.77130	34.97174	27.15347
ENSGALG00000002204	SLC7A4	1.56941802565235	0.000174678700056583	0.0046909	6.94962494978823	7.182667	8.715758	5.447203	6.673639
ENSGALG00000013738	OPTN	0.677329077999252	0.000175668002801798	0.00470642	51.5402283970492	53.34513	48.10035	58.64858	45.63686
ENSGALG00000017333	LCMT2	0.353892977791802	0.000177005712101469	0.00472176	4.50538027335487	7.317363	4.665115	3.707529	2.351482
ENSGALG00000036572	TIMELESS	2.35642605747524	0.00017706590210261	0.00472176	0.611140197175126	0.4254833	0.5760115	0.5240382	0.9146367
ENSGALG00000037171	ZNF622	0.699278176082888	0.000179178994774386	0.00476366	25.330092671672	29.30659	26.73234	25.42800	20.02872
ENSGALG00000037603	SESN2	1.47034463796703	0.000179470008454258	0.00476366	93.1124956649554	74.20196	85.91945	94.75473	116.67471
ENSGALG00000010238	NAP1L1	0.664652488949276	0.000184566924918989	0.00488761	9.49027747652653	10.754534	8.735818	10.138997	8.237453
ENSGALG00000042551	PSD	1.71659812859993	0.000185650194664298	0.00490494	13.2240497982548	13.037677	20.115244	9.900645	10.704033
ENSGALG00000029618	AGBL2	2.38345006598456	0.000187728523522522	0.00494842	1.68086538685503	1.184176	1.408328	1.415357	2.681534
ENSGALG00000002197	NPM1	0.69347514116139	0.000188863334640607	0.0049555	41.3186635536327	44.77609	37.88015	44.75950	37.42910
ENSGALG00000045846	ENSGALG00000045846	1.62232621589833	0.000188561221620318	0.0049555	17.8553141387142	13.63650	16.40175	18.52305	22.67826
ENSGALG00000001664	PTPN9	1.4912151138896	0.000194703242664025	0.00509704	5.65741106144831	5.120368	6.762580	5.059933	5.824909
ENSGALG00000011624	PNLDC1	4.23643063194905	0.000200178588839709	0.00522406	0.59457404411224	0.2809290	0.5015880	0.4894792	1.0946767
ENSGALG00000042293	ENSGALG00000042293	0.358895337254626	0.000200468683118412	0.00522406	38.9476072494615	56.88023	37.74311	37.92140	23.09513
ENSGALG00000010315	GTPBP2	1.42118163221783	0.000201302220747235	0.00523386	37.7135216692427	33.88114	44.71006	35.58823	37.54922
ENSGALG00000007009	NCOA5	1.373086944945	0.00020473256385387	0.00529896	11.9678781958856	10.83818	13.28564	11.43464	12.47778
ENSGALG00000009202	RBM45	0.560806232762339	0.000204656759572086	0.00529896	1.83992811558588	2.050902	1.474290	2.090261	1.698555
ENSGALG00000001824	LOC100857820	4.20881897794917	0.000207869475684086	0.00535592	0.280451336757874	0.2078210	0.3919335	0.1850498	0.3509363
ENSGALG00000041445	ANKRD46	0.507350743550679	0.000207610600993002	0.00535592	12.3148864189505	17.369709	11.984737	11.247687	8.616144
ENSGALG00000031426	TMBIM6	1.34860441092734	0.000208485451907219	0.00535972	293.137520262552	266.3176	304.9741	280.6393	322.0986
ENSGALG00000028265	SURF4	0.69381999286925	0.000211454146429634	0.00542385	12.2766283827195	11.92323	10.52444	14.44431	11.99550
ENSGALG00000006688	TADA3	1.52268407607028	0.000213014549004586	0.00545165	11.5779158063461	8.47756	10.24735	12.39395	15.02649
ENSGALG00000000845	UVRAG	1.41497037236394	0.000216052970345973	0.00545425	20.5309208282049	17.84443	20.53422	19.66690	24.07854
ENSGALG00000004065	SLC25A16	0.720411634686022	0.000216344539208617	0.00545425	338.687642701024	395.5732	344.5261	335.5625	279.8186
ENSGALG00000011970	CHADL	1.51714530203736	0.000216197661371797	0.00545425	10.9817839030347	9.969039	11.468239	9.849280	12.701385
ENSGALG00000020742	PPRC1	2.02410273994596	0.000214304708369118	0.00545425	2.48107940219721	1.473877	1.951021	2.780328	3.652835
ENSGALG00000026820	RNF146	0.718854679250916	0.000215518956477483	0.00545425	38.8567539568835	43.02977	37.34665	41.32988	33.53196
ENSGALG00000036004	MRPL34	1.37822738132485	0.000214438101181277	0.00545425	55.1216082420678	49.25982	57.43294	52.39717	61.68541
ENSGALG00000041060	MRPL33	0.562788131689404	0.000216453431755405	0.00545425	13.976292909219	17.38437	13.72108	14.42839	10.33943
ENSGALG00000013165	FH	0.592245334178961	0.00021913367105576	0.00550965	3.58647417684717	3.489211	2.358604	4.407154	3.937445
ENSGALG00000026293	C3orf33	0.661207302431042	0.000220814619200292	0.00552761	28.2083690703293	27.85133	23.36447	33.92892	27.08326
ENSGALG00000034437	CCNT1	1.38001853025067	0.000220739313698524	0.00552761	18.7893677762253	18.40976	21.25996	16.10111	19.69547
ENSGALG00000000525	MAP3K3	1.45690387460033	0.000224407259266219	0.00560528	9.49803619683753	8.074545	10.045299	9.209237	10.731472
ENSGALG00000010517	TCTN3	0.625985650308073	0.000225055643517135	0.00560923	13.1587686396835	16.14069	12.41833	12.50454	11.47896
ENSGALG00000013072	AKR1B10	0.484558457192924	0.00022925418693684	0.00569525	4.11516309877536	4.345426	3.074436	5.315970	3.594729
ENSGALG00000044519	APOPT1	2.02429395698843	0.000229502742519886	0.00569525	3.5292589757044	2.459557	2.813102	3.298628	5.456230
ENSGALG00000008155	KCTD18	0.22937350056024	0.000235408095292376	0.00580403	0.376777564422696	0.4066377	0.2642681	0.5559226	0.2662182
ENSGALG00000009813	SCOC	0.654579053672855	0.000234787698358832	0.00580403	31.3101549063043	41.04092	34.10126	29.00711	21.44021
ENSGALG00000017092	PAN3	1.32878504977407	0.000234970990507005	0.00580403	62.3716167510237	59.09086	66.94547	56.62103	67.40084
ENSGALG00000003527	ARRDC2	1.3942887708762	0.000238781466868524	0.00584356	282.94036165182	227.4549	273.7748	298.0630	331.3230
ENSGALG00000015478	USP45	0.738262869170019	0.000239054861390769	0.00584356	26.4631189263521	30.78919	26.78915	26.17131	22.14358
ENSGALG00000029855	ENSGALG00000029855	1.31707490705798	0.000237641944386626	0.00584356	60.8505121848964	49.85962	58.54747	63.19502	71.51205
ENSGALG00000030890	RRS1	3.38374194744649	0.000238529503540241	0.00584356	1.4947994538261	1.347264	1.760322	1.027548	1.877254
ENSGALG00000029166	UBTD1	1.9382577892052	0.000239629345021543	0.00584512	13.0208771626756	9.855253	13.131730	12.036394	17.073988
ENSGALG00000042894	SLC25A39	1.53613630661489	0.000242893348122389	0.00591213	33.5436259562195	26.70170	34.60507	32.90658	40.09383
ENSGALG00000007443	TMLHE	1.50083160214648	0.000244280422497843	0.00593327	114.602025923489	138.92212	158.75373	71.56946	94.68176
ENSGALG00000005430	ALS2CL	0.46209102325303	0.000247378669155185	0.00599579	1.23481359909505	1.2975998	0.9768008	1.6075919	1.0250103
ENSGALG00000001108	MIER2	0.499205714573635	0.00025144315566464	0.00608142	3.68761906426742	5.580354	4.045319	3.071730	2.097785
ENSGALG00000000980	LRRC47	0.500274364517131	0.000253114939452073	0.00610893	5.78191725588701	6.155603	4.758502	7.207052	4.878585
ENSGALG00000014159	PACSIN2	0.713023023054843	0.00025477104582531	0.00613596	12.806291921409	12.56193	10.24764	14.99813	13.09763
ENSGALG00000022813	NDUFV3	0.650759610903889	0.000256305296950605	0.00615994	139.205916481934	140.6139	115.9084	163.7623	133.6268
ENSGALG00000043126	COG8	1.58497083134675	0.000257155943774776	0.00616743	16.442825510102	14.25728	18.88417	15.32100	17.61402
ENSGALG00000007416	CD3E	0.674664892314698	0.000262847218026877	0.00628883	33.8009382841275	39.18297	34.58829	34.09211	27.43880
ENSGALG00000028994	SAP30L	1.58354436988526	0.000263317102796129	0.00628883	27.8278616354485	28.30976	32.69900	21.76110	29.15048
ENSGALG00000008480	ABCF3	1.33160058226841	0.000265354225998146	0.00632428	72.0727005519704	57.73924	68.49442	75.74609	85.86376
ENSGALG00000030395	ENSGALG00000030395	0.249077944467648	0.000268703119774991	0.00639078	0.211688236967772	0.2241581	0.1512982	0.3390327	0.1247153
ENSGALG00000014155	OGDH	1.61869706477922	0.000269745463568156	0.00640226	15.2046739164396	11.50449	17.36074	15.45074	16.77224
ENSGALG00000032206	MARVELD1	2.32098339893839	0.000270935964504209	0.0064172	3.52371275935117	1.786400	2.154123	3.634265	6.348865
ENSGALG00000004369	PYGO1	0.318061197552449	0.000271660552016965	0.00642107	0.30965927769146	0.3806478	0.2126668	0.3877312	0.2454673
ENSGALG00000037629	TRANK1	1.46291762453611	0.000272449831753037	0.00642645	91.3377858243212	76.84970	93.19053	91.71275	103.82975
ENSGALG00000017363	C16orf87	1.77279361151139	0.000282656353390832	0.00665347	10.4155770580868	8.314923	9.796501	9.698251	13.775249
ENSGALG00000003045	E2F1	1.95240982927184	0.000286858054193615	0.00671095	8.33682326551419	5.874851	9.675584	8.143280	9.820923
ENSGALG00000015486	COQ3	0.531005477494421	0.00028585207836824	0.00671095	4.53914160563849	4.337688	3.214108	6.078895	4.360247
ENSGALG00000040006	TBL1X	0.691727308837063	0.000286678972773321	0.00671095	7.71355321471889	8.036851	7.008849	8.743771	6.976655
ENSGALG00000029691	NFKBIB	1.45786858249533	0.000289292654666046	0.0067541	24.9650268014834	18.61796	24.08927	26.97939	30.06402
ENSGALG00000041082	WDR73	0.586529118636398	0.000291000157957303	0.00678013	3.37641024442334	3.789411	2.864996	3.791038	2.996270
ENSGALG00000014496	PROM1	0.361574529383495	0.000291828138222777	0.0067856	0.422932664068331	0.2347582	0.1351419	0.7992028	0.4866540
ENSGALG00000039146	CCR4	0.39911386844247	0.000295037659994693	0.00684631	1.51553594802951	1.874784	1.202300	1.818202	1.127703
ENSGALG00000023436	HDC	0.527679727005261	0.00029652288986196	0.00686685	8.06066135130666	7.232396	6.066028	11.562882	7.132010
ENSGALG00000031281	GTF3C2	1.4409734867904	0.00029852268098463	0.00689919	8.20123763835264	7.426900	8.940263	7.563547	8.966618
ENSGALG00000028897	WDR25	0.427196785943634	0.000300190434051589	0.00692375	1.94035983651993	2.474146	1.766562	2.155540	1.343467
ENSGALG00000011798	HEBP1	1.39485250452569	0.000306266761709754	0.00702547	187.366014589655	185.0477	208.8265	164.5572	193.7152
ENSGALG00000031038	RPL28	1.79912215147437	0.000306091762349716	0.00702547	75.7426306837333	53.94765	81.43649	78.26650	90.03162
ENSGALG00000036219	STK35	1.94714399728068	0.000306443133209793	0.00702547	4.244393950384	3.596225	4.421672	3.659987	5.321852
ENSGALG00000008812	CCT4	0.670805132098784	0.000308757397541212	0.00706437	269.740636448579	267.8286	235.8749	324.9398	246.0860
ENSGALG00000030888	LOC427665	1.82898494085667	0.000309646877653703	0.00707058	4.55939729169109	4.400262	4.990686	3.415585	5.484966
ENSGALG00000002863	ERGIC1	0.665467332609607	0.000312422696388038	0.00711252	9.49415686902945	10.071607	8.268406	10.565530	8.917865
ENSGALG00000005700	GID8	0.782937773922565	0.000312727154406278	0.00711252	62.6264054774703	69.80836	63.04435	62.67893	55.02622
ENSGALG00000004719	SPTAN1	1.31892661448082	0.00031544002430152	0.00715999	455.411521516676	444.0725	525.5344	405.0813	455.7233
ENSGALG00000017220	TAF1D	0.524440141273623	0.000316323082501752	0.00716581	9.35047525208424	11.894972	8.783921	9.534340	7.117848
ENSGALG00000011651	ARL1	0.642881822808729	0.0003179770297528	0.00717487	32.2066130072678	36.89592	34.01593	32.82612	25.31464
ENSGALG00000045684	PLVAP	1.48557061920064	0.000317556932707642	0.00717487	235.908078697263	189.2081	244.1596	237.9622	273.3338
ENSGALG00000041923	ESPL1	2.14502277520311	0.000323242538556619	0.00727932	2.40156834186817	2.184815	2.788184	1.740500	2.941101
ENSGALG00000003539	KIAA1522	0.354883787737778	0.000330812119820331	0.00741265	0.595312619843668	0.6689938	0.5429821	0.7931981	0.3695352
ENSGALG00000010219	UROD	1.94661663771697	0.000330585216935322	0.00741265	6.91216265704299	6.087407	11.942455	5.034156	5.213419
ENSGALG00000030878	RPLP1	1.51979961761481	0.000331107002418485	0.00741265	1389.90288403991	1279.653	1560.640	1259.566	1481.095
ENSGALG00000017394	INSIG1	0.651419317200607	0.000332933194662533	0.00742448	11.8746621904148	11.464769	8.757647	14.391320	12.495286
ENSGALG00000030007	ENSGALG00000030007	1.87036800274416	0.00033253871181118	0.00742448	28.3300932379847	20.81957	22.11132	26.19398	43.41815
ENSGALG00000036005	TIAM2	0.410593995801829	0.000335251485178743	0.00746163	0.454576439093057	0.4820639	0.3324470	0.6064582	0.3820704
ENSGALG00000007286	SIRT7	1.3502616220161	0.000343937932970532	0.0076401	19.0092740107286	17.32516	20.92321	18.20418	19.82379
ENSGALG00000032272	HIST1H4D	0.193547291941181	0.000350274540240117	0.00776578	1.85687661361188	2.533764	1.629925	2.091742	1.143706
ENSGALG00000000630	HAS3	5.78151625513397	0.00035522246875825	0.00786024	0.171335604690101	0.08764162	0.20879236	0.09605521	0.29753533
ENSGALG00000015320	NANS	0.786693264594808	0.000357025680975915	0.0078697	92.4551744740789	99.99966	95.15435	95.44906	79.55502
ENSGALG00000040879	NUDCD1	0.536432290453414	0.000356704733296066	0.0078697	9.00156668915646	8.367297	7.177244	12.173468	8.060218
ENSGALG00000003344	CLTB	1.33603022405261	0.000359239580410644	0.00790327	106.493749450566	93.81689	108.06094	106.43347	117.85959
ENSGALG00000014915	THOC1	0.629008878873035	0.000361729133258544	0.00794277	18.5539770996522	19.73812	17.05041	21.31178	15.92764
ENSGALG00000039842	STK19	1.83461070718094	0.000363881910876385	0.00797473	4.38504474319721	3.506555	4.460169	4.187191	5.395655
ENSGALG00000009282	ELMSAN1	0.616351663969676	0.000365692268765863	0.00799908	4.72676162219338	5.247226	4.523776	5.251365	3.859307
ENSGALG00000004711	Ptcd1	1.38068403045259	0.0003691773432102	0.0080599	16.8410265980035	14.83660	17.28847	16.43068	18.86429
ENSGALG00000006976	LOC424892	0.659506296634098	0.000377064021559573	0.0082164	39.8311652176392	46.44004	36.85295	39.72444	35.93495
ENSGALG00000036827	UBE2S	1.46004644324546	0.000380885514096833	0.00826885	15.5344159493391	13.82971	15.53901	14.52085	18.24867
ENSGALG00000040017	THRA	1.37004727732047	0.000380916328343717	0.00826885	39.5407893558837	32.01811	40.37536	41.47116	44.40285
ENSGALG00000011543	SDAD1	0.551077306636011	0.000385358151923508	0.0083492	0.904733637583515	0.7683091	0.5996212	1.2964992	0.9163660
ENSGALG00000013723	OASL	1.54715441198072	0.000386077468774056	0.0083492	143.273136999292	106.7688	141.8072	147.1838	177.1496
ENSGALG00000023517	AGPAT2	1.55444185168037	0.000388881576979741	0.00839397	12.937034818859	10.80707	14.15221	12.13832	14.80244
ENSGALG00000011800	FAM234B	1.39229114016514	0.000390932593770084	0.00842235	48.977483134444	48.12654	57.49406	41.76707	49.58684
ENSGALG00000038146	ENSGALG00000038146	1.25214269861386	0.000393311427415754	0.00845767	58.8333888628901	50.16081	60.24788	61.00414	64.09753
ENSGALG00000009564	METTL8	0.575149103344122	0.000394155273524538	0.00845992	4.29645152241636	4.720554	3.305982	4.804352	4.231110
ENSGALG00000014528	ENO2	0.416270506335598	0.000395090775075023	0.00846412	0.933577769679547	0.9424555	0.4976830	1.2526370	0.9870487
ENSGALG00000033957	SPATS2	1.34051515273576	0.000398455545257584	0.00852025	23.0192446280148	18.77784	21.60611	23.70271	27.81367
ENSGALG00000003966	RPL23A	1.44633077367903	0.000400343454384977	0.00854464	2515.29161897358	2578.637	2918.307	2090.881	2523.718
ENSGALG00000001558	MOV10	1.43792930692082	0.00041252211370444	0.00878818	33.9675437605201	29.12414	36.45531	32.30391	38.29779
ENSGALG00000014298	RFC1	0.737599177948446	0.000417004276042126	0.0088507	42.9939149920709	48.16042	43.43487	43.83028	36.60521
ENSGALG00000015831	SNX14	1.2356682828045	0.000416410176044211	0.0088507	48.7037529779082	44.40295	49.87418	48.01468	52.66950
ENSGALG00000006057	CLK4	0.783101982868451	0.000419356553506564	0.00885136	153.485921437977	170.4550	147.5221	153.9284	141.2927
ENSGALG00000031663	SEC11C	0.701818275078787	0.000418363332837712	0.00885136	17.3067584678257	19.17655	15.99121	18.14720	15.74764
ENSGALG00000036446	ASB16	1.69606897001837	0.000419351220288953	0.00885136	0.844343729891614	0.6460882	0.7196103	0.8002081	1.1958766
ENSGALG00000028872	TPT1	1.56651391516601	0.000423554358984104	0.0089235	781.001980751358	760.3164	876.3711	660.1287	839.1129
ENSGALG00000004756	CEP89	0.5990525111808	0.000425484874928506	0.00893413	8.69468188526093	10.558436	8.188653	9.071636	6.896748
ENSGALG00000035768	SCAP	1.30098660747569	0.000425620645727874	0.00893413	21.0345731621593	21.05408	23.64796	18.53467	21.22825
ENSGALG00000000407	LOC428319	0.154314171925087	0.000427531930096566	0.00895781	0.131230700593189	0.16036076	0.04604525	0.17411185	0.13375676
ENSGALG00000016697	MUT	1.38978369147487	0.000431832757867113	0.00903138	18.9539410489823	15.16269	19.09867	19.84295	21.72954
ENSGALG00000005070	AP3M1	0.635507235552323	0.000435981045233401	0.00908494	21.2149959839451	23.30632	18.57718	23.88109	18.76566
ENSGALG00000032830	2007-09-01	0.735542394030804	0.000436775966194581	0.00908494	42.3266797724242	43.03205	37.24052	47.94734	40.45104
ENSGALG00000033758	ENSGALG00000033758	0.340122650100652	0.000436486813279552	0.00908494	0.946521935861523	1.4397569	1.1889079	0.7640064	0.4237147
ENSGALG00000009936	AP4S1	0.637283344610685	0.000439508173407111	0.00912518	11.2364860379787	12.742537	9.504699	12.239013	10.243221
ENSGALG00000001256	NLRC5	1.39407189011075	0.000442515453184978	0.00917097	59.6151649248204	49.88975	62.27082	60.78665	65.84539
ENSGALG00000035079	RPSA	1.48501533732299	0.000446379736193653	0.00923433	398.434596201709	311.6696	409.8479	414.5167	459.1308
ENSGALG00000029412	ENSGALG00000029412	0.155486620180212	0.000450170266969226	0.00929593	0.203212224004945	0.26547448	0.09157145	0.29828959	0.14355828
ENSGALG00000017162	NPAT	0.629912343531683	0.000451826288164884	0.00931332	2.71803872881413	2.890474	2.482962	3.127146	2.342188
ENSGALG00000003108	SMG6	1.28076607994578	0.000458776669638091	0.00943958	75.1923376536522	70.40857	83.39567	70.67393	77.31659
ENSGALG00000010694	SECISBP2	0.669718093179611	0.000461890926872735	0.00948659	3.51492479768596	3.935119	3.276782	3.709270	3.108761
ENSGALG00000001034	AAR2	0.625616154746943	0.000463055750404887	0.00949347	3.20459528908858	3.030124	2.462372	3.951445	3.281662
ENSGALG00000023157	REEP5	0.668346036640017	0.000468677817561069	0.00959155	7.35922534730973	8.141538	6.170181	8.029155	6.947397
ENSGALG00000033877	KANSL2	1.46657728527092	0.000476253407097556	0.00972918	50.1206961770884	40.33305	47.51285	50.52782	61.78309
ENSGALG00000025881	CSF2RB	0.560471726506288	0.000477404238594597	0.00973498	7.6994898288662	6.811184	5.503537	10.674571	7.534173
ENSGALG00000037018	USP36	1.74789374024553	0.000478239485371789	0.00973498	2.97697648949468	2.557336	3.246120	2.634521	3.503573
ENSGALG00000016686	AKAP17A	0.681265096982743	0.000480533850478529	0.00976431	101.527955297534	121.43763	97.89944	100.49108	85.83010
ENSGALG00000015338	QRSL1	0.6636076241282	0.000492031218854188	0.00998021	8.16240572830004	8.956502	7.650166	9.043184	6.935741
ENSGALG00000016759	MITD1	0.636234514062009	0.000494318724933252	0.0100089	5.4014952122169	5.270609	4.326032	6.558542	5.316365
ENSGALG00000008359	CD93	1.57003031402964	0.000496523442584799	0.0100357	51.1588909605629	39.92196	49.16618	51.61647	63.68186
ENSGALG00000004028	MATN4	0.194210120965371	0.000499892776102115	0.010086	0.509467189648403	0.3572291	0.1612332	0.9066400	0.5692372
ENSGALG00000013590	FRG1	0.721941347824676	0.000502601144949556	0.0101228	37.119766040913	44.71759	36.14312	35.31988	32.17639
ENSGALG00000005796	XBP1	1.50369334519449	0.000504347926665881	0.0101401	162.0606848812	164.0312	192.3557	136.5762	159.0665
ENSGALG00000005118	FAM124B	2.12581146947491	0.000508920478455385	0.0102141	3.7488463373699	4.690851	5.337572	1.895860	3.269693
ENSGALG00000001801	IFT74	0.646488460380033	0.000512155577273705	0.0102492	5.0605391792655	5.214242	4.173783	5.881105	4.862182
ENSGALG00000027635	NME3	1.39578642287246	0.000513357830839711	0.0102492	27.5845966693151	22.96102	29.96903	27.68025	30.02614
ENSGALG00000045204	FBXL3	0.706995629652137	0.000512821954664159	0.0102492	57.2702604790807	65.30287	55.54704	58.99076	49.02496
ENSGALG00000007138	MED28	0.679198790100648	0.000515741854088415	0.0102789	19.6200662406547	22.93106	17.79187	19.91838	17.61043
ENSGALG00000030979	MKS1	0.664763610958501	0.000517095549993514	0.010288	14.1226888014524	14.08892	11.43342	16.61687	14.01538
ENSGALG00000000528	DBNDD1	2.17398902335849	0.000523989560359806	0.0103822	3.15065604019061	2.210826	2.712890	3.061602	4.562586
ENSGALG00000001317	LOC428335	1.28867829143708	0.000525383536962922	0.0103822	90.2432397159398	79.06669	92.72534	90.04022	99.45097
ENSGALG00000016518	PHKA2	0.569139326440612	0.000525465229542017	0.0103822	1.91534406124212	1.844339	1.497102	2.456498	1.811157
ENSGALG00000038651	ENSGALG00000038651	1.44923846601268	0.000522773200296213	0.0103822	38.1308474285261	33.12509	37.97424	35.66954	45.73494
ENSGALG00000031511	HIP1R	0.579596722533419	0.000533353622156325	0.0105199	2.91755572695031	2.055429	1.710375	4.319616	3.433905
ENSGALG00000016836	TUBGCP3	0.612717951544871	0.000537698092695969	0.0105874	1.63447943436487	1.723115	1.346364	1.925617	1.506807
ENSGALG00000038714	NDUFB7	1.74717595363757	0.000539415566483029	0.0106029	39.7995084501232	21.57541	27.20914	47.07362	61.76607
ENSGALG00000035108	KDM7A	1.29198517709902	0.000540596672259446	0.0106079	180.096595673153	177.8338	207.8927	160.2820	177.8524
ENSGALG00000007130	RAC1	0.737168723540518	0.00054168133744184	0.010611	21.0022263671251	20.96746	17.97924	23.98701	20.69732
ENSGALG00000011464	EIF5	0.661366124165692	0.000544136100673835	0.0106409	1131.39801601365	1175.084	1011.310	1309.927	1014.260
ENSGALG00000042838	TRAF2	1.31834564919972	0.000548907468137078	0.0107159	55.1545674596162	45.46822	51.61749	57.71819	65.37223
ENSGALG00000012098	NAA30	1.33578827241629	0.000550728569701231	0.0107331	58.0221505838822	51.53865	60.68635	56.05945	64.13718
ENSGALG00000009593	MFSD1	0.651132204561815	0.000554200445355536	0.0107369	135.632727265656	158.4931	121.2875	138.7468	122.2103
ENSGALG00000012287	ATP5S	0.194022431248783	0.000552248430565225	0.0107369	0.294130716148014	0.2425985	0.2382624	0.5451262	0.1435522
ENSGALG00000027864	NFKBIA	1.5995676345955	0.000554675006031054	0.0107369	127.293501854071	101.0651	131.8699	125.8729	150.9381
ENSGALG00000044788	ZNF628	1.50612619827898	0.000553466011443441	0.0107369	11.6728354729016	9.031851	11.432189	11.862590	14.334631
ENSGALG00000027369	DGCR6	1.3521790983508	0.000563030591164949	0.0108802	67.7185666861226	57.90705	73.76717	68.20488	71.75125
ENSGALG00000042215	FAAP100	1.62766448784786	0.000564125119968633	0.010883	10.5340411750009	8.905944	11.952802	9.482061	11.972703
ENSGALG00000033813	BTBD6	0.621348191417052	0.00056517363664306	0.0108848	25.5067220037078	19.88569	17.54378	36.33970	27.26235
ENSGALG00000029674	POM121	1.47083798649349	0.000571321861199843	0.0109663	16.1619856820821	12.32128	14.80566	16.72724	20.62422
ENSGALG00000036578	ENSGALG00000036578	1.40379310803176	0.000571111749471939	0.0109663	9.11226436311386	8.021190	9.563769	8.575976	10.344560
ENSGALG00000003374	ESRP2	0.13963429294922	0.000576832869946222	0.0110505	0.100371020268461	0.06588684	0.03373457	0.19031809	0.10321503
ENSGALG00000040745	ENSGALG00000040745	0.548224424130412	0.000577639723200196	0.0110505	3.17514408632394	4.608184	3.283950	2.674511	2.147533
ENSGALG00000021442	CARMIL2	1.56799227008637	0.000582266355136824	0.0111204	1.93475962392362	1.670027	2.023036	1.776590	2.280420
ENSGALG00000009264	MTX2	0.580001087177044	0.000592930384507522	0.0112685	8.02812810000975	8.088561	6.497807	10.274027	7.060827
ENSGALG00000012816	SLC22A23	1.53846652398556	0.000592915008117788	0.0112685	20.7626787734201	21.08250	26.94595	16.23508	19.56009
ENSGALG00000016400	RSAD2	1.44227432785806	0.000592976024948102	0.0112685	104.617252779183	100.09401	117.82417	91.82978	110.37192
ENSGALG00000002797	PGD	0.674775640317183	0.000596313737952193	0.0113131	24.8644290094175	29.94593	25.17220	24.59010	19.78797
ENSGALG00000007098	KIF21A	0.170541629633346	0.000597698450978518	0.0113206	2.86218317782493	2.540004	1.458133	4.449481	2.825609
ENSGALG00000009586	IRAK4	0.585007356622267	0.000600630345528607	0.0113574	3.79568458706561	4.104426	3.110128	4.532748	3.349742
ENSGALG00000008403	PHF21A	0.719485596031795	0.000604258768538556	0.0114071	7.35304113342935	8.606752	7.653616	7.212878	5.976491
ENSGALG00000011902	TAGLN	2.28589195104258	0.000605415221734967	0.0114101	1.872646800679	1.340753	1.632883	1.622955	2.864026
ENSGALG00000001433	B3GNTL1	0.393145955669261	0.000609513096256345	0.0114489	0.789152357502929	0.7460154	0.3413053	1.1101244	0.9031834
ENSGALG00000011229	SERBP1	1.29406816342317	0.000612273080551627	0.0114489	143.912598594531	128.3572	159.5061	142.3538	147.3825
ENSGALG00000011898	FAM109B	1.59471525668251	0.00061203381645142	0.0114489	37.5429060734419	36.07474	45.35777	31.24767	38.46830
ENSGALG00000012230	LRR1	2.00723592020714	0.000608782509245143	0.0114489	3.79365115925513	2.439322	2.525056	4.239248	5.812405
ENSGALG00000042214	UBQLN4	1.26533397042928	0.000612474628990213	0.0114489	67.2869639379649	62.95915	71.98139	64.43832	70.35580
ENSGALG00000031240	ACAD10	0.743566098899597	0.000614583380718491	0.0114695	18.2415939804523	20.38816	18.82458	18.79999	15.02652
ENSGALG00000002891	ACADL	0.770232148580608	0.000621130541924799	0.0115729	45.0748914291658	51.07994	43.84528	45.03872	40.18192
ENSGALG00000038519	SLC27A3	1.72431674026632	0.000622239667978348	0.0115747	2.43579646849788	2.128781	2.967948	2.069350	2.643625
ENSGALG00000010811	LGMN	1.47450060696704	0.000625563698729043	0.0115814	92.3572012665792	86.32345	107.87707	82.29451	94.87376
ENSGALG00000011742	ART4	0.394271249781048	0.000625419855020868	0.0115814	0.813688464411638	1.2934626	0.7551831	0.5511979	0.6475971
ENSGALG00000025937	FXYD6	1.44003874617982	0.000625638864121127	0.0115814	37.5709982768367	34.01519	41.71292	34.15457	40.91905
ENSGALG00000029772	ENSGALG00000029772	2.11271743749705	0.000633685191781932	0.0117114	4.0825664292502	3.343201	4.313843	3.228009	5.474122
ENSGALG00000005647	ABCD3	0.708301431816935	0.000640232397840763	0.0118133	8.63885329566946	9.705250	8.055957	9.062969	7.658375
ENSGALG00000000150	RPL9	1.38552158060392	0.000642105608488334	0.0118288	235.623207690577	214.9282	260.5188	220.8909	249.2669
ENSGALG00000005924	MGAT4B	2.01097116320725	0.00065045063055058	0.0119441	8.01947574708103	8.504619	11.660796	5.117995	7.249659
ENSGALG00000027050	SENP8	0.645679496586227	0.00065042831581486	0.0119441	32.67172286844	39.63361	30.61519	32.55430	27.62672
ENSGALG00000006939	PFKP	0.674136214083587	0.000651906772471926	0.0119516	7.65075376738761	7.811040	6.533580	8.901404	7.217345
ENSGALG00000046145	ENSGALG00000046145	1.74842096869986	0.000655877684867626	0.0120052	10.1332572710181	9.361279	11.105571	7.821787	12.365931
ENSGALG00000034693	MLLT6	1.43706563448043	0.000662657484743978	0.0121099	29.0385249943376	26.03822	32.77145	26.45438	31.35667
ENSGALG00000036856	CBX5	1.93529705979309	0.000667544140412237	0.0121798	4.68960186944927	3.386125	4.820027	4.450408	6.118152
ENSGALG00000045804	ENSGALG00000045804	18.3885945405835	0.00067081000331435	0.0122199	0.140326259614624	0.01529286	0.15810111	0.15071890	0.23941401
ENSGALG00000016576	OFD1	0.686362360944813	0.000673102181093329	0.0122421	10.0260103884429	9.283504	8.447906	12.683118	9.492250
ENSGALG00000038757	RBMS2	1.40154226791424	0.00067591382055874	0.0122737	6.71176976237175	5.825909	6.602741	6.417828	7.986972
ENSGALG00000004348	ENSGALG00000004348	0.701241357681467	0.000688447550596441	0.0124663	17.2724919007707	21.55211	17.33536	16.07526	14.13510
ENSGALG00000043681	DAPP1	0.626783547948011	0.000688697139640956	0.0124663	5.89793553486917	6.329623	5.157600	6.879107	5.132870
ENSGALG00000003438	NUF2	1.65139301571617	0.000691983470499716	0.012506	2.90460829436818	2.470489	2.897242	2.577625	3.672157
ENSGALG00000000259	PSMF1	0.754696184971655	0.000693134854539387	0.012507	88.6993170456487	93.32553	82.73341	96.43249	81.56011
ENSGALG00000000599	MARCH2	1.54944563653733	0.000695308875967583	0.0125265	82.7462935533538	58.04546	79.58241	93.42254	99.53928
ENSGALG00000029390	C12orf65	0.636936532007965	0.000696832692749341	0.0125342	6.94618755976993	7.508043	5.896086	7.716334	6.533025
ENSGALG00000012526	PRPF40A	1.2928582554108	0.000699822012109414	0.0125682	103.039444292479	88.58087	99.30542	105.89136	117.91338
ENSGALG00000004063	SLC25A14	1.30805584490568	0.000700961068651094	0.012569	53.1487966441493	52.39762	57.92097	46.53527	56.33785
ENSGALG00000007382	CDA	0.363148448846768	0.000703713418127549	0.0125986	0.556803122657523	0.5591321	0.2936473	0.8167194	0.5248192
ENSGALG00000014807	MTX3	0.661227426845607	0.000710739713215927	0.0127045	12.3092764987365	12.006230	9.870786	15.273662	11.781616
ENSGALG00000012338	BDH2	0.609037115693347	0.000719391587641968	0.0127927	4.52869517899481	5.012357	4.089009	4.979032	3.979422
ENSGALG00000013635	SCAF8	0.794279593041307	0.000721268699358236	0.0127927	61.6622655771811	61.58399	58.61607	68.60051	57.46772
ENSGALG00000029000	HYAL3	1.78141204126109	0.000721018088894964	0.0127927	0.890679366205847	0.6969731	0.8322191	0.7932886	1.2329291
ENSGALG00000029508	SMIM19	0.603517420688318	0.000721217807933524	0.0127927	2.74778810508477	3.115763	2.540380	3.038377	2.270706
ENSGALG00000032405	LOC425100	0.328367277324151	0.000721242215661936	0.0127927	0.353411065959586	0.4837189	0.2620212	0.4111187	0.2453618
ENSGALG00000040016	PPP1CA	1.3297535734751	0.000722987138704521	0.0128034	63.3388134241605	54.63008	63.54023	63.65847	71.55165
ENSGALG00000004215	WIPI1	1.3009930324654	0.000730491417111977	0.0129163	152.444051116097	141.1714	171.4689	145.1905	154.3236
ENSGALG00000015191	CD200R1L	0.0298636335222819	0.000734992715010147	0.0129558	1.36561665224536	2.2557050	1.0741253	1.4626296	0.6335703
ENSGALG00000043229	ENSGALG00000043229	0.657233013531256	0.000734409184717279	0.0129558	11.5663323433136	13.36895	10.77666	11.87857	10.14244
ENSGALG00000011335	NHEJ1	1.46162037297036	0.000736191802729888	0.012957	33.3662129456887	29.20892	34.82263	31.57240	38.04295
ENSGALG00000033924	ENSGALG00000033924	1.35698428470665	0.000738402117002396	0.0129759	14.6943990896963	12.26008	14.42058	14.93978	17.12293
ENSGALG00000039269	RNF213	1.47616564378749	0.000749771476473067	0.0131555	94.3256467411315	85.82225	115.43311	84.97677	93.70889
ENSGALG00000013005	SNRNP48	0.609817380848188	0.000754463253670669	0.0132175	22.6241771650257	17.67748	12.73862	32.45261	26.39230
ENSGALG00000040967	LOC100858431	4.21914151198907	0.000757064399318999	0.0132428	0.305344828737976	0.1049842	0.2589684	0.3562414	0.4953882
ENSGALG00000006149	MORN4	1.57770795746689	0.00076620386122728	0.0133822	25.9976900921397	20.60375	25.51636	25.70465	32.10584
ENSGALG00000012583	IDNK	0.354486263037872	0.000771624888468661	0.0134439	2.13844335739856	3.491988	1.734999	1.890878	1.385479
ENSGALG00000014756	PPWD1	0.611424650564221	0.000772081740466713	0.0134439	2.11104233028253	2.187862	1.833047	2.507574	1.880937
ENSGALG00000002707	CHRNB2	2.30523133576736	0.000775556499723031	0.0134545	0.558239075659713	0.3382604	0.5187659	0.5649128	0.8060831
ENSGALG00000005243	PPP3CB	0.735371108570273	0.000776218551953973	0.0134545	16.4346891599101	17.06722	14.68471	17.94976	15.81832
ENSGALG00000011645	CLASP1	1.37902913941033	0.000775701319138058	0.0134545	8.83588052680146	8.116139	9.056247	8.181439	10.017243
ENSGALG00000019316	TOMM22	0.675159955567862	0.000782912930018993	0.01355	21.1124906632853	23.17204	18.41297	22.69212	19.83539
ENSGALG00000043685	LRRC14	1.448481825066	0.000794844456499746	0.0137357	56.7846216052406	49.88796	62.31220	53.98309	61.64618
ENSGALG00000041010	WBP1L	1.42733644183648	0.000803302818084404	0.0138609	96.6733542130759	77.45216	100.30736	98.58885	110.79929
ENSGALG00000031348	SPPL2A	0.770438455143654	0.000810250470738327	0.0139178	54.3857641022004	52.53893	49.27076	63.31470	51.77929
ENSGALG00000035156	DCTN1	1.32842890259033	0.000808230433295375	0.0139178	53.445202413079	48.26248	56.73037	51.86540	57.33321
ENSGALG00000042895	BCAR1	2.50297018949256	0.000810084057465928	0.0139178	0.253014972141805	0.2001244	0.3331722	0.1861347	0.3026483
ENSGALG00000002877	LRRC45	0.762798279646004	0.000817801843516602	0.0139845	16.2353812628537	18.56495	16.29796	15.91576	14.17067
ENSGALG00000010110	TMEM53	1.45433161020962	0.000817423013775639	0.0139845	14.1328738483765	11.63615	15.28680	14.25983	15.49296
ENSGALG00000010652	SCP2	0.727970015604157	0.000815873572599546	0.0139845	55.1385273203074	64.31893	56.32822	53.98383	46.07184
ENSGALG00000027242	TTF1	0.58364573722014	0.000824817707932328	0.0140835	4.62568653545923	4.904710	3.576284	5.394485	4.496092
ENSGALG00000032777	MAF1	1.34594955878233	0.000827885908772723	0.0141148	107.306875402468	93.37105	115.45836	106.61098	114.80604
ENSGALG00000014335	ITFG2	0.714495011406158	0.000831365309530886	0.014153	34.4950052567348	35.34362	30.82651	39.41580	31.93553
ENSGALG00000039134	ENSGALG00000039134	1.55657863962848	0.000841870325384383	0.0143105	4.03149928256031	3.512523	5.031353	3.700071	4.007031
ENSGALG00000028225	SLC17A9	0.311892315278463	0.000848932073409971	0.0144092	0.174723783251983	0.2881205	0.1161644	0.1604880	0.1268024
ENSGALG00000032029	SRF	1.5914014672339	0.000852394544295816	0.0144465	76.1853021019813	66.77736	76.10064	71.00315	90.84947
ENSGALG00000004040	MFAP3	0.725624900274255	0.000856804631149869	0.0144998	43.6968318149418	45.58682	42.83026	48.65861	37.60331
ENSGALG00000011402	CNOT9	1.26198231369138	0.000862902795509107	0.0145814	61.0575280840752	61.43049	69.21018	54.23615	60.37237
ENSGALG00000043008	ENSGALG00000043008	2.71196477199675	0.000866416577020792	0.0146192	0.363085147715966	0.2803452	0.3749578	0.2668236	0.5316981
ENSGALG00000027332	TMEM167A	0.684528076931108	0.000869580292721986	0.014651	9.53040242315197	9.426555	8.460241	11.349375	8.751669
ENSGALG00000039141	CERS2	1.32891992557761	0.000878774867992763	0.0147841	121.923868545344	110.4659	126.5940	118.2863	132.9331
ENSGALG00000014765	TRIM23	1.24049201942276	0.000884366551762077	0.0148563	42.8234012842498	44.12429	51.27669	37.37752	39.57177
ENSGALG00000004019	2002-03-01	1.51483489905162	0.000891651519061493	0.0149551	7.56972349759884	6.813950	7.869267	7.134563	8.498557
ENSGALG00000006944	LOC395991	5.61418323848514	0.000892860382545584	0.0149551	0.623289590056367	0.4424946	0.6568647	0.3450965	1.0528994
ENSGALG00000015038	CHD1L	0.457523149831824	0.000894790762971379	0.0149655	0.759920921557428	0.8456575	0.4990775	0.9648250	0.6975183
ENSGALG00000001971	UBE2O	1.3053130758752	0.000896755041772874	0.0149765	46.6836476251895	43.59653	53.02648	43.80563	47.09880
ENSGALG00000002066	NCOA4	1.44006979234336	0.000902841249842727	0.0150561	373.394437882469	337.5572	467.8595	343.5587	356.4104
ENSGALG00000038522	PTPN23	1.40883540952759	0.000904619753787543	0.0150638	10.9375813893028	10.01386	12.68545	10.03022	11.23928
ENSGALG00000016665	FDFT1	0.697614058504899	0.000906427652865307	0.015072	16.3582433111774	16.93886	14.83355	18.30529	15.16468
ENSGALG00000010023	CALM	0.704252545186998	0.000911931394813712	0.0151415	224.167209017689	259.2633	188.0454	231.8607	212.9843
ENSGALG00000037751	ENSGALG00000037751	1.49733064703797	0.000925725855939684	0.0153483	12.7199132276963	11.40022	14.08401	11.43329	14.13265
ENSGALG00000028982	CMPK2	1.38185119201486	0.000927598289489833	0.0153571	81.2583473227356	73.40788	87.83167	76.96581	87.64970
ENSGALG00000016487	LDAH	0.674123445737743	0.000933213675275671	0.0154277	13.5158724853902	18.206459	14.964496	11.587130	9.486483
ENSGALG00000044678	ENSGALG00000044678	0.375398854102385	0.000935707357671634	0.0154466	0.835196141296211	1.1573514	0.5401916	0.8694795	0.7368865
ENSGALG00000005684	FBXL15	1.43822750397774	0.000941620808254986	0.015514	16.4314995316659	15.78730	20.51034	14.09054	15.84767
ENSGALG00000010097	GATB	0.519639427781066	0.000942500184026131	0.015514	1.36930170312367	1.5910259	0.9763975	1.5557927	1.3048777
ENSGALG00000002543	CSGALNACT2	0.740892075161919	0.000947427487064246	0.0155503	12.0032589107606	13.97368	12.28084	11.73178	10.06143
ENSGALG00000008494	CREB1	0.707249890147852	0.000946690022323993	0.0155503	12.3798562935638	13.64594	11.68822	13.20988	10.88893
ENSGALG00000039685	GMEB2	1.29731297546934	0.000954123496066601	0.0156378	87.5071507783748	78.55241	85.20038	86.10200	99.88547
ENSGALG00000004186	NSRP1	0.762640563271877	0.000966189835887256	0.0157903	51.4555329302583	56.32068	50.70228	53.50655	45.19846
ENSGALG00000037995	STRIP1	1.26977323981335	0.000966067285978359	0.0157903	11.6819646779167	10.42395	12.00629	11.49090	12.84727
ENSGALG00000007539	ANKRD2	2.49215365767812	0.000969570203038715	0.0158229	0.727063306893357	0.3938064	0.5832072	0.7768896	1.1363680
ENSGALG00000046639	CYP2AC2	1.86872785137215	0.00097839899918201	0.0159443	3.11287301257234	2.643723	2.818848	2.545957	4.406211
ENSGALG00000012837	EXOC2	0.673751399013827	0.000982940007272745	0.0159955	4.13767099037725	4.313121	3.676692	4.712537	3.790712
ENSGALG00000001042	MTMR4	1.35178690552231	0.000993794407002291	0.0160579	10.7441704265571	7.760435	9.110158	12.017074	13.884763
ENSGALG00000002703	TFAM	0.602033418386116	0.00099217613752878	0.0160579	2.85972497162213	3.093259	2.233751	3.258249	2.775395
ENSGALG00000003771	SIN3B	0.58988257501262	0.000993752967730493	0.0160579	11.3470601736426	11.399962	8.929583	13.632523	11.123987
ENSGALG00000010607	SPATA7	0.343210254120531	0.000988311915971732	0.0160579	0.263990334840714	0.3276098	0.2514866	0.3203735	0.1549285
ENSGALG00000030899	ATXN7L3	1.47650310369477	0.000991655818725847	0.0160579	34.5095080277677	28.60976	34.21086	34.67638	40.50370
ENSGALG00000001943	RHBDF2	1.42454593394753	0.000996079047524649	0.0160721	18.2650872718155	18.24891	22.20827	15.25599	17.84007
ENSGALG00000029896	RAPGEF6	1.31976177736162	0.0010014230885202	0.0161356	40.8195057272008	33.49067	42.04418	42.28330	45.61296
ENSGALG00000030406	CDS2	1.34792913662337	0.00100613404167074	0.016166	120.41071970828	116.0119	145.4802	109.0833	114.2012
ENSGALG00000040962	ENSGALG00000040962	1.77656197182864	0.00100600344870943	0.016166	5.26031671153944	4.831394	5.733813	4.137682	6.397565
ENSGALG00000028227	SLC25A20	1.29285674877835	0.00101186794303225	0.0162353	47.8126864763435	43.55047	48.11525	45.70375	53.91910
ENSGALG00000008015	UBE2V1	1.33954541645375	0.00104141938909474	0.0166394	29.6257021948345	26.48096	30.02710	28.24328	33.80165
ENSGALG00000038101	EXOSC5	2.33529119638627	0.00104025096572108	0.0166394	1.25137364824937	0.8889053	1.2004454	1.1285034	1.7812745
ENSGALG00000043121	LOC425100	0.391793341989434	0.00103980618199097	0.0166394	0.562657317427684	0.7358180	0.5006505	0.5924308	0.4139791
ENSGALG00000006250	TRAPPC2L	0.667400856411457	0.00105291830589436	0.0167997	29.0195985450402	37.28882	33.03868	25.91020	20.34307
ENSGALG00000007606	PGAM1	1.43312093181495	0.00105800645331573	0.0168574	97.6591895884669	72.41428	82.21114	106.10219	127.97814
ENSGALG00000008404	LOC772071	1.28346231562225	0.00106020988994636	0.016869	95.4628800897131	84.46476	106.28157	93.34299	99.11454
ENSGALG00000041470	PPARA	0.382030267560212	0.00106862498620345	0.0169793	0.317350065045261	0.3797769	0.2526620	0.3975891	0.2312863
ENSGALG00000009981	PREPL	0.440074958860449	0.00108249109904881	0.0171046	1.58103072248396	2.328838	1.345772	1.517365	1.102741
ENSGALG00000031789	ENSGALG00000031789	1.2873559724295	0.00108000717095664	0.0171046	30.425311096603	24.09121	29.51322	32.83408	35.14872
ENSGALG00000035960	ENSGALG00000035960	5.5288732592915	0.00108052181710149	0.0171046	0.0584291315491317	0.06473429	0.14036873	0.01080143	0.02805452
ENSGALG00000040173	NDUFS8	1.38981016660745	0.00108100159700856	0.0171046	33.896649374671	28.95912	33.41969	33.33069	39.81747
ENSGALG00000012658	TCP11L2	1.35245559961225	0.00108521237640104	0.0171239	115.013409630992	113.2052	135.5387	100.9046	112.9708
ENSGALG00000014673	RFESD	0.714229728641355	0.00108899161189813	0.0171599	289.993822247976	341.9199	271.7520	278.8514	265.1717
ENSGALG00000002969	MAU2	1.28543540812871	0.00109693714284336	0.0172258	40.0503424519007	40.35591	46.69357	34.89008	39.09221
ENSGALG00000010302	SLC33A1	1.36026144941937	0.001095193448358	0.0172258	9.03752420405521	8.470953	9.276892	8.303022	10.129152
ENSGALG00000010364	AADACL2	2.32055303528604	0.00109769154670163	0.0172258	0.77065916536898	0.7917262	1.2166624	0.4325103	0.6974881
ENSGALG00000040896	FASN	0.691558567240877	0.00110020589028604	0.0172416	7.1811270884271	7.264159	6.281269	8.402034	6.664563
ENSGALG00000003688	NUP155	0.744033542673635	0.00110859136566525	0.0173255	13.3149971877052	15.50576	12.59418	12.98097	12.08897
ENSGALG00000014683	PEX5	0.661106525673031	0.00110776504327661	0.0173255	10.5346553320137	12.672995	11.016627	10.258600	8.250645
ENSGALG00000031298	SNRNP200	1.32552510310832	0.00111555184504608	0.0174105	29.4130336144735	27.75061	31.65418	27.59198	30.93551
ENSGALG00000028762	ZFYVE26	1.33961838108131	0.001127206702294	0.0175685	20.9783518025439	22.46536	26.94506	16.91723	18.33160
ENSGALG00000043676	CHCHD7	1.35385871375376	0.00113013575877286	0.0175901	165.089465286279	184.6620	199.7360	124.8817	155.4090
ENSGALG00000023936	LOC771069	1.42534742215371	0.00113458705843719	0.0176354	20.2949614062838	23.64455	25.12184	14.23194	18.78487
ENSGALG00000000637	ZBTB48	1.39108241636245	0.00114007857402981	0.0176757	9.72652723506365	8.199417	9.767790	9.655122	11.288937
ENSGALG00000040109	LARP1	1.29930521408634	0.00114181510400144	0.0176757	45.604024745995	45.23774	54.18827	39.74683	44.31629
ENSGALG00000042016	ATG101	1.28946076052469	0.00114052045010154	0.0176757	58.4571360790991	51.26109	56.86164	57.69726	67.80912
ENSGALG00000008049	ARL3	0.424187766235243	0.00114718368781398	0.0177348	6.59498027684731	4.871998	2.863398	10.546016	7.632062
ENSGALG00000036613	ENSGALG00000036613	0.186027547894461	0.00115545836436344	0.0178387	0.377422143382246	0.6823217	0.3118437	0.3569579	0.1503680
ENSGALG00000030034	G6PC	3.09385478502774	0.00116038743450074	0.0178906	1.10897862681428	0.9053588	1.1152551	0.7290278	1.6870574
ENSGALG00000034845	ENSGALG00000034845	3.5453696517089	0.00116624580826062	0.0179567	11.173547525822	14.518496	21.634870	4.504479	5.344010
ENSGALG00000009838	AQR	0.703812361235494	0.00116933040116523	0.01798	8.83554599982016	9.388224	8.705814	9.735909	7.496020
ENSGALG00000002131	NPRL2	1.57704620089791	0.00117792285710975	0.0180878	21.0804390448841	14.75687	20.37059	22.98762	26.11795
ENSGALG00000010081	SH3D19	0.3531585757986	0.00118922402891623	0.0182369	0.220053060217506	0.2445020	0.1411044	0.2844062	0.2003310
ENSGALG00000002683	DECR2	1.2983358487184	0.00119663031137645	0.018277	22.8514942046006	22.66879	25.45468	20.26445	23.34345
ENSGALG00000004195	KIF4A	1.79076745494731	0.00119550214851146	0.018277	2.63060584699271	2.762978	3.423761	1.825135	2.609693
ENSGALG00000006403	MESDC2	0.766708878800056	0.00119601264658046	0.018277	19.0794334638182	22.39020	18.59034	18.40242	16.87363
ENSGALG00000003720	FANCD2	1.62111196375175	0.00120022174396296	0.0183074	16.0652090655302	18.27650	20.82450	10.84989	14.90485
ENSGALG00000016552	ZRSR2	0.740353596624705	0.00120183832519873	0.0183076	51.3152165003834	55.18862	49.72735	54.64664	45.49977
ENSGALG00000015783	IMMT	1.47105862793932	0.0012105252423182	0.0183928	12.1267417055027	11.65902	12.87823	10.32441	13.73924
ENSGALG00000033470	ADGRA3	0.468606108414372	0.00121064434693585	0.0183928	0.440924562365815	0.5669618	0.3819285	0.4691126	0.3383208
ENSGALG00000009839	PPIG	0.670560053788339	0.00121720502545022	0.0184679	5.35328015228563	6.063084	4.818136	5.625257	4.839750
ENSGALG00000009551	DYNC1I2	0.75273646164877	0.00122789705413613	0.0186055	42.5995746657061	42.42147	39.65741	47.87314	40.07851
ENSGALG00000002157	RPS17	1.30696679956924	0.00123151550011818	0.0186356	462.86165325273	391.2758	447.1689	471.0805	539.9598
ENSGALG00000005126	DHX40	1.25197534156686	0.00124469225641113	0.0187855	57.6763568301931	54.36331	59.55037	54.37113	62.65487
ENSGALG00000039779	NUDT16L1	1.32005236381938	0.00124470582245856	0.0187855	34.7210743050386	31.90132	34.50712	32.78452	39.66460
ENSGALG00000001234	CETP	1.60866196951325	0.00125367097567618	0.0188959	2.34222643971743	2.068505	2.427842	2.029866	2.853395
ENSGALG00000016795	TGFBRAP1	1.27879254632874	0.00125858015314827	0.0189449	22.8055715791483	22.43291	25.37117	20.39823	23.34068
ENSGALG00000000129	TCF25	1.26054218907114	0.00127455538654635	0.0191602	20.8741549902182	19.65930	21.42974	20.03041	22.44662
ENSGALG00000012277	MAFF	0.497531154045851	0.00128214336231587	0.0192474	11.5122030786758	16.977338	13.005391	9.971405	6.281327
ENSGALG00000028612	MYH1G	2.66157205184768	0.00128372015372062	0.0192474	0.183300612538496	0.1542227	0.2557382	0.1215380	0.2107583
ENSGALG00000042522	ZDHHC7	0.733039516628437	0.00129234978517054	0.0193514	15.1791129531062	15.51594	14.41086	16.94140	13.75222
ENSGALG00000038748	C23H1ORF63	0.695979572145037	0.00130047158655934	0.0194476	830.31180887633	884.6511	753.4748	937.8375	735.6792
ENSGALG00000037195	TALDO1	0.685391821366001	0.00130977259322529	0.0195611	24.7352902851495	24.01148	19.23295	30.01677	24.99217
ENSGALG00000015053	GLDC	0.412932439238006	0.00131811974287032	0.0196601	1.20763515398563	1.8307559	1.3945104	1.0062290	0.6224047
ENSGALG00000004957	RHBDD1	1.32318872479603	0.00133074732096108	0.0197427	69.6456235948044	65.50702	79.17062	64.80877	70.28671
ENSGALG00000006074	SOX6	1.35732157295583	0.00133377490962292	0.0197427	59.4525912787265	59.95273	69.69322	50.57398	58.87052
ENSGALG00000006802	LAMB2	1.61630731287868	0.0013328499472519	0.0197427	1.88720821482783	1.706118	2.286677	1.641721	1.964250
ENSGALG00000008302	CIB1	1.55670044769267	0.00133538778060544	0.0197427	92.1118292181476	69.5744	93.1503	94.5877	111.2647
ENSGALG00000014457	ING4	0.738426780777878	0.00133573593031146	0.0197427	20.8702804061838	22.27132	20.56766	22.40913	18.19519
ENSGALG00000023335	RCHY1	0.742587329827821	0.00132617176032442	0.0197427	39.9290899785113	43.49864	38.28004	41.37678	36.35477
ENSGALG00000032410	CBFA2T3	0.482551547568936	0.00133005399594141	0.0197427	22.2762454272298	29.14067	26.64951	21.08631	12.77516
ENSGALG00000003309	NECAB2	0.522033665624171	0.00133757644446092	0.0197444	9.9251485787866	13.346617	9.370047	9.539618	7.374925
ENSGALG00000004767	ODF2	1.44778824903551	0.00134463198374703	0.0197541	10.4063994925803	9.001542	10.701624	10.167347	11.791988
ENSGALG00000012550	HMOX1	0.460889936943575	0.00134347779991761	0.0197541	57.9119339031097	48.53918	40.26490	90.44231	50.19546
ENSGALG00000033162	PSMD3	1.39049534724236	0.00134250396325472	0.0197541	60.1477507842144	55.31004	64.28438	53.44479	68.06887
ENSGALG00000042461	ENSGALG00000042461	1.44275577417847	0.00134514316358155	0.0197541	5.20256084380725	4.909047	5.963898	4.606719	5.425747
ENSGALG00000033884	EEF2	1.39603735949394	0.00134734408333254	0.019761	1298.55658172029	1055.933	1353.252	1373.470	1418.409
ENSGALG00000011884	EXOSC9	0.695812232051774	0.00135223070256275	0.0198073	19.6690322860926	25.08609	20.04207	17.60396	15.99064
ENSGALG00000041369	ENSGALG00000041369	0.36249410154239	0.00135542329286087	0.0198287	0.660768086081044	0.7586415	0.3875221	0.8471600	0.6155930
ENSGALG00000002099	PFKFB4	0.519898137408765	0.00136012628239142	0.0198721	1.61523336953439	1.629739	1.130802	2.047899	1.591940
ENSGALG00000015806	RARS2	0.608973996182135	0.00136557642590452	0.0199108	1.85208161253238	1.992285	1.521749	2.132807	1.720194
ENSGALG00000034639	ENSGALG00000034639	9.73032058086423	0.00136625695539541	0.0199108	0.467199115155156	0.01362065	0.15385782	0.78909705	0.87305328
ENSGALG00000011331	CTH	0.580974781341153	0.00137368578230106	0.0199682	2.21277009118217	2.725191	2.159103	2.283463	1.676615
ENSGALG00000012782	BLOC1S5	0.664614499227157	0.00137326552161666	0.0199682	33.1506535388728	36.02397	28.17975	35.83584	31.94169
ENSGALG00000002759	PEAK1	1.79560054343645	0.00138500322586119	0.0199975	4.96668891931139	5.749782	6.050414	3.017257	5.184768
ENSGALG00000003086	EXOSC10	0.68382746842268	0.00138451024698392	0.0199975	17.2027306230639	18.51134	15.51450	18.74880	15.82525
ENSGALG00000006503	VDAC1	0.79696027477869	0.00138637514322109	0.0199975	51.0975779029948	52.99903	46.44769	54.42752	49.93484
ENSGALG00000009154	IDS	0.55356943772258	0.00138904824371268	0.0199975	3.26070004263383	3.568280	2.646161	3.817633	2.933909
ENSGALG00000016951	MTRF1	0.556357446643325	0.00138004403173861	0.0199975	4.61660292689172	4.703544	3.558029	5.717074	4.355443
ENSGALG00000034473	PARP4	0.705695146947215	0.0013863921830733	0.0199975	6.53817257158093	6.816126	6.212206	7.429343	5.654269
ENSGALG00000034698	TMEM52B	0.200525475015962	0.00138968409900505	0.0199975	0.138834914285773	0.14931376	0.10751788	0.20154706	0.09304633
ENSGALG00000039818	GLG1	1.33331817273385	0.00138964701169565	0.0199975	20.0865630339031	17.06346	20.32096	20.12727	22.86387
ENSGALG00000026151	CEP250	0.617782092830696	0.00139177450441872	0.0200024	4.87874229583055	5.805008	4.671358	5.041406	3.971274
ENSGALG00000008539	ALG12	0.641953720274964	0.00140127032242387	0.0201136	3.19775729848637	3.150168	2.685797	3.900748	2.990321
ENSGALG00000007393	SUDS3	1.23762196061873	0.00140563135562331	0.0201509	31.6923842328438	29.34141	34.35064	30.81064	32.59913
ENSGALG00000016340	EIF2S3L	1.54264963266462	0.00140756851488404	0.0201534	198.190957606936	169.4936	250.2325	191.1074	188.4355
ENSGALG00000009085	MTMR1	0.685032906001914	0.00141044740677444	0.0201694	16.8863563581783	18.22122	14.87205	18.41763	15.78273
ENSGALG00000011950	ACO2	0.757248322750108	0.00141362391550506	0.0201896	18.1001965920494	18.66141	17.79217	19.99868	15.91003
ENSGALG00000010402	HPGDS	0.497086130163655	0.00141969526328394	0.020222	59.626891888527	67.55199	45.42204	74.62707	49.13086
ENSGALG00000020528	INIP	0.6817397345676	0.00142119878727378	0.020222	14.7681018486053	16.31097	12.82817	15.90239	13.78839
ENSGALG00000035111	PDRG1	0.571678864806633	0.00142001869910424	0.020222	11.3960816059854	9.535231	8.036276	16.657958	10.934886
ENSGALG00000012150	TAB1	1.41043710749639	0.00142574627306237	0.0202364	16.8726434676261	15.76098	19.28645	15.22434	17.52052
ENSGALG00000030351	ILF3	1.50474713058394	0.00142414676700245	0.0202364	67.7406257659479	47.61247	67.93235	73.77009	81.67157
ENSGALG00000041232	TMEM223	1.55515469283621	0.0014345811852687	0.0203366	7.42226500398434	6.524444	8.032373	6.716890	8.491617
ENSGALG00000007645	ENSGALG00000007645	1.79516792670616	0.00143855085600227	0.0203676	4.22900990846824	2.640582	3.540415	4.520054	6.128914
ENSGALG00000032633	ENSGALG00000032633	0.346595299714281	0.00144314516289894	0.0204074	7.62033118868304	9.498710	5.368584	9.163719	6.168844
ENSGALG00000012000	METTL14	0.669305296960621	0.00145013649870586	0.0204557	6.08777398313324	6.615835	5.793717	6.690447	5.214339
ENSGALG00000033630	LRP12	0.767025573921912	0.00144963323509263	0.0204557	28.3469269164826	31.19423	29.65562	28.89066	23.81079
ENSGALG00000034014	C2CD2L	1.26798234347863	0.00145673257420321	0.0205234	61.316997306961	64.48610	71.55204	51.96030	58.54892
ENSGALG00000029498	NUDT19	0.463437546938856	0.00146751809262908	0.0206499	0.608235265519884	0.7586348	0.5193537	0.6548774	0.4889649
ENSGALG00000033532	RAD23A	1.61057979173693	0.00147619269738591	0.0207465	11.1815347845165	8.600341	10.495804	11.228038	14.316240
ENSGALG00000011917	PPM1A	1.33315138033261	0.0014784668108854	0.020753	171.958948187726	179.9578	196.4872	145.8708	168.5861
ENSGALG00000027561	GNG5	0.76764064012391	0.00148046171140691	0.0207555	36.2300658061747	37.19983	32.08799	39.66356	35.45113
ENSGALG00000001718	CCNG1	0.756967380077667	0.00148459879753269	0.0207718	52.1100959053664	52.85344	41.39605	56.85722	55.99442
ENSGALG00000004115	DNAJA2	1.25112921147593	0.00148532607929383	0.0207718	254.650203281362	255.1890	276.5544	226.1439	263.4515
ENSGALG00000033676	ENSGALG00000033676	1.71513362642148	0.00148707536766915	0.0207718	6.77562928687546	6.347792	8.047782	5.443136	7.422826
ENSGALG00000034773	FAM179B	1.32476105523852	0.00149396329233437	0.0208426	54.2103028027452	50.43093	55.58424	50.64129	60.35650
ENSGALG00000034831	YTHDF2	1.40816821982743	0.00149738392014233	0.0208649	61.7668226837822	59.95331	67.76644	53.10195	66.99555
ENSGALG00000035669	ADNP2	0.754858554033032	0.00149925253057201	0.0208655	34.0285989962601	41.06034	36.36569	31.47588	27.50462
ENSGALG00000008579	OIP5	0.482102461481505	0.00150109972665532	0.0208658	1.47206213591819	1.421478	1.230606	1.969240	1.236743
ENSGALG00000011133	LIN54	1.37227406808258	0.0015076888873207	0.020932	30.0573878316229	36.13388	39.14405	20.55412	25.53334
ENSGALG00000005309	TKT	0.605307378969276	0.00151254922796767	0.0209403	8.63818152190156	8.054281	6.199911	11.435164	8.558586
ENSGALG00000008862	DNAJC10	0.616506582308432	0.0015116864069697	0.0209403	2.48661300259087	2.591240	1.991157	2.994304	2.307819
ENSGALG00000036895	ENSGALG00000036895	1.77764032717544	0.00151377778114861	0.0209403	1.73959001114255	1.219634	1.857166	1.812413	2.083844
ENSGALG00000011436	TMBIM1	1.33932947410324	0.00152415544450846	0.0210584	193.899009989254	194.0255	221.3565	169.9995	193.6466
ENSGALG00000007753	POLL	0.723623262400424	0.00152652406479443	0.0210657	13.172384608939	13.96132	12.89300	14.17000	11.63029
ENSGALG00000010758	Cyb5rl	1.42383589739571	0.00153362157926939	0.0211381	12.3773498786759	12.16529	13.47406	11.00103	13.00611
ENSGALG00000032394	SEPW1	1.30182600980325	0.0015378527248157	0.0211709	51.1565134141248	52.75210	55.67250	43.58189	53.18407
ENSGALG00000016506	ZNF512	0.77247213376936	0.00155486733307616	0.0213794	30.133857888316	31.44040	29.61415	32.43231	26.98361
ENSGALG00000006612	ASXL1	1.34392068060764	0.00155824726398381	0.0214002	324.768177247984	286.4665	339.7803	318.3172	356.3852
ENSGALG00000015303	LACE1	0.473464282377179	0.00156691811667078	0.0214935	1.11047437470093	1.2138702	1.0965466	1.3976350	0.7321047
ENSGALG00000002539	KCNN2	1.66252793816002	0.00157951036511284	0.0216392	2.16948162683247	1.583117	2.106754	2.243857	2.736358
ENSGALG00000010317	POLH	1.33951163390443	0.00158132345935258	0.0216392	8.74374459695023	7.322851	8.694408	8.832196	10.119357
ENSGALG00000003243	RAD54L2	0.599182592520287	0.00158720092646323	0.0216678	2.20117598946469	2.351474	1.951669	2.560354	1.910018
ENSGALG00000035721	ENSGALG00000035721	0.601950892167057	0.00158549869992346	0.0216678	3.06737510001714	2.913167	1.978491	3.801001	3.440731
ENSGALG00000033044	ENSGALG00000033044	0.291147090633571	0.00159094676943711	0.021693	0.749799197360787	1.0486944	0.7648358	0.7678053	0.4197408
ENSGALG00000017447	OSTF1	0.795372010842636	0.00159474682574719	0.0217189	51.8757636107449	49.61533	47.69893	59.78891	49.87778
ENSGALG00000007298	BACE1	1.40573033444364	0.001600748748914	0.0217489	12.8965678369918	11.00768	13.69351	12.51796	14.46675
ENSGALG00000013741	SYTL3	0.73206170421831	0.00160049841907168	0.0217489	11.2290383558441	13.303718	11.688521	10.909988	9.071362
ENSGALG00000003118	ADGRA2	1.41992586327685	0.00160900686531889	0.0218352	7.35401587268699	6.429033	7.340212	7.103939	8.541154
ENSGALG00000005747	LOC101748744	2.30605268733388	0.00162443169816728	0.0220184	4.46719639299642	3.583272	4.457436	3.858523	5.968333
ENSGALG00000012117	STEAP3	1.73642222499896	0.0016292007435185	0.0220569	13.9380569785718	14.016158	20.966320	9.623609	12.024674
ENSGALG00000015589	MSH3	0.538864320834022	0.00163651383880538	0.0221297	0.76080968302982	0.7501328	0.4855471	0.9787840	0.7943671
ENSGALG00000031091	ENSGALG00000031091	6.66098917563835	0.00164215265990959	0.0221797	0.245861467905959	0.1924167	0.3356502	0.1264683	0.3401343
ENSGALG00000021027	PDCD7	1.46352476860976	0.00164990440497175	0.0222581	83.1433015624929	68.30568	76.44668	86.31260	100.67117
ENSGALG00000032644	ENSGALG00000032644	1.36382631522467	0.00166406709043712	0.0224228	43.5217144233988	41.14185	47.68934	39.80380	45.97282
ENSGALG00000011921	DHRS7	1.37176368807521	0.00167161265932741	0.0224979	75.959558395403	88.48270	98.39167	53.08549	66.68239
ENSGALG00000007493	NSDHL	0.558292246816125	0.0016848690050739	0.0225796	2.76525048117249	3.137752	2.340304	3.074756	2.455071
ENSGALG00000007825	KIAA1841	0.523896913628364	0.00168754923486576	0.0225796	1.73659784570804	2.781903	1.578486	1.452788	1.113450
ENSGALG00000008931	COMMD1	0.491257632731734	0.00168432652015542	0.0225796	2.23256029342914	2.166534	2.131656	3.001905	1.617533
ENSGALG00000012543	GPD2	0.665820770996247	0.00168355754378721	0.0225796	4.35950772434778	4.952901	4.076616	4.571739	3.801413
ENSGALG00000014038	CDC123	0.688725784528934	0.00168722190036649	0.0225796	15.1640993775527	16.83244	15.83552	16.36510	11.70726
ENSGALG00000041952	ENSGALG00000041952	2.28420139882407	0.00169681205703938	0.022677	0.489138491360675	0.4296856	0.5560402	0.3776142	0.6015767
ENSGALG00000010357	P2RY1	1.82752895747705	0.00170376570265331	0.0227434	55.9951665557071	46.90748	49.64523	52.09674	74.53748
ENSGALG00000011688	TCP11L1	0.477092228293783	0.00170834351411807	0.0227779	4.71635992522559	7.112475	4.470688	4.094469	3.157099
ENSGALG00000039535	D2HGDH	1.35256507349285	0.0017120729047391	0.0228011	14.6715830555016	14.00865	17.05579	13.14283	14.77709
ENSGALG00000017370	ARPP19	0.799243762007804	0.00171599513131846	0.0228267	118.508645308618	129.4917	115.4516	120.1572	108.5519
ENSGALG00000002389	ITGB4	1.69007295345593	0.00171867223849995	0.0228358	1.57155675757412	1.196860	1.508369	1.515956	2.057143
ENSGALG00000045606	SPICE1	0.619317317926987	0.00172687525097358	0.0229182	1.82960605462749	1.710313	1.545611	2.334844	1.692157
ENSGALG00000044574	PLPP5	2.01182925798287	0.00172955936005434	0.0229272	3.55321652434108	3.876444	4.206532	2.187760	4.023794
ENSGALG00000007752	COPS7B	0.620640149187749	0.00173362742555872	0.0229545	1.80797326679185	1.572419	1.308168	2.414754	1.874076
ENSGALG00000016998	LPAR6	0.565892800194597	0.00174058970075554	0.0230201	3.08711383455839	4.034409	3.289533	3.040433	2.009382
ENSGALG00000012259	UBXN4	0.750580479688811	0.00175533757493972	0.0231883	96.5203974342063	96.67758	88.03942	109.92388	90.38059
ENSGALG00000017033	MRPS31	0.60135289839315	0.00176217693731388	0.0232518	3.75110281768241	4.204513	3.074848	4.189074	3.451445
ENSGALG00000010237	NPC2	0.689542060425131	0.0017704783149043	0.0233076	31.9508984847314	27.17744	28.06486	42.40261	29.67293
ENSGALG00000012921	ETV6	1.26031529873198	0.00177011283172357	0.0233076	24.525979289348	21.62409	25.33460	24.39556	26.85074
ENSGALG00000015441	CD247	0.574446879478353	0.0017732486675732	0.0233091	53.6024427941638	66.59793	57.37792	53.16894	37.73692
ENSGALG00000035420	ENSGALG00000035420	0.654545430743609	0.00177466845585626	0.0233091	20.7485667040225	21.33927	20.16176	24.06568	17.35420
ENSGALG00000033322	MTHFSD	0.730175407365788	0.00177970230511358	0.0233484	20.0854601689375	22.04678	20.29692	21.09438	16.93020
ENSGALG00000044240	H1F0	1.38545812842407	0.00178233412817728	0.0233561	2194.16792435005	2399.128	2715.544	1700.028	2027.144
ENSGALG00000011528	KLC1	0.738950420532034	0.00178936384875355	0.0234214	33.3122521740866	31.79717	27.68545	39.25575	33.80728
ENSGALG00000001521	VPS26B	1.31448415310345	0.00181312068282494	0.0236512	42.4265768480498	32.79043	36.70906	45.91054	53.58159
ENSGALG00000032372	CYB5R2	0.398519086390343	0.00181270973785546	0.0236512	1.16357165086532	1.4288593	0.8197347	1.3128330	1.0498800
ENSGALG00000035129	RBM12B	0.736571067996672	0.00181112738547511	0.0236512	7.32380881771242	7.846053	6.862901	7.946977	6.581691
ENSGALG00000011564	RUFY3	0.68914506586016	0.00181625816518151	0.0236651	10.3746648668745	10.136626	8.306037	11.970780	10.826638
ENSGALG00000017159	ATM	0.684673112388344	0.00182513368328213	0.0237537	0.679954477639034	0.6921267	0.6025810	0.7828066	0.6326318
ENSGALG00000008736	PNPLA7	0.706824542089838	0.00183137026892665	0.0238078	6.93215468684986	8.467390	7.431769	6.622695	5.269216
ENSGALG00000025819	UQCRFS1	0.677387759162065	0.00183921148815306	0.0238826	17.6921607543188	25.02664	21.46908	13.55530	11.18974
ENSGALG00000007832	PEX13	0.713232875236858	0.00184484349565683	0.0239286	5.05758325516979	6.186947	4.865604	4.876892	4.276893
ENSGALG00000030866	CPQ	0.247229513937335	0.00184717217323875	0.0239317	0.241535913423086	0.33950626	0.30998406	0.25342383	0.07178552
ENSGALG00000014992	TMEM128	0.560969861448371	0.00185384862552606	0.023946	1.92448430140806	2.014279	1.569454	2.298371	1.771454
ENSGALG00000023379	F2RL2	0.190901128610787	0.00185456104562603	0.023946	0.256546622771692	0.38242917	0.32267719	0.23739690	0.09194955
ENSGALG00000030320	YF6	1.73764027695971	0.00185287970064672	0.023946	326.240231217295	283.1319	367.5494	285.2567	374.1865
ENSGALG00000004397	MLXIP	1.27893371984334	0.00185831051296203	0.0239674	41.5258057365019	37.46923	44.13605	40.35944	44.46478
ENSGALG00000005530	VEZF1	1.23420824167636	0.00186190763419908	0.0239867	109.763609461563	103.4223	114.8694	104.7691	116.6320
ENSGALG00000011255	LOC429115	0.421867344259343	0.00186984732465785	0.0240619	0.61655047153742	0.7570113	0.4561600	0.7107968	0.5221850
ENSGALG00000041754	N4BP3	1.66433972130341	0.00187312469060202	0.024077	1.19872335414158	1.087698	1.406633	1.040675	1.285876
ENSGALG00000041934	THOP1	1.34217196000131	0.00187989344100888	0.0241369	11.1536915763529	10.33387	11.84700	10.44071	12.07985
ENSGALG00000005992	PDE8A	1.6293450834801	0.00189706137305242	0.0242717	4.75250213946753	2.593564	3.491569	5.827348	6.939911
ENSGALG00000009942	MDM2	0.782758750391959	0.00189878186970091	0.0242717	64.8647464940913	68.32264	63.73387	68.62508	58.63603
ENSGALG00000010884	DDX24	0.555266684227816	0.00189768251514381	0.0242717	2.00210948094701	2.157688	1.631374	2.478227	1.694807
ENSGALG00000034999	ZHX1	0.650576746152517	0.00189887842390949	0.0242717	5.17812435574073	5.578741	4.805070	5.835242	4.446812
ENSGALG00000038207	ENSGALG00000038207	1.66463960611385	0.00191084768818923	0.0243788	3.0826113869903	2.834333	3.693660	2.552364	3.326469
ENSGALG00000043413	ENSGALG00000043413	5.04122923620823	0.0019115215496917	0.0243788	0.110442419405787	0.11341211	0.16832609	0.04003861	0.12722833
ENSGALG00000015316	C6orf203	0.538165918640861	0.0019168808211646	0.0243928	3.58690200579172	5.836124	4.140282	2.588190	1.852184
ENSGALG00000034811	RPLP2	1.4125793779108	0.00191482800682383	0.0243928	778.410896955545	765.7066	857.2019	682.2163	818.3677
ENSGALG00000013660	ZNF516	1.65171820908655	0.00193439226800701	0.0245563	8.51325608839955	7.903639	10.479748	7.295719	8.619730
ENSGALG00000029962	ENSGALG00000029962	1.51953189864199	0.00193245770099986	0.0245563	11.3504154722216	10.23929	12.91807	10.43843	12.00183
ENSGALG00000039071	IPO4	1.64026223636747	0.00193617141676581	0.0245563	5.49237180454514	3.699171	4.951282	5.944476	7.306922
ENSGALG00000005662	AMPD3	1.36022217141072	0.00195268127564528	0.0247109	48.4546647753112	47.06390	53.94871	42.55103	50.94178
ENSGALG00000005846	MPDZ	0.590267427055575	0.00195103240996757	0.0247109	0.75548447895804	0.8910213	0.7150474	0.8102246	0.6005900
ENSGALG00000035345	TXNRD1	0.585528476500376	0.0019564946240593	0.024724	301.020815405089	417.1093	347.6434	255.1527	190.0057
ENSGALG00000041809	ENSGALG00000041809	4.2652375544049	0.0019580396900557	0.024724	0.391707095464678	0.2768346	0.4062494	0.2462514	0.6393108
ENSGALG00000031368	PHF12	1.2391697661938	0.00196125918743696	0.0247374	44.008894460463	40.76521	46.62253	42.75905	46.21549
ENSGALG00000046532	C15orf48	0.682114226988204	0.00197499632058687	0.0248832	654.559094761137	916.6402	724.5748	518.8248	466.9485
ENSGALG00000000793	VPS72	1.635036110067	0.00198747581355214	0.0250129	26.6035550940845	23.09169	30.81089	24.82080	28.21676
ENSGALG00000009868	ZNF330	0.5736062490606	0.00199362807517323	0.0250628	1.70711596855126	1.668030	1.361821	2.251998	1.503454
ENSGALG00000030291	IRF9	1.51197070658143	0.00200373235916499	0.0251621	18.5823442777747	12.59668	16.72135	21.13502	23.64370
ENSGALG00000027305	SKAP1	0.345978903851322	0.00201867650339627	0.025322	0.894767559868014	1.0608777	0.9210938	1.1011793	0.4992102
ENSGALG00000032742	ENSGALG00000032742	2.99501055371275	0.00202714923267198	0.0254004	0.278316820836192	0.2363609	0.3472276	0.1917377	0.3465550
ENSGALG00000009968	OTUD4	1.19760321174726	0.00203160447796069	0.0254006	69.4835448324773	64.86363	72.74546	67.91032	72.82251
ENSGALG00000041030	LOC426023	1.25868252124839	0.00203028620925093	0.0254006	129.641847789282	115.8996	124.0798	128.4551	149.4376
ENSGALG00000037353	TMEM131	1.29331272220686	0.00203627567238085	0.0254312	66.2120098814932	61.46008	74.38881	61.65766	68.36359
ENSGALG00000025712	DEF8	1.78532880434438	0.002039793785304	0.0254474	2.33611651093011	2.002602	2.593816	1.993401	2.786859
ENSGALG00000020626	PQLC2L	0.332263901210727	0.00204916451693181	0.0255364	0.44311346394562	0.4870630	0.2845508	0.6682755	0.3127442
ENSGALG00000028147	CTSK	1.91036313755236	0.00206247014811805	0.0256743	6.80034422207899	3.102472	5.571091	7.864897	10.509259
ENSGALG00000041662	OPN4-1	0.276422994527838	0.00206720872343157	0.0257053	0.447370449398826	0.7920352	0.4538321	0.3622911	0.1821311
ENSGALG00000028457	MAP3K19	0.424213360314954	0.00207540962398225	0.0257792	0.441181810370222	0.4739956	0.2945218	0.5876665	0.3902109
ENSGALG00000025882	BUD13	1.31525092948083	0.00208285900211259	0.0258437	34.356065257451	34.56407	38.96350	30.54140	33.93122
ENSGALG00000003339	MTOR	1.26289561558324	0.00209593892064056	0.0259778	9.77199159733469	10.262951	11.885941	8.216415	8.986902
ENSGALG00000011238	WLS	0.53180091866358	0.00210142803498771	0.0260177	0.57962964226233	0.6364287	0.5745136	0.6853181	0.4216187
ENSGALG00000005318	OVCH2	0.279232425236106	0.00211001241954292	0.0260957	0.396208491423885	0.5393385	0.1739717	0.4810956	0.3626486
ENSGALG00000003241	CCDC28B	2.27844769026783	0.00212140006460745	0.0261517	1.22707758408581	0.6914398	0.8754186	1.1999824	2.0975123
ENSGALG00000011475	SMARCAL1	0.516522805160338	0.00212080491658349	0.0261517	1.28477831279851	1.4046301	0.9025909	1.5032915	1.2808273
ENSGALG00000042708	ENSGALG00000042708	0.0733361885248335	0.00212005831810295	0.0261517	2.07661438866554	1.849106	1.120851	4.138679	1.078351
ENSGALG00000033764	LOC107056567	0.177926408991876	0.00212600374205587	0.0261521	0.159657416916708	0.21336665	0.05588825	0.20983597	0.14656765
ENSGALG00000043178	SBF1	1.30550524651133	0.00212576963851809	0.0261521	30.138635874301	27.22385	33.11148	28.96208	31.62874
ENSGALG00000004953	DRG2	0.748735908897938	0.00213413650312319	0.0261967	21.7824384628982	23.63603	21.09241	22.85035	19.46472
ENSGALG00000042242	NDUFB9	0.673286687990726	0.0021342067376903	0.0261967	22.4162699930334	20.84716	17.12244	28.27714	22.75661
ENSGALG00000040492	LONP1	0.735537068816725	0.00214023175883777	0.0262425	27.2199689972188	25.49882	21.78905	32.55043	28.36271
ENSGALG00000026192	ST8SIA4	1.39106202564875	0.00214493771730835	0.026272	15.7976767327824	11.85074	15.13934	17.40691	18.71143
ENSGALG00000012129	CCDC93	0.628624390947608	0.00215197163068757	0.0263019	4.55913304171289	3.901122	3.499033	6.261818	4.442047
ENSGALG00000032607	ENSGALG00000032607	0.255873414768167	0.00215036740222743	0.0263019	0.38127154809738	0.5114808	0.2801472	0.4863627	0.2344550
ENSGALG00000011966	RANGAP1	1.27030341884275	0.00215662704325089	0.0263306	41.5520493076191	40.13233	45.65641	38.84211	42.09039
ENSGALG00000038340	ZBTB14	0.534457694517663	0.00215977536200025	0.026341	2.20959692242071	2.736762	1.910488	2.312151	1.841598
ENSGALG00000005687	CUEDC2	0.614363012557885	0.00216796788802278	0.0263566	8.45249472942277	10.815133	9.114343	7.998100	5.965134
ENSGALG00000039470	LOC107050727	1.39133964129224	0.00216687883997401	0.0263566	105.336494288281	94.70853	102.78346	101.78512	121.74974
ENSGALG00000040725	ENSGALG00000040725	1.78590199667431	0.00216640438272326	0.0263566	2.28187967024975	1.733575	1.933877	2.248138	3.168428
ENSGALG00000009815	TMEM5	0.248936708085054	0.00217501363484665	0.0263862	0.199059086560437	0.24250678	0.09700988	0.25421518	0.18974836
ENSGALG00000011652	TSN	0.787744886217567	0.00217455787054468	0.0263862	89.7624099010161	97.35242	88.91592	91.58222	81.09327
ENSGALG00000039160	SUPT5H	1.28070288955514	0.00217802619201964	0.0263947	32.5718754999229	30.32695	34.71527	30.89381	34.61939
ENSGALG00000039288	RBM5	0.748396168293872	0.0021921246938708	0.0265375	1065.71688409268	1178.0829	1055.4212	1106.6688	921.4077
ENSGALG00000005230	MED13	1.40456935738921	0.00219553010476162	0.0265506	42.4564706071631	41.52015	47.25371	36.86450	44.78718
ENSGALG00000004809	PPIF	0.660696386928621	0.00220360041525529	0.0266201	7.22099782716261	7.567179	6.046986	8.223956	6.899118
ENSGALG00000006211	BCL2L1	1.36390918480825	0.0022084124197773	0.02665	547.161791844832	489.5769	571.9075	532.9579	597.2980
ENSGALG00000004493	RSRC2	0.766871719134999	0.00221811688314166	0.0267389	127.29893399945	143.6399	120.4712	128.3742	115.8570
ENSGALG00000035734	IKZF4	1.70020496620139	0.00222884781244824	0.02684	7.17743629997077	5.169514	5.988095	6.951351	10.452117
ENSGALG00000001823	HIKESHI	0.721752101778758	0.00223479593270662	0.0268833	10.7583257831775	11.605155	10.231267	11.590024	9.540975
ENSGALG00000023451	TRPM7	0.679900452672684	0.00223720057696294	0.026884	2.02149968167157	1.565927	1.302416	2.829555	2.298215
ENSGALG00000044383	MCL1	1.29615888601118	0.00224220206630728	0.0269158	410.127049641361	384.8288	433.8643	389.8425	434.9398
ENSGALG00000032910	ENSGALG00000032910	4.65444725604029	0.00224803662965085	0.0269576	1.58977832387438	1.080118	1.430896	1.184617	2.643622
ENSGALG00000031021	ERICH1	0.390695007765613	0.00225588751015694	0.0270234	0.402798274647516	0.4501223	0.3079933	0.5117128	0.3295140
ENSGALG00000008597	MRPL2	1.48254413210827	0.00226058999681018	0.0270366	45.357292947948	34.76462	40.77721	47.41059	57.90424
ENSGALG00000012030	QSER1	0.608547432499323	0.00226171452091658	0.0270366	8.79275353546106	10.226779	8.660274	9.248561	7.018841
ENSGALG00000003559	ACTR5	0.733849463937521	0.00227405131296603	0.0271557	14.56690955798	15.47014	14.00466	15.57718	13.14537
ENSGALG00000014526	TPI1	0.697380160023319	0.00228458667240623	0.027253	25.6143474111375	25.43491	22.77463	29.77077	24.12212
ENSGALG00000032336	Slc25a10	1.66145355155007	0.00228757076029979	0.0272602	2.65186822153983	2.302299	2.772163	2.362675	3.185372
ENSGALG00000002070	SAP130	1.32431882209176	0.00229831033661759	0.0273029	10.7538423575156	9.697399	10.107949	10.356652	12.772632
ENSGALG00000008473	PLXND1	0.666894794198663	0.00229616605333805	0.0273029	1.84928536506665	1.864681	1.715941	2.168175	1.631676
ENSGALG00000045107	ENSGALG00000045107	0.563804569602706	0.00229653064120054	0.0273029	7.05165672548893	6.978838	4.770343	8.717786	7.454496
ENSGALG00000004948	GLA	1.4626931174866	0.00230165388606981	0.0273142	64.0107491582973	60.43792	70.90302	56.94571	68.61788
ENSGALG00000028876	SNN	0.593201696485104	0.00230747527351703	0.0273466	50.070706876144	63.51941	49.64716	47.33959	39.72372
ENSGALG00000029970	ENSGALG00000029970	0.79833572764935	0.00230916358117709	0.0273466	101.461183841762	123.10158	111.77885	90.03015	82.22386
ENSGALG00000016930	DIS3	0.643039456928986	0.00232305588582265	0.0274827	10.7283706342959	12.124001	9.406083	11.299213	9.918900
ENSGALG00000005668	WSB1	0.73734405092407	0.00233011604855088	0.0275258	120.931594588799	127.9557	111.7017	131.9912	110.9240
ENSGALG00000007932	TRAF6	0.792810887910538	0.0023339149702728	0.0275258	50.1575025863483	50.68453	46.89623	54.97777	47.66382
ENSGALG00000030900	NCMAP	1.56444493411208	0.00233202859202406	0.0275258	10.1517261188176	7.460413	7.682807	11.111753	14.043317
ENSGALG00000002728	SLC16A3	0.641957780593627	0.00234645958612052	0.0275884	5.04258511826609	4.931220	3.862672	6.123195	5.105765
ENSGALG00000008836	ATP6AP1	0.684227137133976	0.00234493567245267	0.0275884	10.1712893260503	10.911108	8.550381	11.372606	9.648449
ENSGALG00000012232	DNAAF2	2.22177045340182	0.00234299522159353	0.0275884	0.330513549465559	0.1503338	0.2003576	0.3839982	0.5710952
ENSGALG00000039037	PICALM	0.580301534708703	0.00235315663777872	0.0276387	4.51696097602981	4.577177	3.752848	5.532079	4.110225
ENSGALG00000036283	RBM8A	1.34991523122866	0.00237303656169019	0.0278436	48.6847081586591	34.67300	40.62435	55.49755	62.93638
ENSGALG00000044751	ENSGALG00000044751	2.9682481976143	0.002376742796347	0.0278585	0.244121675305945	0.2093229	0.2661859	0.2050115	0.2987243
ENSGALG00000013651	RNF217	0.281013263969344	0.00238811830148476	0.0279346	0.954446384039832	0.3241940	0.3302400	2.0859050	0.9994207
ENSGALG00000013899	VPS45	1.2694334426114	0.00238634918100433	0.0279346	32.3941757561992	29.46807	33.14983	31.29589	35.75737
ENSGALG00000007378	FAM162A	0.533094392593079	0.00239146095507067	0.0279452	1.07028756611803	1.1193504	0.7896244	1.3857339	0.9513587
ENSGALG00000040212	FYCO1	0.760561109465336	0.00240492812327305	0.0280739	26.4429030765513	26.45653	24.98805	29.95663	24.18854
ENSGALG00000031973	ANKRD52	1.26926008851794	0.00242145364059483	0.0282092	24.0879288651207	22.02665	25.83300	23.38209	25.32812
ENSGALG00000039606	CLN8	0.728069546598597	0.00242012306306179	0.0282092	43.4413244960246	47.58080	37.37026	45.78025	42.27509
ENSGALG00000023407	ZBTB34	0.69122648737236	0.0024256814104345	0.0282297	17.3004585367171	17.71287	15.25303	19.95938	16.02063
ENSGALG00000000975	C1orf174	0.570548812631901	0.00243502260037081	0.0283096	2.72653268902512	2.757554	2.314601	3.458060	2.324424
ENSGALG00000017319	MRPL48	0.694262192004806	0.00246206540821922	0.028595	13.0269417969985	14.11229	11.88919	14.35878	11.60529
ENSGALG00000004334	MYLK3	1.51907010659739	0.002468035675465	0.0286119	4.96528237050385	3.246765	3.613165	5.471832	7.360353
ENSGALG00000029702	FNBP4	1.24953403983906	0.00246852664642881	0.0286119	55.7878933606759	53.13158	58.51314	52.08630	59.76120
ENSGALG00000004199	TMEM184A	0.611244453117711	0.00247991328845721	0.0287148	3.10506583271132	3.754373	3.093051	3.190976	2.380362
ENSGALG00000007920	PRR5L	1.35275685467464	0.00248726921120362	0.0287652	38.6840319232207	37.08718	41.21261	35.04308	41.70934
ENSGALG00000020736	PHOSPHO2	0.568955501907139	0.00248929709773032	0.0287652	6.94970016598923	7.242292	5.466348	8.165614	6.739128
ENSGALG00000014031	ETFRF1	0.433456568112436	0.00249758675816769	0.0288319	0.970357438385421	1.3145755	0.6957768	0.9423205	0.8944344
ENSGALG00000042773	VOPP1	0.209506558136452	0.00250711102752309	0.0289127	0.158443994065336	0.25452597	0.08447943	0.15920753	0.12631748
ENSGALG00000032191	WNK4	1.31921903488428	0.00251367048992444	0.0289387	147.477612303907	126.2558	151.4285	147.8721	164.8479
ENSGALG00000035275	ENSGALG00000035275	8.71775587946652	0.00251443069785708	0.0289387	0.188241091819795	0.03051781	0.04130443	0.21676952	0.44600552
ENSGALG00000031419	ENSGALG00000031419	2.81410949084967	0.00253318273156961	0.0291252	0.353946632352383	0.4862315	0.4358320	0.1528819	0.3510767
ENSGALG00000037709	SDF2	2.01009390136575	0.00253813023076238	0.0291528	2.14257646737947	1.720246	2.350001	1.820385	2.705601
ENSGALG00000007418	CD3D	0.681014266184244	0.00255740931731671	0.0293448	50.7709847561096	57.05701	50.71788	53.09763	42.20477
ENSGALG00000014066	TMEM126A	0.580613203347891	0.0025713703651663	0.0294459	1.97057411282626	2.221518	1.657224	2.225955	1.738430
ENSGALG00000032602	ENSGALG00000032602	1.62311012379802	0.0025712283787013	0.0294459	543.411015253677	431.8349	543.2230	550.4324	648.1303
ENSGALG00000009029	TSPAN12	0.577272057839119	0.00258610245781519	0.029585	1.73407051810581	2.286632	1.730293	1.649370	1.269514
ENSGALG00000012655	POLR3B	0.716913547530182	0.00259104114277926	0.0296119	7.66579827148866	9.372837	8.312422	7.153111	5.905651
ENSGALG00000043087	MTF2	0.728269001309734	0.00260211505343193	0.0297088	7.85192831208933	10.183563	8.057342	6.874284	6.318201
ENSGALG00000029172	NDUFC2	0.604139089049996	0.00260507660769043	0.0297129	5.33756986291666	5.106244	4.218183	6.854500	5.031430
ENSGALG00000033807	TYSND1	2.53434444637818	0.0026251791469779	0.0299124	0.536214989056727	0.4646317	0.8465359	0.3683226	0.5041598
ENSGALG00000030111	ENSGALG00000030111	2.40022230282496	0.00263144193305661	0.0299539	2.25321656993972	1.552267	1.857797	2.550191	3.003184
ENSGALG00000032690	DDX51	0.747549783915562	0.00263719840286336	0.0299896	37.9765525147101	46.64223	37.60686	35.29578	32.31513
ENSGALG00000032278	ATF6	1.29617366130491	0.00265226213987934	0.030131	60.8148445984286	65.05379	80.51892	49.47314	50.67654
ENSGALG00000002232	RERE	0.532273069058324	0.00267564810019461	0.0303665	2.84441446416269	3.449087	3.000314	2.967041	1.980703
ENSGALG00000003532	DDX5	0.823432283651761	0.00267993427348866	0.0303834	499.508922019665	526.5909	473.1908	518.9323	476.0319
ENSGALG00000007958	GTF3C3	0.58532363012525	0.00268245242189034	0.0303834	4.26523284823077	3.849584	3.269426	5.791723	4.025723
ENSGALG00000039068	RSF1	1.36499272517914	0.00270358071821511	0.0305924	32.1824615887934	25.18508	31.55091	34.41665	37.49826
ENSGALG00000030692	ENSGALG00000030692	1.39917866835982	0.00271296173507762	0.0306683	16.0213852596061	16.87338	17.36646	12.88127	17.13257
ENSGALG00000002773	SNRPC	1.28368124677752	0.00273545617082194	0.0308616	24.8749242285257	23.98295	27.41245	22.75099	25.67049
ENSGALG00000040817	NEMP2	0.533325255095294	0.00273376989112364	0.0308616	0.950630504425875	0.9654540	0.7318371	1.2249011	0.8529807
ENSGALG00000016055	KCNJ15	0.146592057776004	0.00274596476772079	0.0309496	0.153979819290869	0.21570925	0.06833758	0.18766027	0.13350690
ENSGALG00000040656	ENSGALG00000040656	1.71471656114692	0.00276310296108209	0.0311121	0.966098632465776	0.7482212	0.9274495	0.9273262	1.2565665
ENSGALG00000008753	FBXO48	1.32616911594891	0.00278389486010977	0.0312846	48.9442089898262	39.69394	46.46639	52.11787	57.18891
ENSGALG00000037962	C1H21ORF59	0.72356507503655	0.00278329856547703	0.0312846	27.9108732064885	29.42394	25.67031	30.42930	25.83987
ENSGALG00000003483	GOLGA7	1.30899090107461	0.00279284150089571	0.0313236	97.2183817431846	94.58724	103.66757	88.67400	102.75087
ENSGALG00000034688	ENSGALG00000034688	1.84115173102761	0.00279056548710045	0.0313236	0.809589568790874	0.6059303	0.7493299	0.7285205	1.1470451
ENSGALG00000003005	CHRNB4	0.438679022869914	0.00280286991590894	0.0313746	0.796045158274743	1.3191885	1.0824655	0.5234475	0.2948817
ENSGALG00000003361	TREM-B1	0.743842471636349	0.00280094340664751	0.0313746	87.2214153107134	114.48361	98.11200	73.59705	64.05432
ENSGALG00000000943	WDTC1	1.2112285667335	0.00281540149022239	0.0314841	100.617050913198	86.29013	98.22998	105.21652	112.43318
ENSGALG00000009837	DTL	3.53281940198411	0.00281920321499863	0.0314958	0.18357995405732	0.1355638	0.2468036	0.1429145	0.2169409
ENSGALG00000017005	CAB39L	0.667043568942714	0.00282311812322996	0.0315088	9.49345353612585	10.607034	9.636901	10.161350	7.586460
ENSGALG00000041993	UGDH	0.607266520169175	0.00284303008437535	0.0316076	1.6212259636931	1.753828	1.142426	1.784669	1.744131
ENSGALG00000042088	ATG2B	0.737746487782307	0.00283808068404165	0.0316076	71.9969883408469	89.28530	76.85832	65.95582	56.49618
ENSGALG00000043416	TARS2	1.42534715341411	0.00284069561464726	0.0316076	14.2048381813173	8.811555	11.321587	17.811820	18.513984
ENSGALG00000044010	ENSGALG00000044010	1.61025611660014	0.00283639713669852	0.0316076	6.42145018502615	4.735060	5.248731	6.448451	9.106969
ENSGALG00000020793	UBE2E3	1.28112535244591	0.00285798911951461	0.0317123	39.6966577196416	39.54334	42.44070	35.06955	42.07605
ENSGALG00000039801	ENSGALG00000039801	1.40075311251671	0.0028577242833245	0.0317123	33.6920462348781	32.41530	38.82285	29.02354	35.14785
ENSGALG00000024481	APITD1	0.360610600615432	0.00286203421456503	0.0317264	0.994274991041693	1.4716923	1.0122298	0.9708201	0.5246021
ENSGALG00000028499	FAM63A	1.45985166844193	0.00286571955085624	0.0317365	41.3415738059723	42.05312	49.76616	34.05436	40.54573
ENSGALG00000012987	CCDC77	2.05813987518209	0.00288221976415545	0.0318674	1.18241141247936	0.5164461	0.8452981	1.5018773	1.8238851
ENSGALG00000039222	DPY19L4	0.600832093979123	0.00288553514736065	0.0318674	2.37723136293309	2.494070	1.955911	2.733016	2.273264
ENSGALG00000042741	GRK2	1.26009973222049	0.00288589384837714	0.0318674	55.8769528332629	49.76747	57.69534	55.86607	60.40622
ENSGALG00000024041	FAHD1	0.562119915696183	0.00289129946383583	0.0318963	22.9877596664828	18.84188	15.21628	32.56651	24.35493
ENSGALG00000038671	LOC422090	1.34797140133944	0.00289938680805384	0.031924	1823.23787000864	1797.980	1960.565	1578.393	1973.179
ENSGALG00000044985	ENSGALG00000044985	1.33340210042147	0.00289917036048059	0.031924	374.172094468038	333.4350	405.6309	361.6482	399.9067
ENSGALG00000005806	KIF24	0.307306757904425	0.00290721465093768	0.0319486	0.257708441841886	0.4463028	0.3031313	0.1705610	0.1165166
ENSGALG00000039562	ENSGALG00000039562	0.526000507869471	0.00290510798940432	0.0319486	4.07914035200338	4.716236	3.656605	4.644730	3.246174
ENSGALG00000027444	ZDBF2	0.403787093992228	0.00292636307783023	0.0321282	0.681420957329216	0.7090436	0.5733643	1.0020386	0.4277303
ENSGALG00000039760	ENSGALG00000039760	0.499463935016818	0.00294813822913716	0.0323362	4.17911919037345	3.730716	1.866088	5.542827	5.287717
ENSGALG00000012312	GCAT	1.47293800454916	0.00295481553928068	0.0323784	37.8641844554225	36.34081	42.74951	33.13881	39.83828
ENSGALG00000037410	HEPH	1.50224881134534	0.00296976086228655	0.0325111	7.44234464380479	6.679044	8.215971	6.644089	8.326978
ENSGALG00000010192	FBXO33	1.36120914005102	0.00297698709900657	0.032559	23.5073512428387	22.74328	24.86262	20.59575	25.99716
ENSGALG00000043793	NLGN2	1.60867403383558	0.0029848091207237	0.0326134	0.634898930861353	0.4812434	0.6153847	0.6229890	0.8175393
ENSGALG00000006623	ATP11C	1.31127904126175	0.00300768873279458	0.0328133	9.34721814663078	8.825895	11.691311	8.535136	8.629542
ENSGALG00000012919	YARS2	0.680123644401349	0.0030088411126386	0.0328133	9.37829612764545	11.871568	9.704291	8.674932	7.303143
ENSGALG00000016785	IL1RL1	0.540440857487833	0.00301696000682729	0.0328392	2.03136015613419	1.700162	1.491665	2.993709	1.872443
ENSGALG00000036132	ENSGALG00000036132	0.356972671843571	0.0030167905849254	0.0328392	0.288986755999253	0.2751664	0.2916787	0.4451946	0.1442439
ENSGALG00000003485	CCND3	1.33393628313992	0.00302315177915583	0.0328753	33.0273668396281	31.04996	36.31481	30.43740	34.71822
ENSGALG00000042476	TEX9	0.532149720782875	0.00303743524413793	0.0329993	8.99219214556301	10.310355	8.002983	10.262635	7.269145
ENSGALG00000000551	C6orf89	1.25222462445966	0.00307113489752407	0.0332624	26.1974847659463	24.02378	29.02269	25.20958	26.88704
ENSGALG00000008091	PTPMT1	1.54255778505575	0.00307328091021233	0.0332624	12.5067541136878	9.504194	10.396375	13.051789	16.810860
ENSGALG00000025907	ZBTB7A	1.35267466988131	0.00307302741640088	0.0332624	41.1622548910364	36.86718	43.90772	38.46142	45.75588
ENSGALG00000037152	ENSGALG00000037152	7.2525572510237	0.00306710653072537	0.0332624	0.134797546041267	0.06969085	0.17668607	0.07688447	0.22116486
ENSGALG00000036433	LOC100859408	1.47696734555663	0.00308065328226655	0.0333107	283.318391343627	239.9385	326.0999	257.3751	315.2077
ENSGALG00000042976	UBTF	1.3751609976356	0.00308678236862838	0.0333454	13.2033345179982	10.48297	11.49577	13.46144	17.15971
ENSGALG00000033680	LOC768350	2.30941112079942	0.00309007282681998	0.0333495	4092.41747623542	3400.143	5075.964	3188.600	4827.907
ENSGALG00000011293	MRPL42	0.56809987266498	0.00309469045153624	0.0333678	27.0322739734088	26.17099	25.35122	34.20829	22.18846
ENSGALG00000010419	ABCC10	0.55422419835666	0.00311023435915324	0.0335038	1.80553777416471	2.003785	1.508050	2.145054	1.528077
ENSGALG00000005292	KLHL40	1.81497720120207	0.00312599314948419	0.0335787	2.09677413373916	1.722967	2.207347	1.777075	2.693529
ENSGALG00000012013	SLC25A17	2.29223069911489	0.00312306208921346	0.0335787	15.7670026611748	11.94509	14.28906	16.28464	20.36448
ENSGALG00000045228	PTCRA	2.56360766736853	0.00312355184875342	0.0335787	1.2108189002826	1.2227983	1.3576690	0.7478506	1.5333140
ENSGALG00000004538	TNN	0.499475821368783	0.00314332779244539	0.0337333	5.73870070201921	7.164402	4.850678	6.263912	4.564807
ENSGALG00000021931	ENSGALG00000021931	5.97466610564893	0.00315092073941069	0.0337831	0.980591877952404	0.3394323	0.6488706	0.7053655	2.1872339
ENSGALG00000034188	PAG1	0.573236113733659	0.00317227845533915	0.0339802	2.48852229555527	2.675462	2.114452	2.912076	2.205341
ENSGALG00000030982	ENSGALG00000030982	0.268275767085415	0.00317757115094165	0.0340051	0.360568520632872	0.3682693	0.1686357	0.4893129	0.3920646
ENSGALG00000000329	AHCYL1	1.41981434343225	0.00319967350805118	0.0341905	82.6284385422169	84.17883	89.89575	65.31859	92.02899
ENSGALG00000006542	ESYT2	0.71297942030617	0.00320087339852047	0.0341905	59.8633673793808	58.65018	47.17597	69.48934	62.55205
ENSGALG00000007619	UBALD1	1.52109213166392	0.00321911371239043	0.0343212	56.8522562770855	46.76137	54.05972	55.58886	70.65001
ENSGALG00000043587	CCDC88A	0.590872251105712	0.00321777486979254	0.0343212	1.45630194689118	1.604169	1.165858	1.664805	1.354070
ENSGALG00000005914	FAM21A	0.734582689079225	0.00322746873172028	0.0343585	52.3827891090087	60.60723	53.21553	51.19429	44.61820
ENSGALG00000042356	FSTL3	3.18155843510183	0.00322861397522944	0.0343585	1.01261602524321	0.6427346	1.1643980	0.8136247	1.4486797
ENSGALG00000028119	CDC42SE1	1.37872207581671	0.00323957531261422	0.0344431	49.5495518317904	38.33723	44.71986	52.08032	62.45709
ENSGALG00000000994	RAB42	2.45011957370196	0.00324723671154211	0.0344925	1.40960856864692	0.8441951	1.0313840	1.4753421	2.2402350
ENSGALG00000001024	TPRG1L	0.678705875437034	0.00325051735589319	0.0344953	5.73730820312359	5.651583	4.816137	6.793303	5.573063
ENSGALG00000004294	CGNL1	0.455822753085482	0.00325557606542418	0.034517	0.284481115884912	0.3358108	0.2412462	0.3396348	0.2158283
ENSGALG00000030200	NFU1	0.692686668257287	0.0032900085923768	0.0348497	24.7206452880078	24.59781	23.24968	29.35539	21.49583
ENSGALG00000033452	ENSGALG00000033452	1.23753772960734	0.00329666077610503	0.0348879	155.516259426805	144.3878	163.8028	148.5603	166.3499
ENSGALG00000008847	VPS54	0.719737123401479	0.0033024416731565	0.0349168	21.9278509287779	25.17492	21.63531	22.07639	18.78821
ENSGALG00000006632	CEP63	2.11155412505571	0.0033083834473252	0.0349473	5.85245503163321	3.534839	5.504900	6.030783	8.295854
ENSGALG00000042001	Herc6	1.48914626774245	0.00331215140056078	0.0349548	27.6809512727872	26.76633	34.19612	23.41701	27.15874
ENSGALG00000027734	NAIF1	1.32168313634016	0.00332477043524573	0.03503	8.06103347041292	6.503234	7.300905	8.877606	9.467373
ENSGALG00000040181	EDC3	1.22533282445527	0.00332539968764364	0.03503	19.4960386651012	18.14323	19.98805	18.84616	21.06822
ENSGALG00000011655	IQCB1	1.49738182996787	0.00332879037733087	0.0350335	2.8515202049364	2.720867	3.137691	2.495085	3.088210
ENSGALG00000036888	LOC100858620	0.467550579352471	0.0033479411074471	0.0352026	1.20975690365591	1.3115787	0.7685458	1.5692692	1.1344825
ENSGALG00000006836	SNX21	4.14290267077923	0.00337680116293958	0.0354735	0.226124066854989	0.1490318	0.2873784	0.1735730	0.3021698
ENSGALG00000036915	SQLE	0.678741298022482	0.0033799754109748	0.0354742	4.90865219183537	4.968726	4.187761	5.754096	4.633914
ENSGALG00000001341	ZBTB44	1.22693362618689	0.00338873595443962	0.0354778	41.4562268631833	42.69772	47.20755	36.79684	39.84171
ENSGALG00000005417	JMJD4	0.755708308932366	0.00339890217439642	0.0354778	5.42676485592984	5.891833	5.458590	5.708813	4.651802
ENSGALG00000029672	ABCB6	1.40229682919631	0.00339892151662356	0.0354778	27.5229752892584	28.77702	34.67579	22.44138	25.09182
ENSGALG00000032840	LYST	0.712601254010729	0.00339740561003465	0.0354778	7.57107352759373	9.682630	8.421547	6.645946	5.640481
ENSGALG00000041769	CTDNEP1	2.05737454986895	0.00338581712254483	0.0354778	3.22038627985739	2.409639	3.148903	2.895305	4.418763
ENSGALG00000044433	MRPS15	0.707761378493161	0.00339729087016594	0.0354778	15.0966482367302	13.59066	12.10753	19.19568	15.11909
ENSGALG00000013535	CYP4V2	0.677407742168204	0.00340345375470271	0.0354927	15.5151319570762	16.28839	14.11059	17.51104	13.97494
ENSGALG00000031328	PAK4	1.73475669526405	0.00341942350221426	0.0356268	1.51908358022922	1.233777	1.571925	1.359968	1.917269
ENSGALG00000010579	STON2	0.329852732685451	0.00342569776847753	0.0356273	0.135890480548695	0.15657007	0.09099536	0.17941642	0.11096819
ENSGALG00000031212	MGAT2	1.85979524461323	0.00342530941975245	0.0356273	1.49002814288827	1.145317	1.484274	1.338079	1.991723
ENSGALG00000030139	ENSGALG00000030139	1.33450528992652	0.0034373850792638	0.0357163	17.1945156581207	14.77810	17.52539	17.00481	19.51112
ENSGALG00000035015	ALAS2	1.38050932440279	0.00344789294721558	0.035793	67.1520820139127	66.57426	83.17036	55.96959	64.89640
ENSGALG00000045185	KNL1	0.335668677671899	0.00345189162646848	0.035802	0.753763072066025	0.8592189	0.6058207	0.9607564	0.5707635
ENSGALG00000006455	SMPD4	0.63648184908635	0.00345651260949372	0.0358175	5.99293506802371	6.442444	5.536589	6.802981	5.132683
ENSGALG00000012003	XPNPEP3	0.620691562415804	0.00346367934901052	0.0358593	54.9854562067703	48.59466	40.82741	73.28910	55.46090
ENSGALG00000037492	MGRN1	1.42472955058952	0.00346904084970346	0.0358823	15.6976348327219	14.33563	17.01185	14.73534	16.87199
ENSGALG00000009365	CYP51A1	0.757306813182813	0.00347896175341654	0.0359524	12.2688150054983	12.31848	10.55867	13.66820	12.31614
ENSGALG00000000776	ENSGALG00000000776	1.51401202683047	0.00348774917690127	0.0359701	4.08964752483059	3.503839	4.878569	3.923510	4.151287
ENSGALG00000014944	GCNT4	0.552338749479981	0.00349010311315072	0.0359701	1.38007762031495	1.485645	1.231693	1.722311	1.062114
ENSGALG00000028301	TRIM47	1.56684089423352	0.00348733222827309	0.0359701	14.0256462056949	8.239716	10.450442	16.646020	20.319506
ENSGALG00000004971	URM1	0.711014917709683	0.00349637038434866	0.0360022	6.05637131048703	6.137906	5.471933	7.000951	5.541641
ENSGALG00000031872	AGMAT	1.67292111418175	0.00350542045653816	0.036063	2.95663038339146	2.269040	2.663345	2.906614	3.950862
ENSGALG00000009476	CDK6	0.617905862046226	0.00352316926350771	0.036213	0.577980285916098	0.6842547	0.5538336	0.5862471	0.4845673
ENSGALG00000006437	NOM1	0.654770035338851	0.00353012363694135	0.0362519	5.81209118179946	6.220508	5.415071	6.859640	4.703518
ENSGALG00000032104	LOC107049047	0.687266071285309	0.0035405320481023	0.0363262	4.85708014226554	5.470514	4.181574	5.302225	4.389569
ENSGALG00000036565	ENSGALG00000036565	0.0749598696390203	0.00355247488197879	0.0364161	0.117779255402955	0.20354725	0.02299099	0.11016582	0.12256443
ENSGALG00000006134	HOGA1	2.19561772484088	0.00356029443117329	0.0364635	0.626574902739267	0.3470798	0.5008213	0.6251739	1.0175054
ENSGALG00000016556	GVIN1	6.32581978707001	0.00357062344125914	0.0365281	0.274012179578566	0.1637111	0.1652770	0.2377244	0.5157443
ENSGALG00000029304	SMARCD2	1.29811605780029	0.00357298089428627	0.0365281	37.3280693949269	32.67948	38.96317	37.52812	40.34590
ENSGALG00000003428	PIK3R2	1.21955406528158	0.00358935783807784	0.03663	31.0521847527464	29.40960	33.94958	29.71241	31.49933
ENSGALG00000016708	ENPP4	0.579545322088175	0.00358711011175034	0.03663	1.35683295845375	1.7853216	1.4422053	1.2773720	0.9331044
ENSGALG00000006121	PIK3C2A	1.35767869194042	0.00361057740848192	0.0367809	91.3514382094977	84.93477	97.85354	82.88849	100.54172
ENSGALG00000009214	CRLS1	0.643661031140211	0.00360745694319267	0.0367809	4.59463215382098	5.709973	4.464788	4.436090	3.751448
ENSGALG00000003634	PTEN	1.20319594307648	0.00361891102115506	0.036833	46.7661310408403	42.58715	48.06984	46.59015	49.98036
ENSGALG00000037991	H1FX	2.11271681668708	0.00362694634366193	0.036882	14.9896883513734	14.48899	15.73874	12.46409	17.36057
ENSGALG00000044442	THBD	1.95458896234094	0.00363053571139346	0.0368857	18.9238999208617	11.36211	14.84565	19.66668	29.31137
ENSGALG00000009974	MMAA	0.418359599790462	0.0036430663082851	0.0369487	0.39853688486337	0.5216580	0.3413372	0.4515950	0.2724074
ENSGALG00000010471	PPP2R2D	0.758895960441758	0.0036431911188697	0.0369487	27.5301157512301	26.96277	23.77117	31.54941	27.36725
ENSGALG00000008421	PEX16	0.709929557697107	0.00364918304174665	0.0369767	30.4553192268362	32.63406	27.45799	32.70875	28.64581
ENSGALG00000008174	MTAP	0.627498651654424	0.00365670220442634	0.0370189	2.68237011833734	3.128862	2.578892	2.838479	2.170314
ENSGALG00000030808	POLR2J	0.68166950424757	0.00365982367549341	0.0370189	9.78238807652994	10.197415	7.634981	11.137112	9.891618
ENSGALG00000020590	CCDC101	1.23524705107989	0.00366600299382013	0.0370243	287.328964055487	260.7950	285.6834	281.7927	320.8390
ENSGALG00000032307	DDX23	1.2386355529977	0.00366683276678411	0.0370243	66.9915644440231	57.10507	64.68855	69.81636	76.06840
ENSGALG00000032428	LOC100858381	2.04534372175839	0.00368745290431939	0.0371997	5.81414447954204	4.072654	4.007322	5.802530	9.148220
ENSGALG00000001995	LIMS2	1.93314135281658	0.0036997644447046	0.0372582	1.85752268668511	1.735320	2.532855	1.424728	1.821605
ENSGALG00000015372	ATP5I	0.42425668299024	0.00369756554030939	0.0372582	2.01805111670291	2.390965	1.348678	2.341782	1.907108
ENSGALG00000015958	EIF2AK3	1.34786615069447	0.00371892769524198	0.0374182	8.28705823065689	8.142811	9.114319	7.271368	8.723143
ENSGALG00000012404	ERO1A	0.590291166652109	0.00373252659549137	0.0375221	2.27631675069093	2.295129	2.287966	2.656672	1.866956
ENSGALG00000015218	SLC19A2	4.39358460048708	0.00374342078409052	0.0375985	0.230827313215856	0.26477120	0.36037443	0.09846984	0.21588717
ENSGALG00000040741	DNM2	1.33488527216684	0.00375356520351353	0.0376674	15.038228387194	12.43732	14.56889	15.34382	17.74421
ENSGALG00000000997	GJC1	1.5293171876005	0.00376387459793306	0.0377377	2.86973274348281	2.735768	3.773913	2.387806	2.694467
ENSGALG00000006964	SDR42E2	0.422227454586086	0.00377535691699474	0.0378052	4.96747601420825	6.935912	4.491275	5.050974	3.332218
ENSGALG00000030530	HAND2	0.0837287487062835	0.00377721360519169	0.0378052	0.338891535327859	0.17697296	0.00982882	0.49994069	0.62769083
ENSGALG00000001334	GNB1	1.23353099019964	0.00379784439634151	0.0379005	103.062809059468	89.73236	103.99090	105.50878	113.13521
ENSGALG00000002018	CAPN15	1.25803331392705	0.00380261662140084	0.0379005	39.4835903789897	38.48872	42.11997	35.81054	41.84468
ENSGALG00000002764	ATP1B3	0.720168614570833	0.00382458907527894	0.0379005	8.15817112222923	8.073708	5.919701	9.414737	8.944729
ENSGALG00000007835	PUS10	0.455285123050842	0.00380693041992906	0.0379005	1.6192683760423	2.860494	1.554133	1.124625	0.929680
ENSGALG00000008532	NELFB	0.784328812022034	0.00379958557084447	0.0379005	43.5406820302041	44.55541	42.40869	46.98308	40.07405
ENSGALG00000010843	GPR137B	0.648625987637046	0.00382465926092559	0.0379005	7.03085007804864	7.208543	5.657955	8.262565	6.822726
ENSGALG00000011637	TCP1	0.6239643770846	0.0037941817940197	0.0379005	148.721060306591	154.6628	137.0199	181.8395	119.8993
ENSGALG00000011900	NAGA	1.62222788797262	0.00381892458710853	0.0379005	119.892104901495	117.0491	128.8251	101.3814	133.4294
ENSGALG00000013740	SLC20A1	1.8772300896905	0.00382648911009306	0.0379005	0.482689236476522	0.4186127	0.6551355	0.3788073	0.4997572
ENSGALG00000015289	ARMC2	0.384647564600289	0.00381852524859015	0.0379005	0.389025802480359	0.4385803	0.3611413	0.4946139	0.2582822
ENSGALG00000031149	CD55	1.31719359798414	0.0038109539844832	0.0379005	593.13588302259	506.5152	624.5288	604.9932	640.4305
ENSGALG00000040044	ENSGALG00000040044	2.93244449784289	0.00382294677414766	0.0379005	0.686143459216371	0.4113911	0.5035716	0.7211353	1.0856544
ENSGALG00000007484	GOT1	0.556545972569782	0.00383793037024639	0.0379809	0.943361387181254	0.9802520	0.7110734	1.1412886	0.9117955
ENSGALG00000014767	TRAPPC13	0.738384439017766	0.00384601026365313	0.0379951	17.7772953012416	20.01209	18.52741	17.89990	14.76355
ENSGALG00000031056	NEMP1	2.01062542271756	0.00384374812279575	0.0379951	1.22117661341938	0.9443056	1.0018766	1.0869225	1.8241893
ENSGALG00000016854	LIG4	0.668942512384191	0.00385273983777706	0.0380288	12.5298209982559	13.64369	10.57396	13.75751	11.89964
ENSGALG00000041911	AAK1	1.2930908919524	0.003857556662053	0.0380435	9.43631869100507	9.026598	9.982903	8.590164	10.213932
ENSGALG00000015059	LOC418339	0.542611447032719	0.00387099069362882	0.0381431	1.4545418023716	1.598319	1.173795	1.747083	1.263878
ENSGALG00000004203	PSMG3	0.597945390472868	0.00393025302875929	0.0386937	10.1753493542624	12.266259	8.859716	10.922125	8.488844
ENSGALG00000002124	ZDHHC8	0.393362971607207	0.0039555065289817	0.0389089	0.330784815832337	0.5134778	0.3059989	0.2944426	0.2061217
ENSGALG00000036417	RNF10	1.31713037628856	0.00397427516229785	0.0390599	167.263435012885	139.0444	186.7582	173.0808	172.6072
ENSGALG00000035851	CDK20	1.71695405211374	0.00398921561893129	0.0391731	8.17338815204412	7.258035	8.644628	6.855954	9.993840
ENSGALG00000035457	ENSGALG00000035457	2.64469436110334	0.00402900251655591	0.0395298	0.587154189175352	0.5514388	0.6547969	0.3536514	0.7971850
ENSGALG00000011304	NGLY1	0.740243586880683	0.00403819975294617	0.0395585	74.0304312680379	78.90928	65.20767	79.32203	71.57990
ENSGALG00000035647	ENSGALG00000035647	0.0628381949900736	0.00403884331334689	0.0395585	0.572013185522917	0.3375422	0.1779628	1.3069744	0.4163171
ENSGALG00000040815	ENSGALG00000040815	1.67105080091271	0.00404325412641863	0.0395679	4.62793638146032	2.734835	3.201149	5.198787	7.198627
ENSGALG00000015802	N6AMT1	0.49390919952404	0.00404906000410145	0.0395908	1.33549764527119	1.843463	1.026215	1.287903	1.145750
ENSGALG00000027981	AASDHPPT	1.65785251690602	0.00407610026247337	0.0398212	1.74558823332324	1.496596	1.836744	1.608320	2.052087
ENSGALG00000004249	GRHL3	0.253970758954547	0.00409554296650267	0.039977	0.20406794182164	0.2072471	0.1541570	0.3334646	0.1151642
ENSGALG00000016409	KIDINS220	0.703153723313536	0.0041050627564523	0.0400357	22.4726423654457	21.54863	17.17916	26.57802	23.92308
ENSGALG00000013778	EXOC1	0.80717454079663	0.00411087886565117	0.0400583	49.8426733974167	53.51162	51.34874	51.65688	43.04171
ENSGALG00000015331	GNE	0.667549364518895	0.00413169407759508	0.0402269	2.17833961097603	2.335888	1.988609	2.432442	1.932704
ENSGALG00000009463	DCAF5	1.31565548586005	0.00415178074711145	0.0402954	62.7466031587933	63.13989	76.90256	53.24680	59.46666
ENSGALG00000017076	B3GLCT	0.440947755426114	0.00415282650144739	0.0402954	0.607421925793072	0.6776259	0.5104360	0.7661185	0.4633840
ENSGALG00000030429	ENSGALG00000030429	1.5983052737249	0.00415026414941824	0.0402954	34.7701667506368	52.12032	46.68775	15.86347	25.89882
ENSGALG00000031180	ENSGALG00000031180	4.47709984078595	0.00414410472810721	0.0402954	0.333097998933363	0.1520408	0.3900882	0.2188692	0.5785176
ENSGALG00000010039	BRE	0.696460877145662	0.00417199164439056	0.0404471	10.0464616236018	11.115690	9.341704	10.799020	8.841338
ENSGALG00000016003	DDRGK1	0.694447507672672	0.00419343416110689	0.0406206	11.7744237378823	11.45854	10.00703	14.27284	11.13836
ENSGALG00000008670	C8H1ORF52	0.58071180147725	0.00421531798141645	0.0407844	9.99666323929699	12.044295	9.699292	10.452270	7.753624
ENSGALG00000020386	BDKRB1	0.168865684754568	0.00421747885506434	0.0407844	0.255692726322876	0.21465290	0.06147515	0.46042375	0.26194192
ENSGALG00000009795	MON2	0.771286639176828	0.00424287040607757	0.0409953	33.015031448787	38.24707	33.09037	31.67742	29.05468
ENSGALG00000016516	ZNF513	1.38428649676836	0.00424962410504097	0.0410259	21.1091515920162	18.05790	22.07233	20.96987	23.45690
ENSGALG00000006648	SPECC1L	0.589849267031705	0.00425322476521	0.041026	3.91225304772328	5.182540	3.928631	3.478840	3.061048
ENSGALG00000011934	DESI1	1.50457176761863	0.00426284180002227	0.0410378	9.89566896891883	7.698591	10.259348	10.263787	11.406410
ENSGALG00000016736	CYFIP1	0.733155475374893	0.00426861929363105	0.0410378	7.91942987793923	7.842031	7.146059	9.236552	7.356407
ENSGALG00000017304	PGM2L1	1.31283614234242	0.00426425852688015	0.0410378	25.1632877610076	25.34705	32.11930	21.33888	22.71742
ENSGALG00000028937	TIMM13	0.29320125588839	0.00426879618120491	0.0410378	1.55223063966048	0.8149014	0.4214596	2.9584774	1.8727378
ENSGALG00000008937	PPP1R21	0.76788683322046	0.00430171675265796	0.0413196	124.474764775091	161.78783	136.18939	106.06891	95.31726
ENSGALG00000010938	KLHL7	1.21389317939908	0.00430837918532332	0.0413489	52.0386321971279	51.51289	55.51372	47.78839	53.77392
ENSGALG00000026822	WDR81	1.4717587415001	0.0043238179308359	0.0414623	9.64613907467753	7.569280	9.712115	10.022722	11.288686
ENSGALG00000019570	C1orf145	1.6931204867404	0.0043278060756951	0.0414657	2.80062451232949	1.814248	2.746341	3.126323	3.508800
ENSGALG00000033300	ENSGALG00000033300	1.73746960180722	0.00434571265139424	0.0416025	3.43254177290458	2.839445	3.720056	3.172239	4.034366
ENSGALG00000040784	RAB39B	0.55845408350692	0.00435876354362089	0.0416925	5.13341875269964	5.542842	3.925329	6.346789	4.567703
ENSGALG00000030167	ENSGALG00000030167	3.16104650489968	0.0043752317772512	0.0417774	0.773595096018505	0.6009127	0.7078047	0.4906421	1.2867971
ENSGALG00000036459	THAP7	1.53135670580501	0.00437364608757486	0.0417774	10.6274705961715	7.900629	9.723525	11.239945	13.532790
ENSGALG00000037946	RBM4B	1.28718215063366	0.00437859602082592	0.0417774	76.0766489563616	63.06544	69.14738	78.41472	92.81290
ENSGALG00000009698	SLC38A1	0.605741684169297	0.00438582981774912	0.0417954	2.02712901223978	2.486274	2.038104	2.015745	1.569764
ENSGALG00000016445	NOL10	0.699244349351589	0.00438778407848112	0.0417954	3.66193795799149	3.691142	3.230964	4.277994	3.393780
ENSGALG00000012339	ATL1	0.345152483888184	0.00439976430534882	0.0418421	0.34294020657572	0.4308531	0.3229624	0.4154091	0.2000390
ENSGALG00000016531	ASXL2	1.234481889703	0.00441097474815501	0.0418421	57.5226064658347	58.67507	66.69526	50.34852	55.51816
ENSGALG00000029523	RAD21	1.22227635753234	0.00440601350094133	0.0418421	96.4113684296798	97.12817	104.41402	86.89371	98.20990
ENSGALG00000040923	AK8	1.96688214016562	0.00440932710045255	0.0418421	1.13922681457234	0.8739888	1.2207290	1.1329904	1.3393868
ENSGALG00000041112	TRAM1	0.706650287915781	0.00440396609571217	0.0418421	186.899947745794	213.7251	174.0012	186.3186	171.9426
ENSGALG00000009061	ACTL6A	0.607980291178152	0.00443432718594917	0.0419245	1.10809260308187	1.2768232	0.9718033	1.2059265	0.9607813
ENSGALG00000009533	NMD3	0.56428305820782	0.00442841359576362	0.0419245	1.50720526057587	1.687394	1.143206	1.756972	1.395748
ENSGALG00000030481	RAB40C	1.31613240666832	0.00443080327681583	0.0419245	27.6227080408893	23.31140	27.73837	28.07147	31.38405
ENSGALG00000033855	GOLT1B	0.728787188549168	0.00442632951521191	0.0419245	6.88680977644526	7.647602	6.096410	7.221958	6.482469
ENSGALG00000016581	TCEANC	0.54464136858888	0.00444183425529474	0.0419608	1.16984618898344	1.2679097	1.1036310	1.4171087	0.8824584
ENSGALG00000007266	ZNF438	0.658037389983161	0.00445758667383734	0.0420749	5.35838186772234	6.161008	5.382017	5.559725	4.333732
ENSGALG00000041500	RPL17	0.134810688588045	0.00446696062506983	0.0421266	0.292422956988834	0.4468898	0.1927623	0.3439826	0.1735996
ENSGALG00000042366	ENSGALG00000042366	0.134809174150488	0.00447042631088417	0.0421266	0.292422956988834	0.4468898	0.1927623	0.3439826	0.1735996
ENSGALG00000005660	NF1	1.26960154389015	0.00449338240680888	0.0421528	31.0623583214731	34.81776	38.23596	23.93696	28.15545
ENSGALG00000028009	VHL	1.22143390729027	0.00449162915645098	0.0421528	42.5805425605088	37.80501	41.70563	42.87840	47.82376
ENSGALG00000035206	Cnpy2	1.86853865983755	0.00449381277712988	0.0421528	4.1434071049652	2.882589	4.194091	4.184814	5.318470
ENSGALG00000036494	ENSGALG00000036494	0.373665744242749	0.00448061564861857	0.0421528	1.26264502986131	1.9455959	1.2775932	1.1150033	0.7142561
ENSGALG00000039181	LOC107050083	1.44001892845443	0.00448850172684076	0.0421528	4.22107876095339	3.178912	4.223688	4.503160	4.978880
ENSGALG00000039783	MRPL57	0.713075659024979	0.00449531256228646	0.0421528	52.0369967697081	57.80005	49.55133	56.08024	44.40566
ENSGALG00000011992	EP300	1.25735861268131	0.00451057927800953	0.0422387	106.012928350998	108.53892	124.13249	91.93746	101.70779
ENSGALG00000014331	FKBP4	0.677239433197037	0.00451555158275076	0.0422387	47.3703029003606	54.33002	37.19595	51.96814	44.71530
ENSGALG00000027093	TLR1B	0.619149288918525	0.00451233604991888	0.0422387	15.395749176039	14.03356	11.57837	20.62372	14.87017
ENSGALG00000015471	CCNC	0.746814019725156	0.00453670776271792	0.0423866	50.4833518095228	52.09394	42.52906	55.62187	50.69424
ENSGALG00000042875	HMGB1	0.750772344976965	0.00453877157978688	0.0423866	39.2819956798118	40.95496	35.33568	43.52468	36.81937
ENSGALG00000041459	DDIT4	4.8340715763511	0.00455352425670281	0.0424897	0.80786362714303	0.7888701	0.9142367	0.5636769	0.9779674
ENSGALG00000004831	RPS4X	1.31434013708548	0.00458045940507442	0.0427062	762.670763220264	739.3993	884.7459	702.5559	739.2413
ENSGALG00000016538	RAI2	0.428007859430308	0.00458498896093395	0.0427136	0.582730773238914	0.3259431	0.1828755	0.9851460	0.7869766
ENSGALG00000006646	ABCC1	0.776202542371982	0.00460593714301492	0.042839	51.1217360282149	54.79311	50.11762	53.95180	45.49890
ENSGALG00000036822	ENSGALG00000036822	4.47524468769419	0.00460492042546899	0.042839	0.154668100206984	0.12077190	0.17552063	0.09871436	0.22627208
ENSGALG00000002944	CPS1	0.392646336835378	0.00461105134629893	0.0428468	0.177661003173639	0.1625963	0.1112249	0.2558630	0.1726553
ENSGALG00000003072	RPA1	1.40372262038012	0.00461426714655318	0.0428468	12.0428955937059	11.32773	14.54336	10.85871	11.75435
ENSGALG00000006138	HELZ2	1.46216523126043	0.00462971336791293	0.0428858	54.0173156569643	40.99144	49.17285	56.96994	68.32948
ENSGALG00000006936	WDR6	0.464912247833917	0.0046222377923922	0.0428858	0.419164116939762	0.4853973	0.3055386	0.4866860	0.3848315
ENSGALG00000009314	CACUL1	1.25609429446292	0.00462643268063529	0.0428858	110.10031303113	105.2912	114.9943	102.6054	118.1222
ENSGALG00000037805	RPS19	1.34771592634574	0.00463843330463841	0.0429318	464.940207878424	430.6285	482.3046	433.1101	515.8882
ENSGALG00000016661	BLK	0.625779932573859	0.00464285458105238	0.042938	3.02912450671906	3.318632	2.857430	3.449484	2.469490
ENSGALG00000014841	HDDC2	0.657843676540299	0.00464888438617562	0.042959	9.45624840023513	8.810118	7.865959	11.749831	9.200299
ENSGALG00000015009	ZBTB49	0.792920159020804	0.00466173093977237	0.0429736	20.2531088401609	21.72983	20.56365	21.00865	17.74913
ENSGALG00000037109	ENSGALG00000037109	0.398074781716891	0.00465492819034339	0.0429736	2.51690902476327	1.444880	1.269540	4.930229	2.267066
ENSGALG00000046072	ENSGALG00000046072	1.7257051901363	0.00466135562592994	0.0429736	5.18456060557287	3.960512	4.993938	5.133503	6.626461
ENSGALG00000014721	MIER3	0.781328614705454	0.00466552984571728	0.042974	13.7354510966031	13.82270	12.79609	15.24918	12.95641
ENSGALG00000011318	DNPEP	0.610861354223906	0.00467539994926048	0.0429956	18.0694999545038	17.75921	14.71608	21.84135	17.54218
ENSGALG00000040270	ZNF687	1.3697636543154	0.00467405901930873	0.0429956	10.4378682747529	9.770934	10.906744	9.463721	11.668684
ENSGALG00000008144	COPG2	0.752197863387517	0.00468066409265533	0.0429959	30.6232976758316	31.66081	30.40485	33.28041	27.11982
ENSGALG00000011854	UBN2	1.26854295069687	0.00468670218782241	0.0429959	41.5137758774328	37.97399	44.58308	40.15382	43.72787
ENSGALG00000036925	CADM3	0.440476360052661	0.0046850765274933	0.0429959	8.560736136172	4.985770	3.581013	15.390957	9.662739
ENSGALG00000006300	LDHA	0.747562804054036	0.00470139038888003	0.0430802	133.089412336428	147.6126	128.1615	138.3863	117.5813
ENSGALG00000017318	PAAF1	1.28722541411615	0.00470342795178499	0.0430802	19.841622384063	18.02783	21.48873	19.40588	20.64993
ENSGALG00000039284	RCN2	0.729077738430113	0.00470855361337907	0.0430927	10.9844782408442	11.795870	9.827825	11.796955	10.372682
ENSGALG00000012638	CRY1	0.67580866150742	0.00473262714688603	0.0432784	6.66842077270269	7.209563	5.444178	7.098411	6.768501
ENSGALG00000005063	ST6GALNAC4	1.80060385252536	0.00473816978602435	0.0432945	3.18720675790619	3.223660	3.994533	2.525805	3.105745
ENSGALG00000013489	CCDC82	1.49670891752457	0.00474596013537394	0.0432965	13.8295959857559	10.76266	14.22241	14.37694	16.00547
ENSGALG00000030499	MOB2	1.25935788559583	0.00474422941842752	0.0432965	50.2929303343869	44.78105	53.20248	50.15404	53.39785
ENSGALG00000032814	ENSGALG00000032814	0.547143010057447	0.00475718750844385	0.0433643	1.09646716022732	1.3320147	0.9532402	1.2154314	0.8672790
ENSGALG00000004489	ENSGALG00000004489	0.612697964972331	0.00478904797842939	0.0435853	2.15939454466948	2.616467	1.734236	2.210185	2.023546
ENSGALG00000036990	DECR1	0.687358463754108	0.00478549099706309	0.0435853	5.19965365296099	5.269089	4.878661	6.110927	4.499813
ENSGALG00000042908	CTC-575C13.4	0.736237678876723	0.00479365212525062	0.0435925	15.2543550356619	15.28687	13.90053	17.16175	14.49904
ENSGALG00000016929	PIBF1	0.534573757212113	0.00490403986529627	0.0445609	0.779669128217526	0.8251786	0.4529896	0.9121201	0.8875533
ENSGALG00000008551	CRELD2	0.587481277428546	0.00492766676262016	0.0447157	1.63291686845545	1.733924	1.546457	1.889319	1.351161
ENSGALG00000036362	ENSGALG00000036362	0.703359962612067	0.0049288853155264	0.0447157	6.03319390456053	5.801733	4.920944	7.380278	5.890790
ENSGALG00000010809	BZW2	0.731533330104032	0.00495200505247302	0.0448543	15.7118201047193	16.55712	13.80371	17.62866	14.61928
ENSGALG00000026466	LOC100859408	0.159890623370137	0.00494815069570727	0.0448543	15.1065995353494	30.356440	2.946166	23.043229	2.560509
ENSGALG00000000094	ADIPOR1	1.2501684785996	0.0049621856565533	0.0448754	34.8398749783165	29.99197	35.57728	35.87887	38.00356
ENSGALG00000005030	DOCK10	0.703431398105683	0.00495835111684297	0.0448754	3.65466325731647	3.857379	3.200210	4.079882	3.424375
ENSGALG00000042651	KRIT1	0.702227114772655	0.00500189309674846	0.0451988	7.1062005580554	6.651958	5.127968	8.707660	7.689937
ENSGALG00000010410	PFN2	0.711322068207022	0.00504110506276056	0.0455172	56.6290507923147	60.93234	49.88082	60.39594	54.46358
ENSGALG00000043619	LOC100858581	0.50598796938633	0.00505229324747152	0.0455822	142.179811955706	160.1695	117.0309	165.3738	123.0014
ENSGALG00000011685	CSTF3	0.724652185576591	0.00506631835322734	0.0456727	15.4104428921855	16.08235	13.59927	16.83187	14.90189
ENSGALG00000005391	SELENOK	0.71339197752156	0.00508709593435835	0.0458239	69.1805875645486	79.37232	74.51512	68.25771	55.24402
ENSGALG00000040926	SAMSN1	0.639326839332885	0.00509527506949674	0.0458615	4.8398277044395	5.064868	3.755838	5.753599	4.649507
ENSGALG00000007531	ZFYVE27	1.46272424681396	0.00510312839861132	0.0458961	9.65995396698169	9.876157	12.364530	7.841378	8.895823
ENSGALG00000033800	ENSGALG00000033800	0.311308289718081	0.00511778624310518	0.0459917	8.00089120371275	9.212798	5.050457	10.688032	6.683474
ENSGALG00000011330	DYNC1H1	0.786576788187284	0.00519753246316337	0.0466717	96.1325421393515	117.29510	104.88586	85.45021	77.99317
ENSGALG00000008355	CASP8	0.61779433084176	0.00521014665531681	0.0467053	4.34314185650015	3.819051	2.939777	5.823128	4.615191
ENSGALG00000016936	TDRD3	0.725353919102924	0.00520656560556936	0.0467053	20.66416781326	21.10422	20.24706	23.27759	17.97566
ENSGALG00000032250	COQ10A	1.46661355101527	0.00521352147728477	0.0467053	19.8518851665528	14.47463	15.77715	20.97719	27.66923
ENSGALG00000003837	ADCY7	0.681551444585094	0.00524188087199417	0.0468493	4.31263646145413	4.188776	3.468331	5.383906	4.103994
ENSGALG00000004531	PLOD1	0.711799304414926	0.00523940877416415	0.0468493	5.45737621723852	6.380447	5.025996	5.398042	4.971098
ENSGALG00000011254	SATB1	0.675824835411633	0.00523839575243494	0.0468493	2.97595243074424	3.352646	2.959724	3.132951	2.456460
ENSGALG00000011715	HSPA2	0.672942202047297	0.00526072709243473	0.0469444	6789.71121511484	7980.583	7333.154	6856.110	5056.929
ENSGALG00000012126	CFI	0.395515201700941	0.00525678576552497	0.0469444	0.531479174676561	0.3783603	0.2313432	0.8840787	0.5946175
ENSGALG00000001725	TNRC6C	1.21466761904305	0.00526890088892685	0.0469794	29.777733163665	28.55054	32.66122	28.17609	30.08352
ENSGALG00000003370	KIAA1191	1.21811296053622	0.00527286516670031	0.0469794	57.8881215250663	55.91675	64.68868	54.64975	57.14738
ENSGALG00000000233	SP2	1.29243496975687	0.00530324629605506	0.0471766	25.0409577805674	21.94073	24.51047	24.60853	29.03778
ENSGALG00000040340	PCYOX1L	1.55645152396949	0.00530029160092432	0.0471766	3.80236216936953	3.872860	5.233117	2.882442	3.399874
ENSGALG00000001489	SSU72	0.796670416416553	0.00535732606376608	0.0475837	59.5724609934888	62.60690	52.64455	62.11536	60.05705
ENSGALG00000010669	TDP1	0.60790275809174	0.00535613342964262	0.0475837	1.20913799274949	1.433821	1.057887	1.274675	1.051262
ENSGALG00000005533	ZMYM3	1.3266088162133	0.00538641923742545	0.047805	14.4955207863015	13.01865	16.44146	13.99412	14.77110
ENSGALG00000008785	MCCC1	0.660073149834103	0.00539367491628181	0.0478323	1.16911312251816	1.2497335	0.9804815	1.3310536	1.0916050
ENSGALG00000004365	WDR66	0.710166931570707	0.0054063105618424	0.0478737	11.8882157015576	12.514197	9.778734	13.132566	11.863680
ENSGALG00000042043	ENSGALG00000042043	1.72199723357945	0.00540671279312589	0.0478737	1.99386036173899	1.383167	1.741146	2.048819	2.770720
ENSGALG00000040259	DHPS	1.36216587209203	0.00541570280638133	0.0479162	6.14601517688564	5.130442	5.989258	6.299413	7.145353
ENSGALG00000003941	FUBP3	0.664027099233873	0.0054300491723853	0.0479859	5.34956458417062	6.101524	4.415027	5.589039	5.175851
ENSGALG00000014860	YES1	0.517407374217284	0.00543196804655344	0.0479859	6.16283087529059	8.478307	6.679927	5.816056	3.741671
ENSGALG00000016327	ZFX	0.80597631538422	0.00545507305764977	0.0480456	106.431794473225	110.97633	105.34434	111.85762	97.41297
ENSGALG00000028451	MT4	0.0635602316857858	0.00545071877778161	0.0480456	0.150903610913177	0.06648233	0.05096945	0.33162177	0.14204912
ENSGALG00000034380	C7orf26	1.34447044695432	0.00544618371676635	0.0480456	7.86451375572551	7.689520	8.095608	7.117686	8.584128
ENSGALG00000036758	ENSGALG00000036758	4.28413224225459	0.00545553253037782	0.0480456	0.379261103562736	0.2487550	0.5096356	0.2335338	0.5414168
ENSGALG00000029056	ENSGALG00000029056	0.406480513871287	0.00547431646279959	0.048174	0.389678232302447	0.3431435	0.3267375	0.6291518	0.2518125
ENSGALG00000005107	NDST2	0.619647259791351	0.00548649532299981	0.0482096	3.43058532161643	3.519093	2.912685	4.065161	3.160665
ENSGALG00000023576	PIM3	0.705819534299166	0.00548679064082115	0.0482096	21.7897084946819	22.23825	17.77519	24.53170	22.11188
ENSGALG00000007522	ABCC3	0.731395939337057	0.00551026162870116	0.0483787	7.27755348770568	9.527886	8.498352	6.157214	5.079362
ENSGALG00000007510	CETN2	0.765626891105002	0.00551757935335837	0.0484058	12.4598511117537	13.06487	11.84666	13.37503	11.47620
ENSGALG00000038582	SLC36A1	1.37513461227915	0.00555185153736644	0.0486691	10.173813275579	8.431022	10.596962	10.315340	11.404823
ENSGALG00000008304	STN1	1.37345893228085	0.00556740367285726	0.0487681	7.56016973474932	7.239312	8.051867	6.776703	8.234260
ENSGALG00000040284	ENSGALG00000040284	0.712263146079053	0.00557392106819551	0.0487878	21.7573423500917	19.95247	17.00800	26.79642	22.67881
ENSGALG00000035800	CAMKMT	0.388424240771731	0.00558459919777725	0.0488439	0.260241008634327	0.2355935	0.2015279	0.3956661	0.2008374
ENSGALG00000001546	ZZEF1	1.22965201501016	0.00560058287683283	0.0489463	28.9750911452821	30.73747	33.45244	24.69069	27.57943
ENSGALG00000033058	FASTK	1.47357272292011	0.00562060574924902	0.0490838	11.7374951840765	8.168891	10.077907	13.556766	14.938968
ENSGALG00000017145	MPHOSPH8	0.793519438151147	0.00562651476660962	0.0490979	75.6528287598233	79.86545	73.17658	79.25567	70.00408
ENSGALG00000032242	ENSGALG00000032242	0.311352642418785	0.00563126258239651	0.0491019	0.104447469162717	0.11048594	0.07014331	0.14998502	0.08288760
ENSGALG00000005670	SLMAP	1.18346875360795	0.005636665703604	0.0491026	68.7042579650847	67.71630	71.99848	63.88549	71.62855
ENSGALG00000040993	BAMBI	0.367947500559265	0.00563993045631022	0.0491026	0.771972759550894	1.0510192	0.4996795	0.8271685	0.6759871
ENSGALG00000015864	IBTK	1.26679671043377	0.00564772204259045	0.049133	90.7839283955469	87.81990	99.29818	84.02444	93.05747
ENSGALG00000006459	CCDC174	0.811469466609038	0.00565939114107564	0.0491971	44.9148062672693	46.50444	47.20605	47.63720	38.59794
ENSGALG00000002883	SCAPER	0.697862850864965	0.00566495493934172	0.0492081	3.10149340076866	3.487550	2.940814	3.184327	2.773199
ENSGALG00000030862	MED30	0.743107671903029	0.00566934247393346	0.0492089	15.635032348654	16.94529	15.46527	16.66506	13.44329
ENSGALG00000029817	USP22	1.26877469811045	0.00567949813778801	0.0492596	34.4666728473719	29.16686	35.19906	35.82692	37.76540
ENSGALG00000005407	AGL	1.29604947497775	0.00572325831247612	0.0494843	35.2906746587012	40.82540	42.30976	26.06017	32.84476
ENSGALG00000008057	LLGL2	0.754195033050649	0.00572682788363292	0.0494843	59.1918614020179	63.44308	57.64250	63.41106	52.07713
ENSGALG00000021475	ADAR	1.23349775805266	0.00572702570472043	0.0494843	131.729430517333	119.4155	138.1906	130.8104	139.3088
ENSGALG00000026722	UNC119B	0.605993815816111	0.00572268818924673	0.0494843	5.73607733194427	5.969392	4.578292	6.710409	5.541493
ENSGALG00000036873	SIK2	1.2506102037418	0.00572429477405881	0.0494843	46.4976073527955	41.94558	50.66484	45.34352	48.55740
ENSGALG00000041972	POP4	0.274725380522591	0.00573171115909938	0.0494874	0.258826032710879	0.2949877	0.2439570	0.3660990	0.1284019
ENSGALG00000034578	ENSGALG00000034578	2.59062768107203	0.00573760841479258	0.0495009	0.48388546304534	0.3572803	0.5342167	0.3959562	0.6543801
ENSGALG00000042503	HSPBP1	1.46421659519947	0.00575808956708594	0.0496402	2.97247985841488	2.589433	2.962244	2.820824	3.516139
ENSGALG00000003238	GNA11	1.26197230752137	0.00577480450789189	0.0496861	57.2461776001163	52.53231	59.58204	55.81263	61.34971
ENSGALG00000017118	MIPEP	0.624303669473362	0.00577305510165624	0.0496861	3.40818670702148	3.861309	2.941624	3.698276	3.073218
ENSGALG00000041533	SLC11A2	2.21477379565374	0.00577644281487991	0.0496861	1.19481950294743	1.0113871	2.0318374	0.8874339	0.9532468
ENSGALG00000028517	EIF1	1.2456615530938	0.0057872296815139	0.0497415	848.271424695931	727.8657	752.3382	895.0372	1005.8529
ENSGALG00000033521	FASTKD3	0.59410746891743	0.00579483403287923	0.0497694	1.37717997402194	1.315414	1.140508	1.782556	1.240658
ENSGALG00000034916	ENSGALG00000034916	0.474683771461347	0.00580325344250875	0.0498044	0.692504759873656	0.7825662	0.5071997	0.8135397	0.6435502
ENSGALG00000045122	AKR1B1	0.71291457177944	0.00581277005033545	0.0498486	20.3301067911633	23.56314	20.41465	19.97957	17.37363

## Sheet: hypt_2700DEG
gene_id	gene_name	FoldChange	pvalueRaw	pvalueFDR	meanRPKM	meanRPKM_Rm.CT	meanRPKM_Rm.FS	meanRPKM_Rp.CT	meanRPKM_Rp.FS
ENSGALG00000010077	RPS3A	2.30577619212732	1.99734190991048e-21	3.05733126149997e-17	1284.55560841702	979.8014	1553.6945	1015.1428	1551.4894
ENSGALG00000033282	ENSGALG00000033282	2.22842174964516	4.89293487787311e-19	3.74480770878018e-15	58.651716766798	44.63745	72.41891	47.67638	68.12235
ENSGALG00000007127	ENSGALG00000007127	1.98670226869202	6.36914704827876e-18	3.24975112893343e-14	106.356275159588	87.77822	126.44488	87.91114	120.96859
ENSGALG00000003256	ATP6V0A1	0.524954064463298	4.63692503241216e-17	1.41954822942266e-13	169.134319193924	187.9296	139.6405	203.4628	147.8537
ENSGALG00000028520	CST3	2.61189419066043	4.52306016115534e-17	1.41954822942266e-13	2479.36537622028	1918.391	3358.936	1727.593	2842.419
ENSGALG00000034528	SNTB1	2.13850987050874	6.07935396303299e-17	1.55094451853577e-13	94.5272813219834	74.25611	114.27280	77.40897	109.63735
ENSGALG00000030378	RPL11	2.28176262942756	1.31785099834024e-16	2.88176360451345e-13	412.763430476652	325.4619	526.5781	315.1159	472.9851
ENSGALG00000019768	ACSF2	2.16010202820547	1.96058503105514e-16	3.64272385827822e-13	29.214959511013	23.16549	37.25350	23.24461	32.44006
ENSGALG00000026978	RPL29	2.78964598255056	2.14179883220121e-16	3.64272385827822e-13	188.357076775523	136.3643	244.8052	138.2168	227.5429
ENSGALG00000004530	MMD2	2.02699688523635	2.80290282948394e-16	4.29040336109107e-13	180.321355202446	142.8463	203.9611	151.9202	217.8734
ENSGALG00000005922	RPL5	1.94925915916361	3.29048702234685e-16	4.57886225918757e-13	692.599250322383	551.9253	826.0029	580.9336	793.9511
ENSGALG00000004518	BHMT	2.22862519440004	6.2742496036262e-16	7.91047222989289e-13	44.8330486160264	35.79320	56.51259	35.31708	50.57935
ENSGALG00000016724	RGN	2.31431882122269	6.71824256801513e-16	7.91047222989289e-13	54.2494684267232	40.26148	68.41955	43.33953	63.22882
ENSGALG00000040003	STXBP1	0.465316076435694	1.95280403981248e-15	2.13511224552926e-12	48.9946242712681	58.39534	38.50753	58.10087	42.14985
ENSGALG00000036990	DECR1	1.81421703529559	2.16582210517138e-15	2.21014926425722e-12	51.8366752055063	41.79566	56.94666	45.39737	61.95190
ENSGALG00000022758	GGACT	2.31597159501276	4.00276116693273e-15	3.61776712448933e-12	321.340396842842	253.1175	369.8987	242.2204	411.5971
ENSGALG00000035636	PHYH	1.87057351693664	4.01790299316121e-15	3.61776712448933e-12	36.6742738410964	32.73193	44.28690	28.65148	40.53399
ENSGALG00000014083	ASUN	1.73486813491099	9.23667097583794e-15	7.85476236817508e-12	60.1934657496212	51.61000	71.29816	51.01221	65.78056
ENSGALG00000003475	ACLY	0.514887958286436	1.07998739599165e-14	8.26568353522213e-12	91.4505586496626	101.56891	75.03452	110.71990	79.74370
ENSGALG00000034735	GLUD1	1.78754573943278	1.051637718192e-14	8.26568353522213e-12	126.082730986485	99.63502	131.45563	112.54714	157.38717
ENSGALG00000003123	CNTNAP1	0.439536127677503	1.27078596857168e-14	9.26281943853652e-12	38.6725154568318	46.06189	29.83874	46.59096	33.12215
ENSGALG00000005948	RPL27A	2.26576741264514	1.51432698144238e-14	1.00781752630167e-11	653.486985105169	508.2599	848.0156	501.1510	738.3681
ENSGALG00000009453	MARC2	1.76785337630589	1.51116371592666e-14	1.00781752630167e-11	146.242466303183	127.2520	180.6929	120.4957	154.1554
ENSGALG00000014674	CLSTN3	0.499239245446985	2.04038073156598e-14	1.30133782742002e-11	209.868620525967	235.3978	168.2879	253.6452	185.3346
ENSGALG00000043754	GLUL	2.34750619961357	2.23613110329596e-14	1.36913835192605e-11	480.607675302444	368.9596	595.2339	372.8455	571.4357
ENSGALG00000042184	ALDH4A1	2.18405868567416	2.45829284733997e-14	1.44727263900896e-11	22.2896223419616	18.62889	25.99553	17.04548	27.03100
ENSGALG00000015180	PSAT1	1.93393982584792	2.65760737766521e-14	1.50666652333042e-11	111.038332699171	89.19044	131.78758	94.02350	126.42083
ENSGALG00000014528	ENO2	0.485610276930882	6.16430077464513e-14	3.36989114133904e-11	706.035699171524	837.9182	622.1057	819.0049	561.5993
ENSGALG00000015663	HSDL2	1.9752796358082	9.70895208128915e-14	5.12465274166527e-11	30.926848351018	24.23806	35.51038	26.19275	36.93010
ENSGALG00000046616	CHGB	0.45789042059743	1.10081013383917e-13	5.61670023955874e-11	262.162284568353	318.3520	218.3175	309.5743	209.4291
ENSGALG00000008285	NAPEPLD	1.93203579167114	1.38904369794924e-13	6.85873931758357e-11	55.1781000913683	46.06390	64.99875	43.99311	64.51736
ENSGALG00000037504	CFAP36	1.9409545205245	1.46128176369952e-13	6.98994998654644e-11	108.997315270848	98.96662	152.16297	78.77058	104.83526
ENSGALG00000016322	LOC396380	2.30497720144418	1.76095370405838e-13	8.16815707515809e-11	600.000860470954	493.2958	809.5988	428.1418	655.6289
ENSGALG00000003286	ACSBG1	1.94978347729007	2.11553924474009e-13	9.12647880073823e-11	158.858546298538	130.8405	174.8418	130.5604	195.6892
ENSGALG00000004222	HK1	0.614610526559165	2.14642475224784e-13	9.12647880073823e-11	138.329462802841	153.4417	123.8828	156.3101	121.5723
ENSGALG00000038652	LOC395611	2.56071716504783	2.06690547471054e-13	9.12647880073823e-11	159.619522610048	104.4439	186.2850	136.7975	204.0548
ENSGALG00000002606	CLSTN1	0.526440063028855	2.21292666971567e-13	9.15493744144264e-11	506.773397481335	578.8658	424.4160	594.9286	437.8947
ENSGALG00000007699	RPS25	2.23911711903283	2.6586346740813e-13	1.07094002516217e-10	1070.17745298009	855.1448	1406.4582	822.3785	1169.8492
ENSGALG00000014833	RPL37	2.27029588728978	3.31891983571418e-13	1.30263348526351e-10	402.355769809091	317.5285	514.3100	314.1268	452.8543
ENSGALG00000028203	SPRED1	1.75523102602233	6.63313550358419e-13	2.53833512883408e-10	72.362244852986	59.74392	83.58301	62.31742	82.22734
ENSGALG00000035252	RPL7	1.79081865967138	8.35904478132774e-13	3.12077801140936e-10	555.71073156751	465.3066	686.7619	463.7771	595.6968
ENSGALG00000007178	FADS2	2.07017956352382	8.63759789864418e-13	3.14799311987015e-10	174.733707395124	134.8169	196.6337	146.5450	215.9496
ENSGALG00000026490	RPS16	2.00201029796151	1.1749221402615e-12	4.18244958162389e-10	552.615320775478	452.1644	715.7360	438.3281	591.6764
ENSGALG00000011117	AGT	1.98716326424013	1.32539960630391e-12	4.61088449402134e-10	355.882765509961	284.1669	388.0912	301.6829	440.6256
ENSGALG00000011529	NAAA	2.12709776936525	1.60196048676852e-12	5.33069764586211e-10	37.2202278254399	30.00208	48.76362	29.01919	40.19376
ENSGALG00000014938	ABHD3	2.19055742683162	1.58508797493212e-12	5.33069764586211e-10	140.28668938437	104.9699	167.6997	115.8570	168.2056
ENSGALG00000033569	ENSGALG00000033569	2.39929170253112	1.76836561892407e-12	5.75922819763209e-10	32.2317358659221	24.31511	40.50056	25.03246	38.08924
ENSGALG00000017330	RPS3	1.93324900341557	1.86398198870177e-12	5.94416089605376e-10	580.990546907343	475.1105	694.4463	473.0944	668.0760
ENSGALG00000002868	RPL26	2.21197579500766	2.04356734667009e-12	6.38385415826103e-10	570.145354148081	449.7319	724.9879	450.4865	640.3234
ENSGALG00000019663	ACBD7	2.32512000625852	5.12163614648942e-12	1.56793768988627e-09	900.867793773007	660.2684	1149.6623	714.1059	1049.3597
ENSGALG00000044107	ENSGALG00000044107	0.441032420470693	7.07768121155801e-12	2.12427580990821e-09	91.855738704357	105.64951	71.41358	116.15347	75.93061
ENSGALG00000032002	RPL34	2.22610298596715	7.28916776489325e-12	2.14567867263887e-09	563.331685282796	433.5022	699.4447	455.5590	648.5921
ENSGALG00000009604	DBX2	2.14766952435209	8.1508268270957e-12	2.35405106117649e-09	30.4220218706945	24.39002	36.45381	24.47588	35.61438
ENSGALG00000011572	ASPG	2.01860996195242	8.81388959366944e-12	2.49841125944996e-09	27.9483358842669	23.20489	33.54074	22.13709	32.31769
ENSGALG00000005986	TUB	1.67801355150686	1.09983130794388e-11	3.06093051467218e-09	52.5265772585968	43.88801	57.65379	46.39859	61.08610
ENSGALG00000014708	GSTK1	1.80812813812468	1.1450722407257e-11	3.1299322837122e-09	40.2595671245864	35.36784	46.99715	32.36277	45.69904
ENSGALG00000004852	DNM1	0.434944810009341	1.25407944639577e-11	3.33870688139405e-09	184.299345601307	216.8668	143.4164	225.7429	155.2422
ENSGALG00000010882	G3BP2	0.583815927901411	1.26507479663458e-11	3.33870688139405e-09	85.4395334602354	93.17937	73.88366	99.74095	75.92164
ENSGALG00000000209	PRNP	0.607210556773522	1.31772565915286e-11	3.41871638383947e-09	294.443698801522	353.6715	263.6731	309.8899	257.9438
ENSGALG00000009601	NELL2	0.498857640383078	1.47685659496075e-11	3.76770731651069e-09	252.599984873687	292.4037	209.7375	305.8727	207.3615
ENSGALG00000002891	ACADL	1.84245783293388	1.63702421592216e-11	4.10058812850521e-09	113.610756788628	97.85785	135.06777	92.01994	127.52835
ENSGALG00000013112	RERGL	1.96326586896804	1.66091633871642e-11	4.10058812850521e-09	15.4855364637601	12.56419	18.60372	12.82617	17.58290
ENSGALG00000013632	ACOT13	1.90556890942441	1.71885295100219e-11	4.17626700333183e-09	124.092181648939	101.6159	150.8756	101.6556	139.4121
ENSGALG00000015339	RPL24	1.94034381387168	1.76790285234532e-11	4.22832640013278e-09	342.152817758322	275.2925	417.6836	287.0538	380.2238
ENSGALG00000014447	AK3	1.87594175346318	1.8414159981997e-11	4.33639302837583e-09	74.0078410147316	59.69323	89.49501	61.78615	83.26764
ENSGALG00000016392	RPS7	1.8841553475679	1.95734253002382e-11	4.53955183440524e-09	548.825838517806	447.4978	675.0886	458.3882	601.6627
ENSGALG00000023689	ASS1	2.4077521848445	2.2892080336483e-11	5.22998617478425e-09	79.4278175155917	62.61034	90.50982	60.54235	101.94657
ENSGALG00000005338	RPS21	2.54007796987556	2.53834374953700e-11	5.63107648900912e-09	36.1117667681304	26.28064	47.51631	27.28862	42.13261
ENSGALG00000014999	ENSGALG00000014999	0.435286919756524	2.52040952700711e-11	5.63107648900912e-09	35.4084491323001	43.04510	29.83008	43.33615	26.37705
ENSGALG00000014432	RPS20	2.2758970861977	3.72703156784308e-11	8.14995317271058e-09	566.378646253624	445.0196	770.5967	424.0157	610.7126
ENSGALG00000002204	SLC7A4	0.51526575808094	4.77804132347221e-11	1.03010533152661e-08	18.6911504538867	20.84617	14.22383	22.66714	17.29684
ENSGALG00000043142	PCDHA2	0.563973111525486	4.88138857858995e-11	1.03776965239551e-08	69.7027196245507	82.98835	61.96718	76.40138	59.11467
ENSGALG00000015702	PTGR1	1.70783525094727	5.22890517743627e-11	1.09642262398653e-08	25.9835831413382	22.06826	28.59207	22.58598	30.19860
ENSGALG00000015233	ATP1B1	0.544586968026079	6.29831093793157e-11	1.29416822918467e-08	816.819767833602	928.6829	741.0713	940.3847	671.1232
ENSGALG00000021364	FAM173A	2.74443128334667	6.34106076885414e-11	1.29416822918467e-08	14.7447852439938	11.24532	19.03192	11.08478	17.17969
ENSGALG00000006565	GGT1	1.83308504399994	6.80485742386404e-11	1.32867328487353e-08	35.6942927022512	27.41755	43.57969	32.83459	37.91075
ENSGALG00000010652	SCP2	1.56227596154241	6.77139187090696e-11	1.32867328487353e-08	133.78277663093	116.9563	152.6322	117.8903	145.5490
ENSGALG00000017447	OSTF1	1.73492362355227	6.85733256059378e-11	1.32867328487353e-08	25.8851656653149	21.52240	28.10830	22.62125	30.74337
ENSGALG00000030436	MT-ND3	2.44951960694563	6.8264098898996e-11	1.32867328487353e-08	773.751456978034	519.0317	887.4273	666.7500	989.9568
ENSGALG00000000150	RPL9	1.81407741091878	8.93184329993606e-11	1.70899656740152e-08	259.511451528915	209.6865	310.0375	219.8294	292.2643
ENSGALG00000015617	RPS23	2.54675757959063	9.56923598558641e-11	1.80834932384409e-08	403.57746881959	320.5479	540.3679	293.1674	449.8479
ENSGALG00000003053	PRDX6	2.22211073299721	9.88111444311993e-11	1.84451486318094e-08	677.160739620401	533.8678	829.0575	534.1797	793.6264
ENSGALG00000039611	GAA	0.572267234787885	1.01406463681571e-10	1.87015510792025e-08	23.6849439519477	25.58650	20.17211	28.19962	21.01923
ENSGALG00000035677	RPL35	2.13596573245121	1.1044347267615e-10	2.0125693288736e-08	344.687865738978	283.3611	445.6922	267.8081	374.2242
ENSGALG00000009689	PON2	1.8972049100401	1.50133243396613e-10	2.70363477255525e-08	31.3111846299881	24.66935	37.69724	26.42967	35.61824
ENSGALG00000000474	RPL36	2.31200962541884	1.6759277612825e-10	2.98295653976176e-08	349.444155228408	272.5111	445.4733	278.3473	391.8284
ENSGALG00000012339	ATL1	0.615035689399155	1.79595143205392e-10	3.15984236441947e-08	126.349394256209	140.7423	115.9456	140.5598	109.9491
ENSGALG00000005531	MRGBP	1.69868156260412	1.88511426856643e-10	3.279027739653e-08	126.869425386722	113.7517	158.5706	103.3075	130.2082
ENSGALG00000006860	KIF3A	0.584554554923726	1.93091145176467e-10	3.2872962351217e-08	52.837419063604	59.21775	46.15610	60.09724	46.67613
ENSGALG00000010681	CPT2	1.76783562678745	1.97963683050789e-10	3.2872962351217e-08	17.1792917401135	14.41950	18.89685	14.62999	20.42585
ENSGALG00000012769	CHPT1	1.55021411092826	2.01872245444202e-10	3.2872962351217e-08	78.8984951817284	69.07819	88.25879	69.32577	87.70370
ENSGALG00000016232	RPL8	2.07478307099534	2.00205584803998e-10	3.2872962351217e-08	346.700857144543	279.9718	426.8203	273.3026	398.3676
ENSGALG00000025796	ADI1	1.66787977273625	2.01252039587124e-10	3.2872962351217e-08	47.0396106072203	40.29436	53.19438	40.47700	53.34955
ENSGALG00000031142	ACAA2	1.75551409655265	1.94192090640211e-10	3.2872962351217e-08	34.7120287736827	28.72717	39.51548	30.00375	39.85361
ENSGALG00000009850	NOVA1	0.618180798268289	2.27455303491731e-10	3.66490350583992e-08	284.68679460636	315.0518	258.1800	320.5539	248.7572
ENSGALG00000008898	GRIN1	0.494354937691881	2.47213330944745e-10	3.94176505913668e-08	108.186274967539	123.29530	84.80687	128.98862	97.54294
ENSGALG00000010820	CHGA	0.508096269421672	2.5038363387217e-10	3.95115699348588e-08	244.993366719926	301.9982	223.7093	268.2009	193.1907
ENSGALG00000034430	CMC2	2.17585196228815	2.55637286578291e-10	3.99289790372847e-08	16.7760939707645	12.84865	21.04929	13.65270	19.06281
ENSGALG00000003966	RPL23A	1.88903768214523	2.60368692479097e-10	4.02572078361367e-08	726.626995090007	593.5457	878.3226	604.7940	813.2105
ENSGALG00000037805	RPS19	2.4563767928681	2.64509794234557e-10	4.04885142034836e-08	1203.73906222623	980.5221	1452.4213	933.9719	1420.1388
ENSGALG00000008313	NAPB	0.59965396233376	2.84575820081968e-10	4.2705902725438e-08	393.417055652968	450.7659	362.0099	439.4652	328.5959
ENSGALG00000029970	ENSGALG00000029970	1.59018208737648	2.82169232418342e-10	4.2705902725438e-08	38.5497047566639	33.05952	42.23176	34.29351	43.92775
ENSGALG00000007659	HYOU1	0.582823992605304	2.90485469782352e-10	4.31695251063929e-08	85.6437136498344	97.06996	76.21471	96.96906	73.74941
ENSGALG00000003197	RPL7A	1.70397322485995	3.00125415704962e-10	4.37608066078191e-08	754.365424161278	631.6902	873.4750	655.0022	841.9600
ENSGALG00000029094	RN7SL1	4.92474470283414e-05	3.00181922899393e-10	4.37608066078191e-08	56.0194826883064	212.320961	4.394736	23.371712	3.528207
ENSGALG00000036956	ENSGALG00000036956	2.48462077750673	3.10528598825175e-10	4.48420873794052e-08	14107.1342599072	11334.20	16427.37	11222.03	17098.32
ENSGALG00000002157	RPS17	2.0924688975226	3.20731253681403e-10	4.54577157416781e-08	603.515963273075	486.5008	741.8629	481.8537	689.2196
ENSGALG00000010571	HEATR5B	0.586892643292024	3.19489776787361e-10	4.54577157416781e-08	13.0638133048056	14.46980	11.29485	14.97745	11.68890
ENSGALG00000033207	HIBADH	1.70549291916658	3.26113724523665e-10	4.57965392778324e-08	58.360749033596	49.17588	66.11667	50.45137	66.55096
ENSGALG00000015917	EEF1A1	1.56447519825986	3.64037696331839e-10	5.06575001613768e-08	2273.39912061332	1969.551	2539.107	2026.917	2520.040
ENSGALG00000031983	MPHOSPH6	1.65489810248945	3.79270390064174e-10	5.23017284748857e-08	49.8285777167827	37.00045	50.45535	48.76110	61.49390
ENSGALG00000035202	AP3B2	0.593639850180842	4.15390587799291e-10	5.67712832807478e-08	49.920128383444	55.16797	41.76553	58.06850	45.33448
ENSGALG00000031408	SORD	1.66025394538448	4.27377387483912e-10	5.78926165505863e-08	34.5150802959857	29.67104	39.12376	29.78218	38.87784
ENSGALG00000029897	RPL30	1.79220618727139	5.02579481053837e-10	6.69668114018597e-08	230.19410748122	186.7757	284.8407	197.8148	245.9179
ENSGALG00000042213	AP1B1	0.590019209889295	5.03115131065125e-10	6.69668114018597e-08	29.0449651750664	31.11768	24.04894	34.26106	27.01127
ENSGALG00000020260	PGRMC1	1.87905994788497	5.65938821421079e-10	7.4679530512866e-08	120.55927251212	95.74005	135.51922	103.24230	144.63311
ENSGALG00000041230	LOC107056740	2.09458451710015	6.47428687199524e-10	8.47024864526762e-08	188.715591342298	150.6146	239.0757	153.2671	207.1424
ENSGALG00000011800	FAM234B	0.612012255730795	6.63098013636213e-10	8.59622162177647e-08	93.2977981418629	103.72416	82.08190	105.90054	82.78789
ENSGALG00000034408	SEPP1	1.74822118548016	6.6828926177004e-10	8.59622162177647e-08	149.259989062209	124.9624	168.4694	127.6863	172.8846
ENSGALG00000031615	FAIM2	0.475207548217982	7.13945963782691e-10	9.10697572301804e-08	200.6901976141	209.1718	148.5514	259.3520	186.7458
ENSGALG00000012172	RPL3	1.59554136436171	8.60445782265066e-10	1.08849947017615e-07	697.762539992794	590.1519	785.7398	625.8379	775.8693
ENSGALG00000001465	RPL38	2.33930144062463	9.17647084671098e-10	1.15134622336561e-07	409.617947866922	319.4350	539.6822	315.9621	452.1197
ENSGALG00000007652	SUCLG2	1.64069958357475	9.46914835789087e-10	1.17840856840842e-07	21.3185187655939	15.68071	19.19409	20.97676	28.71778
ENSGALG00000003570	ATIC	1.82336275965462	9.7267882802807e-10	1.20070925972788e-07	34.3040069276626	28.07749	37.95743	29.40882	40.99398
ENSGALG00000004719	SPTAN1	0.519907184915953	9.87346789552324e-10	1.20906538461419e-07	174.370461857304	203.5194	151.1773	200.6340	145.7948
ENSGALG00000001741	NPTN	0.598584523056691	1.03362499954647e-09	1.25569030698871e-07	94.5563368824857	108.90785	87.72289	103.82947	79.55908
ENSGALG00000015770	APP	0.555644301467438	1.04484975132091e-09	1.25933190106056e-07	1152.18339883992	1341.2513	1038.6158	1305.8818	946.6182
ENSGALG00000002988	PHGDH	2.22572971495613	1.09507845773177e-09	1.30955984003908e-07	184.14701371723	142.3395	229.7460	149.2658	210.0108
ENSGALG00000005139	CLTC	0.626999099003338	1.17948712273893e-09	1.39956661920658e-07	273.001664002881	299.0735	248.1202	308.5448	239.5271
ENSGALG00000029508	SMIM19	1.87465515331732	1.39962016413597e-09	1.64799891172533e-07	43.3354857643623	36.27419	51.89934	35.74113	48.54462
ENSGALG00000011457	CCNI	1.47513634770635	1.46404831698035e-09	1.71070134259681e-07	133.716289151801	117.6458	139.9708	121.4586	153.7811
ENSGALG00000013899	VPS45	0.590830700845802	1.48372758668172e-09	1.72056198252554e-07	58.3358037800154	64.34369	53.65369	66.07441	50.02242
ENSGALG00000001055	NSF	0.57952854003114	1.54064962397214e-09	1.77313712737907e-07	309.259020883208	348.4363	276.2002	358.7052	258.5915
ENSGALG00000004728	RGL1	1.63277244669828	1.58570333869595e-09	1.81137022428499e-07	13.1970017504133	11.30692	14.37984	11.65114	15.21385
ENSGALG00000004871	RPS24	1.72459993154557	1.71927493771702e-09	1.93506922585547e-07	839.866594714182	710.4084	1046.1278	707.5019	879.2460
ENSGALG00000006543	PFKL	0.590955492404077	1.71687497114583e-09	1.93506922585547e-07	95.1152032552966	104.14584	84.01080	110.06828	83.36473
ENSGALG00000016575	GPM6B	1.76912518928592	1.74857165077337e-09	1.95367782907941e-07	776.611719429291	698.2476	879.2043	628.0853	891.1142
ENSGALG00000002813	RPS10	1.89142089332998	1.8552472470716e-09	2.05784562398007e-07	884.72597690288	717.1883	1065.8664	751.5228	983.3842
ENSGALG00000040503	ENSGALG00000040503	1.83127728377702	1.92076943717359e-09	2.11519552336807e-07	38.5136681735752	31.10680	46.32517	32.20696	43.48989
ENSGALG00000035334	MT-CO3	2.57089304819177	2.00832477994249e-09	2.19581624332713e-07	29771.6556284913	21569.10	36116.57	23991.56	36384.07
ENSGALG00000043768	MT-ND2	2.62878372921753	2.04393936762286e-09	2.21890637590093e-07	10057.1748241307	6319.502	10844.778	8820.420	13776.791
ENSGALG00000014525	USP5	0.665265789822131	2.14856699135838e-09	2.31606443216357e-07	74.0354298155371	80.56607	67.43508	82.13554	66.82136
ENSGALG00000009722	DYNC1I1	0.609898986053601	2.21176454138413e-09	2.36751607237531e-07	325.278256156429	359.2224	296.4430	368.4975	281.1931
ENSGALG00000011528	KLC1	0.642092212566697	2.35751316693546e-09	2.50600375321396e-07	286.263585637229	316.5780	269.1603	317.9784	245.1269
ENSGALG00000016271	PTP4A1	1.61920148616749	2.55613326438439e-09	2.6799131423241e-07	586.268537978427	510.2630	682.3957	508.7295	634.1852
ENSGALG00000042063	EPDR1	0.59328061143398	2.55531949084803e-09	2.6799131423241e-07	143.377498584262	162.9493	127.1177	159.7429	126.1466
ENSGALG00000028227	SLC25A20	1.83837864324912	2.66825937554515e-09	2.77843852118841e-07	43.0553238913803	33.51161	48.50295	38.88205	50.13172
ENSGALG00000015846	SNAP91	0.586892308443462	2.79752400639319e-09	2.89335810580139e-07	134.167733621743	150.9316	122.3717	153.2226	112.2406
ENSGALG00000008085	NEFH	0.453281609080748	3.1114255767531e-09	3.19641552371542e-07	45.7368310037533	51.31290	41.29957	54.89868	36.13318
ENSGALG00000016705	SUPT3H	0.608576900168592	3.3937165449716e-09	3.46317461025869e-07	23.681922514856	26.98700	21.86149	26.44545	19.84689
ENSGALG00000017312	PPME1	0.591738524326749	3.64087637218635e-09	3.67389776908242e-07	46.6596428765741	50.76896	39.18723	54.55667	42.63937
ENSGALG00000028451	MT4	3.05312665172108	3.64821624681863e-09	3.67389776908242e-07	951.672798598042	582.0676	1211.4568	771.6389	1195.3272
ENSGALG00000016555	HADHB	1.64865178645576	4.31224537308287e-09	4.31421829580258e-07	116.543294365071	97.1694	129.1180	103.4680	133.9960
ENSGALG00000007927	CNTN6	0.392323664230686	4.44611325309044e-09	4.41926334838022e-07	4.77641403865314	5.883014	3.747843	5.952955	3.660170
ENSGALG00000015215	MAPRE2	0.65552036995145	4.7446630222316e-09	4.65554851803199e-07	155.998177593147	173.0661	143.1166	172.3276	137.6159
ENSGALG00000032958	AMPH	0.588203675284238	4.71804016688045e-09	4.65554851803199e-07	112.105569838415	127.79061	103.51125	125.72319	93.35786
ENSGALG00000012338	BDH2	1.84831976207534	4.91899108890913e-09	4.79585965591924e-07	22.369521040924	17.85234	23.22676	19.15554	28.67880
ENSGALG00000004588	RPS14	1.74610468443775	4.96200574004521e-09	4.80717859891595e-07	1163.74356804121	951.7821	1352.8978	1015.2528	1308.5464
ENSGALG00000008520	EIF4G1	0.6561523575006	5.13487092677643e-09	4.94336284755766e-07	14.6269652058405	16.82520	12.96411	15.62123	13.37209
ENSGALG00000011592	MRAS	2.00822401706755	5.37800994176582e-09	5.11311789929251e-07	52.454935517908	42.12324	63.24917	42.65350	60.50237
ENSGALG00000039536	C8orf22	2.00964128792373	5.35262247490866e-09	5.11311789929251e-07	27.7019725884509	21.19625	30.17385	23.67015	34.95443
ENSGALG00000015906	COX7A2	1.85202165828039	5.56238838418147e-09	5.25577030843616e-07	409.383309134602	339.1193	524.4991	335.6861	429.4457
ENSGALG00000007114	APOA1	2.51452239830134	5.63562035044568e-09	5.29229697572221e-07	4259.54845904006	3295.079	4941.262	3143.123	5538.171
ENSGALG00000004669	ASPA	2.21583779607175	5.84703387076117e-09	5.45735045486227e-07	38.2405615969984	35.93508	50.13186	26.28950	40.31763
ENSGALG00000016479	LAPTM4A	1.62087167944742	6.22982301715113e-09	5.77938793475953e-07	384.17783775782	334.3540	428.7896	331.8944	435.4454
ENSGALG00000009153	COPA	0.68925784032932	6.41828461006641e-09	5.91835436905341e-07	69.5409553285874	72.99198	60.24521	78.45987	66.89814
ENSGALG00000002958	DNER	0.600521335096897	6.571214752107e-09	6.02308887488035e-07	404.831458266717	460.0927	381.6731	450.2749	334.1928
ENSGALG00000011483	Mpc1	1.75714349159811	7.85243785378048e-09	7.15459918022725e-07	152.383432513866	131.7613	184.0525	125.6563	165.4858
ENSGALG00000005750	SWAP70	1.68978686849721	7.94448617430952e-09	7.19563608699147e-07	47.903331883507	39.15991	51.03321	43.59755	56.72973
ENSGALG00000037674	ENSGALG00000037674	2.89814368007351	8.06067044640865e-09	7.25792250136337e-07	7.36458011346939	6.100860	10.388846	4.529885	8.280765
ENSGALG00000030759	SRPRA	0.654752495558229	8.30519067472766e-09	7.43435986304422e-07	75.9911888761326	83.95761	68.24071	84.01501	68.74723
ENSGALG00000032052	RPS26	2.21604223477042	8.55605453352479e-09	7.61439108980605e-07	241.373361243103	196.5271	298.9442	194.1074	270.3090
ENSGALG00000004333	ABCA5	0.629271610527564	8.64194917444566e-09	7.64637664816415e-07	18.9262458504717	20.61823	15.64525	21.62163	18.03137
ENSGALG00000006799	AP2A2	0.575213666853407	8.75285857204218e-09	7.70000035415227e-07	238.415046251227	273.1864	214.0473	267.8271	202.9459
ENSGALG00000008193	RELN	0.346913383421	8.86986432387369e-09	7.75834361174483e-07	26.3408677294488	33.10257	19.60654	33.06998	20.42959
ENSGALG00000006676	RLBP1	2.58326131808536	9.76151584895651e-09	8.42070885363984e-07	8.81329553713563	5.133227	9.209372	8.579455	11.871119
ENSGALG00000017186	BIRC2	1.57169238016324	9.80864490020548e-09	8.42070885363984e-07	32.7836805489243	28.23438	35.80064	29.09706	37.43398
ENSGALG00000017362	HAVCR2	2.34652530265649	9.69214762954873e-09	8.42070885363984e-07	2.74465663778877	1.781709	2.735598	2.501574	3.839377
ENSGALG00000041273	KIAA0319	0.53931073548908	9.84717374274208e-09	8.42070885363984e-07	19.046553654995	21.98810	16.38635	21.95421	16.22525
ENSGALG00000006516	MTHFS	1.85947096377378	1.06217910563194e-08	9.03265309439337e-07	10.2904789881429	8.460294	12.054618	8.761087	11.657144
ENSGALG00000044933	ENSGALG00000044933	1.82153567635558	1.07969056719272e-08	9.13084171934751e-07	38.5593805749505	33.09582	46.95408	31.11491	42.38977
ENSGALG00000040756	PI4KA	0.64474461667121	1.09370952512671e-08	9.19857785775522e-07	38.5180620814801	42.00402	35.06052	43.05766	34.38579
ENSGALG00000004831	RPS4X	1.82432037695928	1.12334378988554e-08	9.39618764578029e-07	537.45341140625	450.9345	633.4203	447.4233	607.2207
ENSGALG00000002237	ATP6V0D1	0.596659539181007	1.1790802699835e-08	9.80879439817249e-07	186.676812228232	207.4723	167.8969	211.2667	162.6707
ENSGALG00000001096	UQCR11	1.94486802429262	1.19562387386943e-08	9.89265656071318e-07	398.408865082678	334.8447	502.3031	322.1321	426.4101
ENSGALG00000023172	Gm19410	0.442334307741674	1.2852660335527e-08	1.05771866535437e-06	1.86253547825084	2.222723	1.485199	2.269969	1.517275
ENSGALG00000016324	GSTA4	4.98185990005871	1.29506090484871e-08	1.06008006794221e-06	10.260441013232	3.514052	7.073502	9.249479	20.361432
ENSGALG00000005582	KLHL18	0.677066856625036	1.30422690147764e-08	1.06190431813395e-06	19.562645975266	20.16618	16.93299	22.60136	18.62550
ENSGALG00000016828	GRTP1	2.82165264638364	1.34857297419821e-08	1.09220140296571e-06	3.84147666353716	3.034382	4.929917	2.853082	4.447638
ENSGALG00000005774	NKAIN4	1.80026141946752	1.37307746733895e-08	1.10619456802933e-06	87.0071436696507	76.58618	112.40038	67.42044	90.31896
ENSGALG00000000668	RBBP5	0.689419958133269	1.38525034459757e-08	1.11015848297147e-06	46.462510681384	50.71386	43.86320	50.63311	41.17130
ENSGALG00000011290	RPL15	1.84589179427704	1.59199819314915e-08	1.26920397617364e-06	527.386495602599	445.5829	637.6785	436.9167	579.1424
ENSGALG00000039772	RGS7	0.58625230336786	1.6412374435731e-08	1.30167987299344e-06	24.196232136326	27.09865	21.35465	27.67713	21.01730
ENSGALG00000011649	ATG9A	0.650339524010781	1.664647705638e-08	1.31344136238149e-06	29.4364206132466	31.73389	25.27571	33.45070	27.57257
ENSGALG00000043379	RPL14	1.71053107583966	1.72078758693465e-08	1.35077413298506e-06	381.743152378302	329.3229	463.7868	320.4330	406.8774
ENSGALG00000002644	RPL10A	1.7087707722329	1.74362436630027e-08	1.3617172538244e-06	764.438531208341	636.8235	910.1344	660.5472	834.2971
ENSGALG00000044590	ENSGALG00000044590	1.64765042269501	1.77915280981923e-08	1.38241076446208e-06	24.2547614704813	20.98286	27.44036	21.28995	26.89689
ENSGALG00000036774	RPL17	1.85086459803902	1.80562213073083e-08	1.39589181591398e-06	423.91942562299	355.3617	510.5729	352.6677	468.5058
ENSGALG00000010658	RWDD4	1.68012030554342	1.82119979724476e-08	1.40085956263445e-06	23.8648879806555	20.64898	28.05674	20.59820	25.75364
ENSGALG00000007582	DPYSL3	0.5754741236398	2.07509401723176e-08	1.58817320608833e-06	55.8408510351825	62.25553	49.02462	64.40006	48.48503
ENSGALG00000008485	CCNYL1	1.51087540826537	2.11969782438515e-08	1.61423953223202e-06	26.1559721822623	23.14975	29.22633	23.26952	28.60251
ENSGALG00000000317	NEFM	0.406572635860363	2.15243924271564e-08	1.63105878654694e-06	126.41070722964	138.23908	125.30634	150.95657	92.61939
ENSGALG00000005402	DYNLRB2	2.04370499121464	2.17187552915668e-08	1.63767974013799e-06	30.3745743423431	24.92752	38.39571	23.76301	33.73117
ENSGALG00000026300	TOMM5	2.04055822851347	2.37256141394873e-08	1.78023517467222e-06	160.860930146925	133.0599	206.6986	125.8717	174.3384
ENSGALG00000015880	HMGN3	1.68336396991357	2.38657436575488e-08	1.78201433251756e-06	92.145184260559	81.2394	107.2825	77.0488	101.6468
ENSGALG00000036965	PTPA	0.697909237863274	2.47605062656139e-08	1.83984985149394e-06	141.943555327939	149.9999	129.8376	158.5747	130.3691
ENSGALG00000038059	NR1H3	1.55131405484483	2.52183980697934e-08	1.86482134905472e-06	45.1883769408417	37.62724	46.71628	42.03510	53.42974
ENSGALG00000000625	MAPT	0.650665598777671	2.57531236192746e-08	1.89520703480883e-06	253.928220055694	286.4493	229.6528	276.0807	227.5952
ENSGALG00000008734	PCSK2	0.491883483580291	2.60455006136387e-08	1.90755252580367e-06	68.3378772919305	78.22718	53.88734	83.64600	58.82714
ENSGALG00000015057	DDO	2.11763002335685	2.63755968689952e-08	1.92252981558909e-06	5.63431298763705	4.659520	6.728827	4.427215	6.599840
ENSGALG00000015080	SLC24A2	0.41247533129861	2.78940821845592e-08	2.02357685307606e-06	13.6727728813877	15.21926	10.84114	17.65002	11.17398
ENSGALG00000041331	RRP12	0.628469314381902	2.88876648733605e-08	2.08577116139872e-06	8.49655850550522	9.497618	7.391300	9.479330	7.743119
ENSGALG00000037527	TNPO2	0.638062090286665	2.95033562557821e-08	2.12022476153641e-06	29.9305090537073	32.56327	24.77363	34.02708	28.68716
ENSGALG00000040553	SLC27A1	1.80206845047082	3.00355309668012e-08	2.14838258181694e-06	133.478841281576	110.2210	167.5213	112.0661	141.1998
ENSGALG00000009075	CD99L2	0.530924037329086	3.13829387159685e-08	2.23431926942014e-06	102.494111663435	113.51009	81.43297	124.21237	92.19801
ENSGALG00000003495	ALDH9A1	1.53258127828804	3.20042803543151e-08	2.26800703418288e-06	74.206721040194	63.79701	84.57056	65.96344	81.19466
ENSGALG00000032079	MT-CYB	2.4260744312505	3.51630766861722e-08	2.4713542680524e-06	14391.6747054519	10258.66	16653.79	12136.52	18001.11
ENSGALG00000034171	EPB41L1	0.642497853776513	3.51966571134397e-08	2.4713542680524e-06	155.683747625336	167.0028	140.9242	174.5128	141.7100
ENSGALG00000005266	BEAN1	1.91833189394651	3.582033998932e-08	2.50366184573754e-06	15.8295166318407	13.33944	18.06105	12.97521	18.63111
ENSGALG00000017299	RPS11	1.81568700340348	3.78266012371745e-08	2.63187175062468e-06	450.621375457897	374.0791	542.7099	377.1432	498.9855
ENSGALG00000030432	RASSF2	1.84644255539686	3.85571325868097e-08	2.67056121496062e-06	47.6824963387327	37.06311	48.51099	42.16588	61.66258
ENSGALG00000035080	HARS	0.648167392821962	4.12961069669882e-08	2.84738517722382e-06	160.85263265253	173.1176	146.7900	182.6030	142.4331
ENSGALG00000006192	USH1C	1.95048820170813	4.15628038428823e-08	2.8529230422556e-06	10.3061852310921	7.665750	10.974461	9.326213	12.928263
ENSGALG00000012814	PXDC1	1.63799074569526	4.27701942839067e-08	2.92269358885607e-06	15.280554575713	12.87110	17.52362	13.55012	16.87620
ENSGALG00000005589	SYNGR3	0.504516960271007	4.40891015713268e-08	2.9936287487662e-06	119.409442263922	135.50632	93.75289	142.63891	107.75176
ENSGALG00000013990	RPS12	2.14850152887804	4.41993922532934e-08	2.9936287487662e-06	519.45948736975	415.9009	682.5852	401.0078	565.3993
ENSGALG00000016577	OTOF	0.489495449431059	4.55068022597796e-08	3.06860185986981e-06	4.43352400337753	4.969862	3.099840	5.495348	4.236088
ENSGALG00000013207	CTNNAL1	1.76465803454303	4.7088709474928e-08	3.16134594707334e-06	15.6898652285176	11.05221	14.26541	15.37515	21.48699
ENSGALG00000007038	ENSGALG00000007038	0.530210732890121	4.81920980228279e-08	3.22129451718527e-06	30.0638429077818	33.13546	23.62587	36.80078	27.07721
ENSGALG00000010614	SLC25A4	1.79438579304007	4.98101076572402e-08	3.31497094743207e-06	34.6500777707142	27.68940	41.89840	30.07561	38.06681
ENSGALG00000042796	DNAJC7	0.678033409400219	5.09125209098678e-08	3.37367081197985e-06	62.7386735673356	68.45184	56.93657	68.85643	57.42400
ENSGALG00000027714	ATG10	1.67345924224433	5.1429041107637e-08	3.39320832859741e-06	22.0309998663121	19.30982	26.71765	18.50878	23.24761
ENSGALG00000013098	MGST1	1.70485936148312	5.18061335015806e-08	3.40341839274117e-06	234.752345198365	191.0634	255.3981	209.9027	277.1840
ENSGALG00000015053	GLDC	1.72059485608152	5.34749504800502e-08	3.49803874785525e-06	29.1853959665209	24.58967	35.04139	25.43732	31.09874
ENSGALG00000023542	ALPL	2.23420543222807	5.37401005254438e-08	3.50042433507646e-06	13.1295831926584	10.49662	15.51287	10.64817	15.53156
ENSGALG00000030068	RAB3A	0.648554554246551	5.55182102282038e-08	3.60092052526744e-06	302.334704848208	328.4592	271.2237	341.5808	271.3406
ENSGALG00000045548	ENSGALG00000045548	0.520936002598197	5.59505086530333e-08	3.61364740908009e-06	148.68521500082	182.7045	144.5544	162.1880	109.5464
ENSGALG00000004848	YBX1	1.72006156930166	5.732369858349e-08	3.68678090007345e-06	136.889095406978	120.5179	157.4170	113.3772	154.1978
ENSGALG00000021047	KIFAP3	0.649543876832791	5.8664801847373e-08	3.74159217449058e-06	199.901294262056	218.3081	184.7175	224.1763	174.7042
ENSGALG00000036391	GFPT1	0.672599050411531	5.85952759067147e-08	3.74159217449058e-06	140.050797208517	151.4427	125.2178	156.0542	128.9125
ENSGALG00000028551	LOC100859645	1.92639632299463	6.11480509726286e-08	3.88378927899596e-06	163.956479663475	141.4853	212.8997	123.8709	174.7611
ENSGALG00000001965	AARS	0.635594699725288	6.29650593024302e-08	3.96935779331158e-06	149.563073267151	167.1516	134.3222	165.6476	133.3295
ENSGALG00000002963	PID1	1.76776313761459	6.32732280373702e-08	3.96935779331158e-06	31.3296021045035	25.94772	35.02073	27.18806	36.48917
ENSGALG00000034811	RPLP2	1.8169604209817	6.30463244168548e-08	3.96935779331158e-06	418.213421873832	349.8609	517.4027	343.5011	453.5449
ENSGALG00000030384	ENSGALG00000030384	0.675532696149821	6.3715785233466e-08	3.98080622272924e-06	51.3008223340184	56.27949	46.81676	56.23111	46.49826
ENSGALG00000011885	ANXA5	1.92660999292654	6.42700673632477e-08	3.99911350052533e-06	117.8739387566	99.10429	147.98245	94.97141	127.09140
ENSGALG00000002802	PACSIN1	0.63450156181082	6.63199035842141e-08	4.10995451078366e-06	135.84195043818	152.5760	118.4193	149.7171	124.7471
ENSGALG00000015812	SMIM8	2.07099664663632	6.71634881833177e-08	4.14544965170179e-06	14.5723930399888	16.260308	25.954542	6.990974	9.294738
ENSGALG00000032456	MT-CO2	2.18874766953489	6.81061677138291e-08	4.18675144255254e-06	33218.0038936029	25564.56	39140.43	28261.72	38948.62
ENSGALG00000036229	ND4	2.38663607690097	7.03811607882893e-08	4.29922465257802e-06	7238.09450236514	5018.418	8056.493	6302.510	9297.498
ENSGALG00000042478	MT-ND4L	2.36812502056529	7.04975101454944e-08	4.29922465257802e-06	1371.34456389943	990.333	1515.311	1194.627	1737.480
ENSGALG00000006512	HSPA8	0.655443623515975	7.36936417254812e-08	4.47630386465056e-06	2207.29402584305	2394.807	2067.338	2457.083	1933.387
ENSGALG00000008813	CROT	1.54949992065689	7.51043668140359e-08	4.54396261985157e-06	20.1215623194783	16.99115	21.84891	18.28615	22.96873
ENSGALG00000004491	DMGDH	2.06750074935033	7.60032324221331e-08	4.58024204206926e-06	6.04173942664527	4.753133	6.937038	4.934489	7.381222
ENSGALG00000003022	LOC100857724	1.95323626095273	7.82003318711864e-08	4.69416658804804e-06	3.67459528015451	2.898355	4.094377	3.183685	4.424935
ENSGALG00000032832	DNAJC16	0.629415768280795	8.38544585762849e-08	5.01390702119997e-06	21.9114669234257	25.02112	19.41069	23.72978	19.87298
ENSGALG00000027035	RPL21	1.59297247670366	8.42956001078186e-08	5.0206721822972e-06	712.558467998466	626.7796	888.2736	606.1217	718.3366
ENSGALG00000026431	SEZ6	0.54378700672458	8.71199967896774e-08	5.1687821351147e-06	21.6574839003613	25.03510	19.17509	24.78487	18.05707
ENSGALG00000002313	SLC38A7	0.703104118855833	9.06948559302578e-08	5.36010100279713e-06	29.7326477932806	32.10365	25.53135	32.36379	29.22817
ENSGALG00000039356	HEPACAM	1.75766936442817	9.37534936359915e-08	5.51955664263893e-06	39.1479990939343	31.51152	41.20542	33.51105	49.40944
ENSGALG00000032736	MGLL	1.74852258858942	9.77776312144451e-08	5.73441456321652e-06	56.8245997698178	50.08918	66.09008	46.71775	63.55946
ENSGALG00000004590	CLCN6	0.678537372508636	1.02694089041841e-07	5.97648448370077e-06	22.9255835940696	24.48999	20.69246	25.66528	21.05015
ENSGALG00000027768	CTDSP1	1.87755104952684	1.03411108143903e-07	5.97648448370077e-06	11.8284272282931	10.246400	13.310767	9.518011	14.040777
ENSGALG00000036925	CADM3	0.510359778862856	1.03440318836187e-07	5.97648448370077e-06	160.553458046666	183.7353	122.2337	194.4488	144.6937
ENSGALG00000040522	EIF3H	1.48930990018705	1.0346693592348e-07	5.97648448370077e-06	216.003582502904	184.9192	249.2340	194.7465	231.2291
ENSGALG00000035827	ENSGALG00000035827	0.607172784735652	1.05130579833928e-07	6.04975107337572e-06	78.5435546441908	90.36745	75.64418	86.96081	62.67977
ENSGALG00000001634	RPL23	1.79010409308931	1.07796797443859e-07	6.17994598679085e-06	732.552562860789	618.5977	874.1702	625.5090	797.6891
ENSGALG00000016713	PLA2G7	1.57161532616099	1.10972941304888e-07	6.31473164518184e-06	20.227256705938	16.77524	21.71649	18.58875	23.39705
ENSGALG00000042201	TP53BP1	0.614469955512792	1.10906481940297e-07	6.31473164518184e-06	17.555915964154	19.91058	15.48172	19.61370	15.51200
ENSGALG00000004952	RPL36A	1.91925522441567	1.12128896594394e-07	6.35362641409759e-06	595.215349649956	488.6829	761.7940	490.5779	626.4900
ENSGALG00000016497	UBXN2A	1.73186500651326	1.12486624303943e-07	6.35362641409759e-06	23.7489476038267	20.67201	29.68517	18.94884	25.30515
ENSGALG00000017062	ENSGALG00000017062	0.636884709023976	1.16323107031839e-07	6.54616837991308e-06	35.2985761019945	40.38073	32.67692	38.05985	30.71207
ENSGALG00000038242	CACNA2D2	0.476997930578172	1.21227973827869e-07	6.79720364609226e-06	52.4221179406249	60.08668	38.15843	62.78948	49.61196
ENSGALG00000014800	ATP6V1A	0.637184450747798	1.2258526804328e-07	6.8233189015945e-06	242.606369436554	262.6893	221.1648	274.7514	214.3303
ENSGALG00000015156	NMRK1	1.56772810058883	1.22212304096234e-07	6.8233189015945e-06	20.8925692759442	17.88464	22.74992	18.80704	23.75268
ENSGALG00000003589	VTN	1.80156407690412	1.25616465034688e-07	6.9667073561086e-06	431.9301777709	352.4258	485.5080	369.6768	510.1721
ENSGALG00000004121	LPAR4	1.80456422067979	1.26512407719137e-07	6.99106651608961e-06	36.6216415362909	28.97184	41.79182	29.99069	44.77599
ENSGALG00000004097	LRRC38	1.70792173520882	1.28535197931089e-07	7.07729595227044e-06	7.96645899050093	6.655987	8.836504	6.978317	9.231218
ENSGALG00000006771	RPS15A	1.83854583425826	1.32731443777321e-07	7.28215128996221e-06	125.831256656367	103.2860	161.9310	102.5200	132.7699
ENSGALG00000041091	MT-ATP6	2.44612572866808	1.35736433148253e-07	7.42041993642969e-06	16620.2516663096	11952.43	20053.25	13672.04	20219.81
ENSGALG00000037867	MRPL53	1.57815837705652	1.39686918265654e-07	7.60920874694792e-06	28.1847804417502	21.99016	30.03994	27.32736	32.60733
ENSGALG00000039830	DHX30	0.666964853605138	1.43526762136161e-07	7.79065300715682e-06	34.0062000289466	37.07336	28.99808	37.96402	32.37273
ENSGALG00000004184	SPARC	1.57726378058213	1.4935164785182e-07	8.07759268202717e-06	964.993452682644	854.715	1113.628	831.124	1046.722
ENSGALG00000009361	GUCY1B3	0.547325273862505	1.49868447226479e-07	8.07759268202717e-06	80.1079466669299	89.22498	68.96868	92.94287	70.43489
ENSGALG00000009587	GPHN	0.682430028244773	1.53087649858779e-07	8.22214967153802e-06	50.2873712969605	55.65825	46.91526	54.24616	45.00118
ENSGALG00000016918	LOC418811	1.78348030425382	1.62478048214848e-07	8.69598420987648e-06	126.107619377887	105.7526	157.7850	106.6613	131.6871
ENSGALG00000011966	RANGAP1	0.695177932714974	1.6410282745304e-07	8.72195131883225e-06	39.4456994827108	42.25532	36.50747	43.54066	35.83055
ENSGALG00000039587	SYNDIG1	1.80997631261143	1.63890306816647e-07	8.72195131883225e-06	49.8232267439749	40.70368	59.72124	42.14641	55.58163
ENSGALG00000015683	GNG10	1.76091033741942	1.85039892147299e-07	9.80071151937269e-06	29.1951482393137	23.56023	36.09688	25.24003	31.17908
ENSGALG00000007199	TRIAP1	1.60973464883726	1.90516194601758e-07	1.00559703129969e-05	18.5530360913348	16.30434	21.57378	15.87571	20.17722
ENSGALG00000002830	NUDT3	1.72735411666779	1.91810333884676e-07	1.00894872191503e-05	30.8183153140121	19.62536	27.82149	33.44063	40.98665
ENSGALG00000010412	WWTR1	2.47037489565211	1.94626102835553e-07	1.02025402606295e-05	5.37634863613507	3.970206	5.386263	4.253262	7.719896
ENSGALG00000000217	PPFIA4	0.567940857771118	2.11850275905542e-07	1.10675500794748e-05	20.1429092328847	23.14519	16.48822	22.86146	18.45205
ENSGALG00000013828	GALM	1.72952988477596	2.15125825910502e-07	1.12004456367757e-05	32.3823300859744	25.48403	33.95867	29.92413	39.30020
ENSGALG00000037837	ABCA3	0.600490066066381	2.22769586662936e-07	1.15590985188121e-05	18.2934983418046	20.07434	14.97764	21.20447	17.14015
ENSGALG00000001328	BSG	1.52011733168558	2.23810709112682e-07	1.15738869067156e-05	272.556630025892	232.8545	294.3501	250.0748	307.9843
ENSGALG00000004955	SYN2	0.540609378766861	2.28079824572957e-07	1.1754942339186e-05	246.53698871997	278.0173	208.1160	286.1437	217.8059
ENSGALG00000041826	S100A6	2.83613995810582	2.29261807737973e-07	1.17762097014938e-05	20.0914810595119	14.16053	20.59154	15.92538	28.94711
ENSGALG00000002085	FZR1	0.694118819755744	2.47335633974797e-07	1.26620954824489e-05	76.3065577556824	81.39646	67.22975	84.89129	72.34497
ENSGALG00000000909	GFAP	3.29711491311655	2.50485919526822e-07	1.27381660139438e-05	482.530770015218	377.8742	493.8386	306.0612	739.2670
ENSGALG00000006179	RPL13	2.0246264394631	2.5045293211818e-07	1.27381660139438e-05	484.285979533209	408.9167	595.2198	381.6810	541.9052
ENSGALG00000008055	SYT13	0.613181008901541	2.53544295848745e-07	1.28276628847357e-05	26.5909551402305	31.25038	21.97254	29.98482	23.73851
ENSGALG00000010204	KCNC2	0.616741989136503	2.53921856279801e-07	1.28276628847357e-05	36.3138098550487	41.35016	32.52649	40.57571	31.43243
ENSGALG00000042750	MT-ND1	2.29796514718157	2.89177879842456e-07	1.45606769958832e-05	9459.64259058581	6805.535	10797.726	8035.294	11868.252
ENSGALG00000033663	ATP6V1B2	0.668842012546764	3.05128161155016e-07	1.53134320091797e-05	310.76722651066	337.1673	293.0802	345.4271	270.6943
ENSGALG00000004290	ANGPTL1	1.60102359925158	3.09846318029884e-07	1.54994038891616e-05	20.9806181247767	16.81058	20.80706	19.77458	26.00900
ENSGALG00000016241	ATP6AP2	0.662800826862785	3.13953081700915e-07	1.55739984131928e-05	376.99964277025	416.9474	357.1831	412.7370	326.1245
ENSGALG00000027682	C12orf66	1.63078216321827	3.14389854947186e-07	1.55739984131928e-05	401.423440108678	331.2434	460.0728	356.6361	448.9689
ENSGALG00000040901	LOC100859134	5.42124808900362	3.12401916453332e-07	1.55739984131928e-05	1.07073714436273	0.6900290	1.3367039	0.6681585	1.5404687
ENSGALG00000013878	PCYOX1	1.48498130978907	3.18563047378484e-07	1.5703511412865e-05	39.9359291997565	35.74532	44.12606	35.83647	43.51204
ENSGALG00000046132	ENSGALG00000046132	0.576188648914646	3.19056121343242e-07	1.5703511412865e-05	19.7155120298863	22.84248	18.02678	22.01543	16.36822
ENSGALG00000008317	SDSL	2.08868695774684	3.20468903367756e-07	1.572249199952e-05	4.44453140489601	3.756876	5.270254	3.479173	5.185866
ENSGALG00000042797	LOC421419	1.55594446367554	3.24912843332525e-07	1.58895875172235e-05	17.2103341307931	14.87649	19.02314	15.56787	19.08211
ENSGALG00000000579	VAMP3	1.9966355047528	3.27249411760317e-07	1.5952887725526e-05	52.8925108869386	43.17105	62.61043	43.48930	61.08409
ENSGALG00000008836	ATP6AP1	1.71134600389166	3.39314499340368e-07	1.64885302901683e-05	48.8398079376185	39.54935	54.68456	42.06896	57.89505
ENSGALG00000037109	ENSGALG00000037109	1.64053337535694	3.40469501973453e-07	1.64922995781887e-05	52.2346575841381	41.23421	53.45000	49.08670	63.79267
ENSGALG00000011894	CYP2D49	1.47433901881971	3.49058491956553e-07	1.68550105248547e-05	91.8715945911089	80.30550	108.43149	83.90099	93.40263
ENSGALG00000036491	DRAM2	1.83043978751852	3.50969528439799e-07	1.68939955088931e-05	16.451338606991	12.93969	18.85099	14.78164	18.79408
ENSGALG00000016328	GSTA	1.98348412550146	3.54235182707421e-07	1.69977364943652e-05	452.014606964766	397.7641	567.5038	343.6157	492.3935
ENSGALG00000031860	ADHFE1	2.11799998904155	3.56828650252227e-07	1.70686754669089e-05	4.82330736606314	4.382594	7.088911	3.385193	4.381442
ENSGALG00000006751	THY1	0.557381515109474	3.67399760792589e-07	1.75195892163619e-05	862.597042269492	951.9488	716.1187	1012.3049	781.1847
ENSGALG00000006130	STMN3	0.672467523264974	3.71254272455621e-07	1.76484135045906e-05	204.879003941705	223.9992	190.7995	226.8111	180.2962
ENSGALG00000034741	ETNPPL	1.90984896459856	3.78614016423708e-07	1.7942553403708e-05	14.1460634009301	11.12293	16.49502	11.97365	16.61476
ENSGALG00000004965	SLC27A4	0.568453166192731	3.8442936297455e-07	1.81619143797884e-05	22.3641680099012	24.46367	18.48456	26.14086	20.63002
ENSGALG00000010798	DHCR24	0.5661576938565	4.06122988688647e-07	1.91277679626373e-05	32.0223208304394	34.50044	27.06016	38.32962	28.50883
ENSGALG00000003932	SDC4	1.66786192467261	4.07667380942601e-07	1.91416092027251e-05	21.2001052904245	17.12270	22.07198	19.32187	25.77419
ENSGALG00000014906	MOCS2	1.73063333284867	4.55345201564364e-07	2.12499054888589e-05	21.6528147678803	18.68179	25.81572	17.98402	23.75835
ENSGALG00000027142	RPL32	1.83744735091	4.5417238421076e-07	2.12499054888589e-05	794.635922609983	659.1999	979.1457	667.7893	855.4792
ENSGALG00000001171	SEMA6B	0.577152331769964	4.59778587774343e-07	2.13267601304905e-05	7.0270455084971	8.089663	6.101094	7.873834	6.176418
ENSGALG00000007694	PRTFDC1	2.06523936467082	4.58534241298836e-07	2.13267601304905e-05	19.648033463627	14.48278	20.38439	17.47617	25.60314
ENSGALG00000003841	DGKK	0.602053075527625	4.67308335562242e-07	2.1608336313054e-05	12.2615868958035	13.43730	10.55080	14.34935	10.85586
ENSGALG00000042125	AP2B1	0.523661247435545	4.68672349639636e-07	2.1608336313054e-05	70.0569692022805	76.84835	53.91819	84.37605	65.93421
ENSGALG00000036471	RFTN2	1.55910159554538	4.73652140854384e-07	2.17723523124866e-05	28.6820042687608	24.47503	29.55328	26.03354	34.14030
ENSGALG00000042071	VPS53	0.696492231077731	4.87179560424833e-07	2.23271183575537e-05	32.0841575914995	34.62639	28.90519	35.21609	29.90674
ENSGALG00000043307	HIBCH	1.47601358205086	4.89322844000289e-07	2.23584023077983e-05	97.8692202963852	86.53071	107.54293	87.20444	108.78149
ENSGALG00000006284	SH3GLB1	1.66113198802774	4.97954840791116e-07	2.26851034166358e-05	39.4427884209718	34.09303	46.26566	33.34657	43.39718
ENSGALG00000012488	TST	2.06590092294503	5.07257171471499e-07	2.30403131267484e-05	59.3990741049738	47.17372	74.23352	48.03622	66.62467
ENSGALG00000009828	PPP2R5A	1.47893254098202	5.10184398256575e-07	2.31047117873178e-05	46.0399676312277	41.22122	53.92891	41.20579	47.20160
ENSGALG00000016820	GAS6	0.668364975176265	5.24279341762054e-07	2.36729908092972e-05	33.0138913426625	35.45697	31.44986	36.95293	28.50120
ENSGALG00000036876	TMEM230	1.38442934239158	5.35818479273691e-07	2.41228631242423e-05	91.4442660479392	80.90633	100.13066	85.00660	98.41623
ENSGALG00000015123	ZDHHC23	0.615039131826501	5.47640769596293e-07	2.45828072146934e-05	11.404804241307	12.051262	9.826742	13.615546	10.206474
ENSGALG00000012089	C14orf37	0.427224597228434	5.51670503523245e-07	2.46912877117845e-05	25.0391358909014	29.10904	18.22550	31.18214	22.14860
ENSGALG00000014342	TEAD4	1.66489345610633	5.62636945100308e-07	2.50357084844489e-05	7.9278328335587	6.755928	8.865128	6.923135	9.020652
ENSGALG00000014616	MT3	2.40671104242527	5.62628867105311e-07	2.50357084844489e-05	372.376168824721	309.1480	537.2352	267.3483	367.8696
ENSGALG00000026613	ENSGALG00000026613	3.76704485002952	5.66075265112724e-07	2.51156929944361e-05	10.4964575152841	7.321316	11.689024	6.762245	15.816353
ENSGALG00000001492	NDRG3	0.711072284930046	5.83578433391966e-07	2.58174424275457e-05	159.613119956119	169.2654	148.5952	176.0475	145.7509
ENSGALG00000005672	SLC6A7	0.549991367387993	6.13527915689432e-07	2.7064183877401e-05	29.7376415680193	33.22126	24.58316	35.90106	25.68053
ENSGALG00000042521	MPP3	0.503338107827382	6.21987201938033e-07	2.73585002875445e-05	35.2986023534627	37.68527	29.32628	43.98305	30.49814
ENSGALG00000031296	LOC424740	1.38901065942369	6.53667282953792e-07	2.86695848142513e-05	162.476336919958	145.5846	170.7603	149.8215	181.6276
ENSGALG00000043607	CENPX	1.89767976028171	6.7299365578817e-07	2.94328968261415e-05	57.285053096108	48.02037	67.78616	46.68171	65.49389
ENSGALG00000011472	RPL37A	1.94578882549271	6.83357936779231e-07	2.98010254651843e-05	1351.39029174448	1069.481	1703.527	1121.987	1475.328
ENSGALG00000005725	CSF1R	1.6654620550353	7.05118850541249e-07	3.06268710419537e-05	40.716093321326	30.79841	37.20023	38.52038	55.10564
ENSGALG00000011131	TANK	1.60157183299209	7.06296823532349e-07	3.06268710419537e-05	9.00208357711635	7.721805	9.878860	8.041106	10.206528
ENSGALG00000000678	CITED4	1.82827786084787	7.30614641609598e-07	3.15918596585257e-05	12.2661919071328	10.01849	13.20069	10.56460	15.00002
ENSGALG00000006258	SPOCK1	0.442152584258824	7.44738967737671e-07	3.21118855751001e-05	52.704106131629	60.65904	39.33959	66.20067	45.61149
ENSGALG00000007519	ACBD5	1.55165367424305	7.70098577435896e-07	3.30394583187012e-05	127.86373447183	112.4697	150.2690	110.1839	136.6081
ENSGALG00000008302	CIB1	1.77254358540595	7.70568146584982e-07	3.30394583187012e-05	47.1755061898151	39.46197	52.62248	40.48764	55.16574
ENSGALG00000006294	PSMD2	0.696412568412084	7.85542580812149e-07	3.3586224639717e-05	68.2026614518355	67.72437	56.52434	80.98345	67.51870
ENSGALG00000010151	CCDC167	1.77853953927882	7.88683678827288e-07	3.3586224639717e-05	13.6989214202299	11.36143	15.55240	11.82518	15.76449
ENSGALG00000017133	EEF1AKMT1	1.65508988612223	7.8990271577044e-07	3.3586224639717e-05	11.724535807099	9.97252	12.92165	10.54486	13.24011
ENSGALG00000003597	AK2	1.67765614462603	7.96374387811698e-07	3.36543143665034e-05	27.8119530605524	23.52672	31.09958	24.00444	32.08142
ENSGALG00000006300	LDHA	0.591887860406624	7.99828572251289e-07	3.36543143665034e-05	262.879410638316	338.1864	240.1962	253.8559	228.6925
ENSGALG00000029360	PM5	0.564063396475525	7.98690241033999e-07	3.36543143665034e-05	32.5479116527387	34.13682	26.24293	39.05225	30.95825
ENSGALG00000032142	MT-CO1	2.09103563554895	8.00298584269108e-07	3.36543143665034e-05	35057.4846245164	27741.19	40800.92	29843.42	40929.87
ENSGALG00000043598	ENSGALG00000043598	2.17911228361834	8.06403559189994e-07	3.38181350151267e-05	6674.85611835143	5839.701	7298.611	5598.806	7857.911
ENSGALG00000041094	SYT1	0.429294578109086	8.38790149014644e-07	3.50802207949922e-05	195.204082306549	228.8318	144.9270	237.0220	174.2390
ENSGALG00000033084	ENSGALG00000033084	1.66362043281274	8.49176574178327e-07	3.54178360243805e-05	18.5587265468851	16.22021	21.99606	15.83299	19.89333
ENSGALG00000043428	FBXW4	1.41861482793888	8.64012260823642e-07	3.59386839033356e-05	55.3941888855679	49.05158	59.26940	50.99008	61.47287
ENSGALG00000005363	CHDH	2.2905744849566	8.69824340634629e-07	3.60823880273558e-05	1.33352658237757	0.9591977	1.2861983	1.1210929	1.9208263
ENSGALG00000010158	KANK1	1.80502200718466	8.77718064644743e-07	3.63114335554516e-05	52.8381299015763	40.67314	55.78288	45.57916	67.79672
ENSGALG00000007090	CPN1	2.0938286567486	8.94256289747214e-07	3.68959057335865e-05	10.9355740986654	8.975856	13.608268	8.634398	12.278810
ENSGALG00000013768	PHACTR2	1.70218108052176	9.27654843460936e-07	3.81710018517649e-05	21.9724813247737	18.42903	22.00522	19.43946	27.57329
ENSGALG00000007878	SDHD	1.66668425150592	9.47942785019871e-07	3.89012338077726e-05	172.499825696556	150.8587	209.4927	146.1948	180.7480
ENSGALG00000034155	ENSGALG00000034155	1.57921128444517	9.61704445614722e-07	3.93604544091566e-05	98.0023887237694	88.47635	112.30851	82.81048	107.22347
ENSGALG00000003601	ATP2B4	0.597750499215697	9.86571771256136e-07	4.02705442736471e-05	32.39904126348	35.27055	25.99302	37.86199	30.82954
ENSGALG00000029385	ENSGALG00000029385	2.30680896464874	1.08065694240696e-06	4.39936590888918e-05	37.2341236085979	32.41546	51.63422	27.86922	36.41527
ENSGALG00000026428	CHMP6	1.52904979135635	1.08404778642656e-06	4.40146404955739e-05	19.8540109938052	17.13661	22.35341	17.94475	21.64159
ENSGALG00000037067	EIF3E	1.39096066104541	1.08874172179329e-06	4.40882791944179e-05	175.083610455926	154.6094	194.9059	163.5563	184.7035
ENSGALG00000007711	RPL4	1.51734858388327	1.20735451615879e-06	4.85602613931641e-05	388.946465787703	341.0872	419.1301	353.0668	436.5194
ENSGALG00000010282	TMEM63B	0.564592885076684	1.20684307040469e-06	4.85602613931641e-05	24.5419178219381	26.76571	19.46297	29.38822	22.82874
ENSGALG00000016665	FDFT1	0.614260475354437	1.21135483969849e-06	4.85602613931641e-05	91.0617640452639	104.40773	85.74580	99.72733	76.03444
ENSGALG00000030635	ENSGALG00000030635	0.573942046151585	1.21186515007439e-06	4.85602613931641e-05	25.3221374769453	30.97098	24.73572	26.60172	19.68624
ENSGALG00000003074	HOMER3	1.7468738330496	1.23178515153509e-06	4.92295961215342e-05	16.3252956524242	14.29851	18.11673	13.60176	19.03084
ENSGALG00000010124	RPS8	1.70038954045358	1.24766220979966e-06	4.97342850140713e-05	1134.18245497939	883.1402	1286.7549	1046.2092	1289.2452
ENSGALG00000008066	UQCR10	2.26428829641856	1.26955512193585e-06	5.04755331207068e-05	198.664125359568	165.1137	271.9909	149.2184	204.1397
ENSGALG00000010476	BNIP3	1.47035996402302	1.30931912810657e-06	5.19216266682055e-05	267.139460689771	233.4962	304.8401	241.6331	284.3830
ENSGALG00000040896	FASN	0.666987250336223	1.35532375280211e-06	5.36070818711676e-05	85.0932160433342	91.64987	74.82054	94.86940	79.85263
ENSGALG00000011016	PGM1	1.44405445156331	1.43181924994733e-06	5.64867455127415e-05	72.7035641899837	65.94307	82.94567	64.95721	76.12324
ENSGALG00000033001	ATP5J2	1.78721000940956	1.44684661968294e-06	5.69328565745162e-05	259.905500316058	223.7308	331.9921	212.9561	266.4211
ENSGALG00000042333	DDB1	0.723556059440539	1.45293816540046e-06	5.70259602507302e-05	29.7625866180707	31.87176	26.80498	32.46880	28.16845
ENSGALG00000009292	ACOT4	1.93611347798901	1.48532501564949e-06	5.79996684044561e-05	5.76771767346186	4.646895	6.679908	4.905283	6.698682
ENSGALG00000010127	GLO1	1.52061050272774	1.4846116144682e-06	5.79996684044561e-05	264.3010687767	239.6026	333.1381	225.6840	255.6922
ENSGALG00000031298	SNRNP200	0.69335469841136	1.52343836152351e-06	5.93365674296193e-05	20.152428925931	21.50504	17.39954	22.51069	19.36351
ENSGALG00000029766	ITGB5	1.52282160472616	1.5518880850142e-06	6.02912459830264e-05	24.7817244514594	22.42669	27.46194	21.36606	27.57783
ENSGALG00000042181	DDHD2	0.58579208586283	1.56148458851078e-06	6.05104926489481e-05	12.5211724438057	13.83108	10.56057	14.35512	11.50165
ENSGALG00000009704	CHST15	1.60292944193056	1.58599716557948e-06	6.12787334244136e-05	10.0498256071813	7.940484	10.218622	9.546494	12.230035
ENSGALG00000030878	RPLP1	2.34543122935917	1.58931581430014e-06	6.12787334244136e-05	512.151057770086	412.3716	663.0655	385.5844	575.1103
ENSGALG00000032440	QPCT	0.632962111139508	1.6056282808169e-06	6.17521409408651e-05	35.5642818513021	39.45377	32.87751	39.18784	31.22419
ENSGALG00000009598	EPRS	0.729717591097183	1.62080216452849e-06	6.20240468310942e-05	44.1704659677166	46.82431	40.53224	48.12068	41.53636
ENSGALG00000038141	NCF4	2.29465528839721	1.61702097703493e-06	6.20240468310942e-05	4.27983128370046	2.652712	3.822542	3.834436	6.606246
ENSGALG00000031766	PPP1R7	1.4651746069381	1.645347908989e-06	6.28063352690641e-05	185.267117837309	167.5880	214.1415	161.9070	195.2220
ENSGALG00000001046	DLGAP4	0.709271184951686	1.65028454599278e-06	6.28268149575972e-05	74.4879895610799	83.70161	68.52041	78.52184	68.35980
ENSGALG00000004818	RPL6	1.52887542522653	1.65409331860663e-06	6.28268149575972e-05	829.45589482771	708.1625	974.5528	732.2846	887.6620
ENSGALG00000003930	APBA2	0.63343549499267	1.67269282330954e-06	6.33760124910869e-05	84.6952640286982	90.80146	75.90606	95.70250	77.13432
ENSGALG00000035994	ENSGALG00000035994	1.74944907874253	1.69507139610746e-06	6.40653280499184e-05	8.55262824299293	7.266310	10.431365	7.217787	9.134261
ENSGALG00000019987	LRP11	0.591583295604212	1.70845487704461e-06	6.44121152781325e-05	34.7980872383836	39.07938	31.15004	39.34052	30.15757
ENSGALG00000004725	Aldh2	1.53190546726574	1.76057283162054e-06	6.62139762496699e-05	177.091093726153	160.0567	205.6776	148.8730	191.6278
ENSGALG00000010647	ECHDC2	1.95654276210421	1.7657833966922e-06	6.62471726793322e-05	16.331424845716	13.21307	19.80133	12.99779	18.92371
ENSGALG00000008369	ABCC5	0.660460687585706	1.81559709004136e-06	6.77837674567394e-05	24.915510571348	28.29273	24.59788	26.10620	21.08739
ENSGALG00000037593	PINK1	1.38796374007391	1.81325775123915e-06	6.77837674567394e-05	133.032932323246	118.3953	143.3643	123.4251	145.1173
ENSGALG00000009111	HAUS2	1.60917925597337	1.83956194996533e-06	6.83020224103194e-05	29.2731263613134	25.53409	35.54520	25.31538	30.23046
ENSGALG00000032287	ATP2A2	0.667293314392059	1.84286504576089e-06	6.83020224103194e-05	127.954636353689	139.8351	113.8593	142.3078	117.3015
ENSGALG00000038582	SLC36A1	0.590788394728439	1.84144395280148e-06	6.83020224103194e-05	12.5430941961826	13.013786	9.992739	15.341620	11.883067
ENSGALG00000021272	SCN2B	0.596320310913077	1.87388330429551e-06	6.92838930890131e-05	40.2921710605072	45.96190	36.43615	44.93973	34.53962
ENSGALG00000039151	ST8SIA3	0.507648566334875	1.9378172993459e-06	7.14751069905726e-05	23.8401117337436	27.50184	18.93665	28.42603	20.95364
ENSGALG00000002837	RPL27	1.68490803821408	1.96110095525733e-06	7.21600296204904e-05	822.34181443226	703.7312	1004.9257	701.9694	863.9146
ENSGALG00000017358	YWHAG	0.689549288543811	1.98521896158946e-06	7.28722941128295e-05	782.649373724785	914.7732	773.0037	795.5431	663.7929
ENSGALG00000029246	ENSGALG00000029246	2.11120039752566	2.03555974565493e-06	7.45414187242582e-05	31.3568000663333	27.85369	41.07334	22.87506	33.18723
ENSGALG00000034845	ENSGALG00000034845	15.154852531647	2.06466421509153e-06	7.52471789057289e-05	4.2083532136995	4.2589561	11.5628651	0.5053295	0.5125874
ENSGALG00000040436	GAD2	0.480199136547088	2.06375392915043e-06	7.52471789057289e-05	132.755997284403	152.6060	100.0037	158.0734	122.8222
ENSGALG00000038995	GRIA4	0.632330070127787	2.0760528598327e-06	7.54825204880265e-05	40.3294818017155	44.67618	38.16288	44.71400	34.30820
ENSGALG00000038636	LAPTM5	1.88420693534257	2.09676251414258e-06	7.60548431373946e-05	44.1543858026733	32.57462	41.52622	40.02501	61.04421
ENSGALG00000005631	TRPM2	0.490987263790767	2.12476493848958e-06	7.68883614975413e-05	21.8892632780414	24.99897	17.31786	25.89520	19.73373
ENSGALG00000012245	ADH5	1.47839237453863	2.21406952826901e-06	7.99310430877683e-05	129.22568755508	111.5186	148.0125	117.1544	138.0039
ENSGALG00000005995	SLC13A5	1.58438364020096	2.34813066088014e-06	8.45687917340496e-05	18.2251300897997	15.76766	19.53348	16.26528	21.02691
ENSGALG00000037838	MT-ND6	2.30475707830526	2.35358367274483e-06	8.45687917340496e-05	605.408736022125	409.6532	689.9978	542.7196	754.7949
ENSGALG00000034919	CDK2AP1	1.51002088628011	2.37381603835011e-06	8.50960236511129e-05	49.1240017458378	41.40592	53.08752	45.26302	55.77478
ENSGALG00000004005	AKR7A2	1.64176746015055	2.40464867090765e-06	8.59999000130453e-05	50.3150069549938	44.12758	58.93397	42.43668	54.98838
ENSGALG00000002053	POR	0.696888645769434	2.46769030442542e-06	8.80488006756177e-05	21.5871374400542	24.60439	20.52071	22.40206	19.19856
ENSGALG00000006604	KIF3B	0.66185477024788	2.47783679903031e-06	8.82052276343184e-05	15.8194309198907	18.03098	14.29600	16.77531	14.45188
ENSGALG00000004845	TIMM10	2.53017204892709	2.49308577866601e-06	8.85421438840849e-05	48.6471907963266	40.52907	63.08936	37.11339	52.84218
ENSGALG00000016775	RPL31	1.6697339779335	2.5033345723282e-06	8.87003293949716e-05	454.616040222461	381.3353	559.8223	384.2477	483.8988
ENSGALG00000000379	ITGB3	0.490939312346327	2.53157297333239e-06	8.94626277430168e-05	3.63765867708462	3.678359	2.458446	4.802939	3.615979
ENSGALG00000033183	GABRQ	0.542967675288936	2.53653756062385e-06	8.94626277430168e-05	8.09459857850915	9.416267	6.516821	9.136464	7.474050
ENSGALG00000006976	LOC424892	1.47706508194164	2.55530028935358e-06	8.99171989175522e-05	34.2774753522444	30.71780	38.44566	30.65542	36.84606
ENSGALG00000002486	RNF123	0.688958671748419	2.60955522298711e-06	9.11974013658988e-05	10.929559315415	11.932185	9.882487	11.938627	10.090267
ENSGALG00000016906	SPRY2	1.53855971574535	2.60367949990429e-06	9.11974013658988e-05	21.3157795667018	18.32514	26.97236	18.69131	20.90048
ENSGALG00000042459	SVBP	3.50502278071733	2.60871534644292e-06	9.11974013658988e-05	55.0057132178419	42.36444	83.80553	35.36755	56.90517
ENSGALG00000030280	PABPC1	1.38520341682523	2.61825836167877e-06	9.12931224196286e-05	143.1992911898	125.0706	151.0008	135.4138	159.0459
ENSGALG00000011797	MTHFD1	1.5332328174097	2.67783075275704e-06	9.31580803010274e-05	11.4662382210004	10.360479	12.403429	9.887555	13.075269
ENSGALG00000036004	MRPL34	1.71378181780414	2.75923114067526e-06	9.5772224649243e-05	171.920868683221	149.8279	195.9874	147.3235	191.7830
ENSGALG00000002060	TAF15	0.664737033023306	2.80165251134528e-06	9.68056320342261e-05	67.1582858224109	77.20827	63.50017	71.23569	57.94526
ENSGALG00000009821	NENF	1.51524575803424	2.80043131450124e-06	9.68056320342261e-05	29.5753389648224	26.85870	34.33615	25.35965	31.40727
ENSGALG00000030120	ITGB1BP3	1.78984097774376	2.82612722989337e-06	9.7373201109502e-05	406.484252442181	397.3979	593.5146	279.3901	354.4985
ENSGALG00000033595	ENSGALG00000033595	1.56846765841037	2.83080123431949e-06	9.7373201109502e-05	19.6318099258083	16.73100	22.33348	17.66592	21.43423
ENSGALG00000041428	NEK4	1.64922676439023	2.87338617565802e-06	9.86164174681556e-05	50.9687079758204	43.71359	58.19034	45.65570	55.40832
ENSGALG00000007170	SNRPA1	1.72042910397261	2.98535629987985e-06	0.000102230086984924	22.0858420779233	19.13580	26.44871	18.11158	24.27852
ENSGALG00000004763	ALDH3A2	1.53997219070912	3.00854661207307e-06	0.000102794247747773	68.2729592284631	59.67047	78.35371	61.20481	72.78753
ENSGALG00000016719	TNFRSF21	0.693704567752934	3.05747893344474e-06	0.000104233474463783	76.2267890391448	85.83974	69.70538	80.30352	70.26014
ENSGALG00000033338	GPT2	1.78031215836992	3.12719078780874e-06	0.00010637313197553	63.1804560910758	51.76234	68.45802	54.36957	76.70463
ENSGALG00000015496	CHMP2B	1.39327708834297	3.14683768964528e-06	0.00010680408983459	67.794742456198	60.36225	73.55755	62.56995	73.76016
ENSGALG00000045097	LOC100859740	4.86712946323528	3.1848692647788e-06	0.000107855738575153	1.56579356112955	0.5650983	1.1946003	1.4469498	2.9314389
ENSGALG00000006346	CXCL14	1.55640098866341	3.26706109118059e-06	0.000110394931838193	79.8697029805082	72.61062	93.16448	68.31477	84.48156
ENSGALG00000004049	ITFG1	0.642653330172941	3.30396991074746e-06	0.000111396183752888	166.561308550914	170.1848	147.1472	197.9059	151.4602
ENSGALG00000002431	CFH	1.7229934584915	3.34082684871921e-06	0.000112391289172187	31.1663374485161	24.22547	29.52757	28.56270	41.48200
ENSGALG00000017036	LHFP	1.7370095770537	3.37273364939022e-06	0.000113215863971965	15.8887913563492	14.33501	18.68860	12.91652	17.42080
ENSGALG00000013085	PTPRO	0.604078272073232	3.39101009358655e-06	0.000113580287751705	33.7159778374378	39.52172	28.53567	37.34467	30.18757
ENSGALG00000000400	KCNC4	0.652648503445905	3.41821128236419e-06	0.000113747269885196	22.5659844345451	23.74347	18.92942	26.20138	21.53686
ENSGALG00000033789	HSP90B1	0.6725591656439	3.42571969798624e-06	0.000113747269885196	320.136428485337	343.5818	288.4854	354.9760	296.4331
ENSGALG00000035079	RPSA	1.61615400972929	3.41852935390867e-06	0.000113747269885196	533.256265901494	439.5896	585.6232	477.5433	618.5607
ENSGALG00000042575	ENSGALG00000042575	4.56763481683575	3.4049937222723e-06	0.000113747269885196	1.6885627984904	0.6688089	1.5482765	1.3647721	3.0449244
ENSGALG00000013621	ATP6V1H	0.651394111087026	3.44729908912009e-06	0.000114216032807708	169.659859887786	179.9872	157.1511	196.7939	145.9982
ENSGALG00000002836	PEX14	0.71227868940114	3.55535807572828e-06	0.000117541827354585	48.4939788240372	53.63944	45.86554	51.19416	43.91995
ENSGALG00000009978	DTD2	2.45134924268356	3.57830125435235e-06	0.00011804538211287	9.96587924856669	8.197796	13.016090	7.283886	11.144734
ENSGALG00000010025	SNX6	1.46837573034069	3.59841336313358e-06	0.000118453577095668	81.6281333282049	70.96951	89.82054	73.86547	90.52468
ENSGALG00000038745	LACTB2	1.54997746405972	3.64881985537134e-06	0.000119855119154869	50.6035321832654	43.11349	58.36457	46.08842	53.91140
ENSGALG00000015977	SMOX	1.79343606326036	3.65903376813354e-06	0.000119933254579915	58.4339193213884	50.28809	73.97615	46.03741	62.41579
ENSGALG00000044606	MEP1B	2.05258596802697	3.74563693065642e-06	0.000122509539524696	1.39885894117403	1.237355	1.799192	1.038793	1.499907
ENSGALG00000010818	PLPP3	1.55822548842075	3.80752280557244e-06	0.000124268127046689	91.9116600709824	82.13672	109.67494	78.64353	95.96958
ENSGALG00000005090	SKA2	1.52898296130467	3.91907157550815e-06	0.000127636656609156	49.9081020462466	44.80888	62.03083	42.50751	49.64778
ENSGALG00000002379	MRPS17	1.60341296175239	3.93196262282128e-06	0.000127784611183706	139.703419876159	115.7393	162.5846	127.7435	149.7507
ENSGALG00000006272	ECE2	0.586796337202842	4.07454532684422e-06	0.000131580306578068	81.0075632529077	85.54822	66.27116	99.04363	73.73482
ENSGALG00000011259	RPE65	2.33151655869131	4.06636641048635e-06	0.000131580306578068	2.82904040098772	2.131898	3.982725	2.256975	2.857421
ENSGALG00000017106	ATP8A2	0.497000265162131	4.0641656570804e-06	0.000131580306578068	12.7058933366859	14.040449	9.952807	15.340149	11.656988
ENSGALG00000011295	SOCS2	1.84521721468648	4.09129775857742e-06	0.000131843146927462	9.49864269335165	7.878947	10.972558	8.163160	10.777444
ENSGALG00000002899	AACS	0.671712553584788	4.16781833625266e-06	0.000134026880825671	128.778005413242	140.0424	123.7644	141.2750	111.4382
ENSGALG00000005707	IFT20	1.79141247511799	4.19427765008989e-06	0.000134594985303828	31.2537034937387	26.26290	37.36925	26.78593	33.97289
ENSGALG00000027965	OPRL1	0.633829275053069	4.22469399959338e-06	0.00013528742897861	24.5948374344072	28.56317	23.03273	26.86067	20.41883
ENSGALG00000010428	FAM98A	0.715154364958979	4.25825394130617e-06	0.000136077438579485	58.2838231464202	63.02474	54.21582	62.47211	54.01523
ENSGALG00000005295	BCAS3	0.684860077956909	4.34032604212233e-06	0.000137301630372358	19.1333605919851	20.66761	17.59857	21.07455	17.38449
ENSGALG00000006096	RPS13	1.66926046491967	4.3063700718929e-06	0.000137301630372358	305.822945664013	258.3844	375.5953	256.9327	326.4495
ENSGALG00000011993	RBX1	1.64057454130476	4.33224129319272e-06	0.000137301630372358	211.085383379853	180.9802	253.4931	182.5012	223.6039
ENSGALG00000012297	GRM1	0.484067190419498	4.34141171360955e-06	0.000137301630372358	9.42840076553338	10.287131	7.084710	11.806628	8.642476
ENSGALG00000015195	RPS15	1.79432501456452	4.31468650475789e-06	0.000137301630372358	621.14666152466	533.4813	688.6680	536.2773	715.2020
ENSGALG00000007334	ABAT	1.60535684337016	4.37221039249274e-06	0.000137844383992053	264.296165935464	212.8759	269.3494	244.3391	324.1927
ENSGALG00000040038	MLC1	1.56900726871557	4.37658395636885e-06	0.000137844383992053	132.849450835392	115.0226	146.5537	118.7343	148.8588
ENSGALG00000015304	SNX3	1.4112555019821	4.4292380906125e-06	0.00013921631920535	104.748210421797	94.47423	117.07238	95.23724	110.92474
ENSGALG00000041717	KLF3	1.76885827352853	4.48056940962998e-06	0.000140541139248373	6.53927295633968	5.339153	7.344095	5.769991	7.553838
ENSGALG00000036941	CUL1	0.669250683875016	4.50382483652899e-06	0.000140981690741818	27.8994447047516	29.06874	25.46947	31.77092	25.43481
ENSGALG00000037683	ENSGALG00000037683	4.21864753452022	4.59105287459309e-06	0.000143418870104891	0.832354605521931	0.2555098	0.6772052	0.8953366	1.4292613
ENSGALG00000003563	YARS	0.69639197741323	4.80610087427815e-06	0.00014952639447678	88.8021078827435	97.11137	83.46653	96.23881	79.43037
ENSGALG00000038714	NDUFB7	5.07941931790626	4.80218006068098e-06	0.00014952639447678	13.4960490912256	8.366296	22.237016	8.667634	14.072032
ENSGALG00000001262	CLIC4	1.52213131720406	5.00073738717728e-06	0.00015497800429045	38.9191658397842	34.32912	42.50298	34.61888	43.65193
ENSGALG00000033212	HSP90AA1	0.686309111455322	5.00157667207698e-06	0.00015497800429045	3193.86778136026	3405.027	3027.805	3523.456	2845.577
ENSGALG00000041460	ENSGALG00000041460	1.77497526964396	5.04699347876024e-06	0.000155754695926176	15.451299725347	13.09909	17.82818	13.28910	17.29481
ENSGALG00000043874	ENSGALG00000043874	33.8826660524681	5.04629662006335e-06	0.000155754695926176	0.175890648574985	0.008961271	0.119578033	0.156724837	0.397432282
ENSGALG00000023781	TREM2	1.94184409677118	5.09660934734771e-06	0.000156969415050003	19.8316697090314	13.37764	18.33877	19.06406	27.73945
ENSGALG00000040757	ENSGALG00000040757	0.513552247336244	5.21041814781255e-06	0.000160152350579451	65.7521335127695	73.81278	56.53016	77.22220	56.45098
ENSGALG00000003777	NELL1	0.576136082991753	5.25296349845956e-06	0.000161136497536915	35.6315284029769	38.00736	28.57114	42.44198	33.80261
ENSGALG00000007863	LOC771947	1.75352824612165	5.32474660695361e-06	0.000163011792625278	393.258330147581	329.9093	508.3696	325.3897	401.4461
ENSGALG00000001709	MUSTN1	2.36622635146279	5.53075668159251e-06	0.000168980623802668	19.3463886675172	16.49573	26.94408	13.52159	20.06782
ENSGALG00000003675	PRKAR1B	0.57873509132182	5.58058209785971e-06	0.000170155052489522	87.5487362030272	96.08667	74.45470	102.02805	78.69277
ENSGALG00000038278	TRIM7.2	0.695229147608814	5.59142819639575e-06	0.000170155052489522	55.1110985791825	60.10587	49.98872	59.78074	51.19341
ENSGALG00000046018	ENSGALG00000046018	0.0516124365561488	5.65130163571746e-06	0.000171635861384776	0.265596398267086	0.16091436	0.07635937	0.43909790	0.37292871
ENSGALG00000030344	ISYNA1	2.42487742753844	5.76619589256486e-06	0.000174778535698	19.3810600294796	12.00491	22.10098	18.83506	23.66128
ENSGALG00000031712	ENSGALG00000031712	2.36952067473063	5.87790558303103e-06	0.000177461737198138	70.8597527724505	56.20637	93.66665	53.83044	77.90387
ENSGALG00000039403	GRM8	0.576186707683345	5.86925808743376e-06	0.000177461737198138	14.7543082617891	16.67967	12.28545	16.97342	13.31936
ENSGALG00000013814	IMPA2	1.96530647719196	5.98302511782422e-06	0.000180279853304203	8.49175209918057	7.149098	9.479179	6.595033	10.575866
ENSGALG00000008169	GDI2	0.715773046151857	5.99522401062918e-06	0.000180292522457173	477.547927530969	521.4916	456.5717	509.3886	428.2328
ENSGALG00000010722	LOC395159	1.83432572166093	6.03535570761145e-06	0.000181143509443938	76.3004902296538	57.48046	89.94494	68.68176	86.74230
ENSGALG00000012263	NEMF	0.731859170896006	6.17338262494612e-06	0.000184923616125343	23.7829139406316	25.00409	22.50400	26.09134	21.68487
ENSGALG00000037690	ENSGALG00000037690	1.48434953148781	6.18965433292786e-06	0.000185048904051029	161.47238688351	149.4026	192.6417	139.1039	163.2326
ENSGALG00000012109	EIF3M	1.41741357976786	6.21067210885177e-06	0.000185135620704237	111.426073488271	99.6478	126.6382	101.0788	116.8673
ENSGALG00000012112	DBI	1.71691930033621	6.2167445640542e-06	0.000185135620704237	295.428555994577	247.3135	351.3147	251.0609	326.0107
ENSGALG00000005610	SLC44A3	1.57381037941281	6.32163323714533e-06	0.000187776070170227	15.7877134241996	13.99287	17.65898	13.82490	17.44974
ENSGALG00000012505	LRFN5	0.643314255444913	6.32994396079161e-06	0.000187776070170227	19.9137812818718	21.06514	17.83775	22.71976	18.17639
ENSGALG00000011931	SNU13	1.41700069945709	6.36596379658576e-06	0.000188479318828507	66.6165365642464	61.18174	76.06092	58.80868	69.73546
ENSGALG00000006490	SCN3B	0.611135705250943	6.38823060037969e-06	0.000188773447490371	88.0081046493136	99.55788	76.90869	100.30114	76.70843
ENSGALG00000002849	DCXR	2.00503861292205	6.45955200181288e-06	0.000190513222527456	18.3318788950482	15.60761	23.02452	14.26887	20.08598
ENSGALG00000037841	GRM7	0.639486028364147	6.48172356222091e-06	0.000190799504936376	22.413598306069	23.27712	17.69658	25.83165	22.95698
ENSGALG00000005490	RPS2	1.67457569387296	6.59037307533386e-06	0.000193625413942678	618.220586922922	555.0400	768.1209	494.4732	647.3507
ENSGALG00000016124	HADH	1.59567662796845	6.63008476499866e-06	0.000194418979880909	45.0283726739577	38.53073	52.67745	38.99969	49.09342
ENSGALG00000045469	BCAN	1.55912750589668	6.76634902045494e-06	0.000198035381369223	44.9890719252826	41.50516	48.47418	38.87329	50.66817
ENSGALG00000031274	SLC4A8	0.523895806485516	6.81684657245867e-06	0.000199132577260734	42.9323682952722	45.63812	30.58705	53.94124	41.90128
ENSGALG00000001525	CALCOCO2	1.41363146555406	6.85853206386768e-06	0.000199588498672286	29.2073495232571	26.40257	31.35129	26.47439	32.25055
ENSGALG00000001740	MGAT5B	0.651633358291023	6.84790330711545e-06	0.000199588498672286	20.1690497319965	22.71192	17.71589	22.10254	18.46372
ENSGALG00000015746	JAM2	1.45788743900308	6.93069633559148e-06	0.000201305823166791	48.1253495688245	41.81123	54.79420	44.07453	51.03218
ENSGALG00000008457	RIN2	1.62022520466901	6.96150230983576e-06	0.000201817643667909	15.0625904161421	13.65152	18.50921	12.39948	15.51377
ENSGALG00000008806	RPL12	1.74465116607494	7.00072264874067e-06	0.000202571004885205	304.779163416478	254.7763	366.4269	260.5517	331.1115
ENSGALG00000016222	NDP	1.65927728230521	7.01586619501131e-06	0.000202626158201959	20.1091902622865	18.86211	25.89939	15.24288	20.27649
ENSGALG00000011350	NEGR1	0.572171439311098	7.14042056742586e-06	0.000205835061441785	33.4583102033898	37.82540	27.72653	38.59989	30.22731
ENSGALG00000001062	GGT7	0.523186791308685	7.22477180791287e-06	0.000207875154255117	11.4448311113686	13.960759	10.179681	12.514333	9.439041
ENSGALG00000038915	E2F5	1.51465860361359	7.42903274142521e-06	0.000213351227341455	19.4475887378128	17.56108	22.37847	16.97915	20.63585
ENSGALG00000016094	SFXN5	1.95620194257714	7.58838811497507e-06	0.000217519582164651	40.8240431323294	31.43519	43.16549	35.18096	52.34093
ENSGALG00000028928	LCAT	2.00136869034049	7.66192208217614e-06	0.000219216899648356	157.911420611373	130.9164	185.8719	119.9064	191.5766
ENSGALG00000042647	CNGB1	0.641037712284144	7.75353857699322e-06	0.000221424281712752	20.0820155878487	21.23174	17.59411	23.46739	18.17854
ENSGALG00000026904	RN7SL1	14.5861727870318	7.90931190145106e-06	0.000225452210941362	321.593314175126	843.82253	312.29382	59.04733	136.48823
ENSGALG00000042871	SLIT1	0.568513644299199	8.03999494209899e-06	0.000228751305908381	24.2025840405646	28.90055	20.28890	26.96686	21.24127
ENSGALG00000017363	C16orf87	1.71454806564269	8.06525900956316e-06	0.000229044377846722	13.6458430378161	11.74443	16.47720	11.54437	14.57969
ENSGALG00000008539	ALG12	0.699686449831201	8.09421304735022e-06	0.000229440961325537	60.32373883147	65.44942	56.37631	65.23353	54.87640
ENSGALG00000029856	TOMM7	1.74800268317803	8.3316570103268e-06	0.000235735071824533	263.501138661732	221.2232	320.9253	227.4953	279.0760
ENSGALG00000008631	TYRO3	1.46976456804698	8.39192804691431e-06	0.000236262495447977	50.9220725074546	41.39755	50.82224	49.79707	60.48087
ENSGALG00000010406	TMEM63C	0.650336892516178	8.39660269966025e-06	0.000236262495447977	44.198719653	45.94037	37.17571	51.54197	42.35454
ENSGALG00000034859	COMMD9	1.47008853310741	8.3704794249501e-06	0.000236262495447977	51.6524933041329	49.81763	64.11676	42.67392	49.77230
ENSGALG00000016649	MTMR9	0.639339658090525	8.42349730045768e-06	0.00023658435445524	50.1555763130476	54.36541	44.86253	56.58563	45.33496
ENSGALG00000004362	MRPL21	1.58517361089581	8.49114182233486e-06	0.000236746644580109	62.6872390397938	54.09813	77.29173	54.09144	64.19402
ENSGALG00000011902	TAGLN	3.42999035727907	8.47831303296913e-06	0.000236746644580109	7.47376022322874	5.652151	9.105056	4.362594	10.547539
ENSGALG00000029197	KIRREL3	0.680390213147212	8.48172550833397e-06	0.000236746644580109	43.3815786280613	46.56581	37.74585	48.37753	41.23515
ENSGALG00000041621	LY6E	1.80169538672362	8.46861009536752e-06	0.000236746644580109	524.650562277099	360.2085	463.8286	493.0825	760.9274
ENSGALG00000035156	DCTN1	0.673900334327848	8.56589043952966e-06	0.000238396518105237	50.7822472834993	57.58911	46.25941	55.16122	44.97011
ENSGALG00000004096	CHRNA7	0.436533398221348	8.75730663659072e-06	0.000242840747620098	13.9346635411969	17.39377	12.13515	15.80171	10.84042
ENSGALG00000032753	GAREM2	2.12185218099354	8.7565461834402e-06	0.000242840747620098	2.56282740106385	2.030684	2.895967	2.138018	3.120123
ENSGALG00000011518	POMGNT2	0.669228011250655	9.06804238263333e-06	0.000250979144655366	24.4160734791453	25.64294	22.85687	28.01432	21.30352
ENSGALG00000026638	RELL2	0.564669679065088	9.08358568883992e-06	0.000250979144655366	19.4512387836966	21.90304	16.50015	22.13732	17.57092
ENSGALG00000039480	ENSGALG00000039480	7.01611672550463	9.16623027166671e-06	0.00025280628246559	0.458574543227739	0.2644836	0.7390223	0.2363481	0.5701828
ENSGALG00000005034	ACAD9	1.47142054594473	9.22337655057693e-06	0.000253924864855542	82.374137742672	72.55755	95.91411	73.18047	86.61735
ENSGALG00000011856	FMC1	7.46906079284344	9.28216773539573e-06	0.000255084634696055	3.21657852854625	2.341659	5.505748	1.625497	3.284046
ENSGALG00000001183	MYH10	0.668685258198611	9.31201416701534e-06	0.000255446238090509	31.5265721764476	35.02713	27.50973	34.48254	29.52446
ENSGALG00000038722	SORBS1	1.5358440224183	9.34415615096333e-06	0.000255869406445073	32.9870224579873	29.11474	35.74394	29.19450	37.41087
ENSGALG00000008585	SMC3	0.7233648916905	9.45866986259759e-06	0.000258081746143995	30.2736067116409	31.92541	27.24792	33.20942	28.91814
ENSGALG00000010083	ST3GAL3	0.686613160452438	9.4457139360576e-06	0.000258081746143995	33.4060361912682	36.36729	31.23932	35.88712	30.50057
ENSGALG00000023294	RPLP0	1.65903759877482	9.70680794738076e-06	0.000264380977314159	711.307732081542	617.1658	815.0397	616.8502	784.4075
ENSGALG00000029819	SCG2	0.608377104665842	9.79669362211911e-06	0.000266355220734951	1318.14295823815	1432.032	1138.380	1565.284	1151.112
ENSGALG00000007387	GTF3C1	0.673782657470964	9.82287562886542e-06	0.000266593541225253	10.0698483793455	11.169124	8.947914	10.931278	9.368487
ENSGALG00000037738	ENSGALG00000037738	1.77827494209353	9.84072900248866e-06	0.000266605378479812	10.1860939120202	9.267202	12.619559	8.095046	10.647708
ENSGALG00000007841	DNAH7	0.574922209214461	1.00282196531987e-05	0.000271204873200552	2.02919737593198	2.452756	1.788742	2.228222	1.700015
ENSGALG00000009021	ST6GALNAC5	0.687326962149505	1.03033048166466e-05	0.000278152886822591	18.8942121766155	21.87833	18.18947	19.63208	16.24999
ENSGALG00000009349	SLC7A14	0.44566772145728	1.03449239999971e-05	0.000278784774063303	43.0386265796589	44.76689	28.87871	57.38968	41.33526
ENSGALG00000005474	PNAT10	1.63662900021745	1.05004782252804e-05	0.000282479473100822	21.0429509158478	18.60800	27.70132	17.18879	20.36932
ENSGALG00000042309	CHURC1	2.57345816276339	1.05748291731754e-05	0.000283980544129465	102.93893750564	86.22966	137.42144	77.18907	108.82692
ENSGALG00000004618	TAX1BP3	1.45317870925074	1.06993045523415e-05	0.000286820060915397	31.8906595688651	28.34216	35.21783	28.99552	34.56356
ENSGALG00000015082	RPS6	1.51321806146119	1.07634305927217e-05	0.000288034671473411	560.560482865306	481.7034	639.3266	499.3887	611.9661
ENSGALG00000029899	GNGT1	2.75343259628942	1.08518451445508e-05	0.000289893880676509	19.3233898811696	14.48607	25.14536	13.59309	23.46437
ENSGALG00000039764	ENSGALG00000039764	1.685445026483	1.10769764812039e-05	0.000295392472121581	7.71089137777945	6.886989	9.094555	6.420819	8.338215
ENSGALG00000041900	DLG3	0.65217463983449	1.1343437930624e-05	0.000301972181572281	15.996542171676	18.05391	14.28285	17.14894	14.75764
ENSGALG00000012611	RTCB	0.757293198991545	1.1367025114374e-05	0.000302074745530769	51.4733760831976	54.65665	49.78111	54.98237	46.87129
ENSGALG00000029474	ENSGALG00000029474	1.91547635147252	1.15475261321821e-05	0.000306339657721509	3.55983998841132	2.882217	3.865050	3.004497	4.402893
ENSGALG00000017304	PGM2L1	0.427253107602294	1.16418338510992e-05	0.000307774699065243	83.4617114967999	91.75756	57.37236	108.69678	77.05713
ENSGALG00000028602	HMP19	0.651830656166915	1.1627197427164e-05	0.000307774699065243	695.910772990668	794.3954	643.9464	759.8670	597.7448
ENSGALG00000007862	CNTN3	0.553488968402798	1.17577197608167e-05	0.000308705688471392	7.261420138896	8.352812	5.741215	8.242515	6.845563
ENSGALG00000030845	ENHO	2.03350025538805	1.17496217642767e-05	0.000308705688471392	58.8173957982987	49.06430	73.64823	47.83754	63.50038
ENSGALG00000032148	CANX	0.681830427969553	1.17205771250466e-05	0.000308705688471392	109.225601506824	116.88193	95.28087	120.45589	105.24075
ENSGALG00000035996	COX6C	1.63277836505666	1.1753089095451e-05	0.000308705688471392	544.978042942232	475.1718	656.7645	472.9100	566.3401
ENSGALG00000004418	SSTR2	0.381398832110875	1.22573167571544e-05	0.000320175337204373	5.04824195993963	5.643030	3.184839	6.706246	4.733201
ENSGALG00000031331	PKIG	1.92268755170302	1.22368529315503e-05	0.000320175337204373	10.8829632000204	9.410543	12.344226	8.729961	12.863070
ENSGALG00000036288	OAZ2	1.51093206032462	1.22475137077619e-05	0.000320175337204373	139.643294236554	121.8704	164.0187	122.1728	148.2896
ENSGALG00000010958	PPFIA2	0.638756013697399	1.23312776193136e-05	0.000321558546028676	28.0568962986721	31.59181	25.14764	31.10517	24.82484
ENSGALG00000008728	PTER	1.87146002795693	1.27471867118772e-05	0.000331275359929888	3.88966374212095	3.277516	4.763567	3.234394	4.206660
ENSGALG00000012196	MCUB	2.17540639611628	1.27370184474645e-05	0.000331275359929888	4.10844052817995	3.084306	4.425722	3.455671	5.340047
ENSGALG00000037203	CTNNB1	0.692661569882868	1.2881864490037e-05	0.000334207965676265	407.347617176377	440.5266	383.3870	448.9094	360.7149
ENSGALG00000001684	SEC14L1	1.45225201850712	1.31802455071955e-05	0.000341370588796347	14.737065378644	13.05993	15.63531	13.24125	16.80213
ENSGALG00000008088	ACSL4	0.535916667192074	1.32152029684447e-05	0.000341697824050648	50.5959705733863	54.28091	42.69055	60.53593	45.33711
ENSGALG00000013709	TIMM21	1.74459511215681	1.33224224954426e-05	0.000343889243065329	12.886083803197	10.49969	14.95721	11.59377	14.19536
ENSGALG00000028872	TPT1	1.60197351539469	1.37841173142501e-05	0.000355207885066038	451.75837768809	390.2709	569.5291	375.0613	464.4862
ENSGALG00000001992	PKM	0.684327096006462	1.38970983963407e-05	0.000357517454038297	602.696195740787	676.4097	564.7181	644.6320	534.2392
ENSGALG00000039541	SH3GLB2	0.739242593142918	1.39510486494146e-05	0.000358227823778504	51.3214414795214	54.49455	49.03915	55.30836	46.84033
ENSGALG00000041078	MID1IP1	3.08300242671438	1.39715170050152e-05	0.000358227823778504	75.3795496778876	58.02208	98.44714	57.09602	85.78327
ENSGALG00000033609	NACA	1.5281572187166	1.40046437290787e-05	0.000358476725018407	232.106284957544	207.3634	272.7717	202.0659	243.1313
ENSGALG00000008620	RPL39	1.60061968261619	1.40458727154543e-05	0.000358931842496592	777.181241648947	638.9315	936.6871	689.2080	826.6171
ENSGALG00000002478	MATR3	0.676314647513602	1.41265482601818e-05	0.000360391790364339	184.421638335326	196.8814	168.0006	204.7251	169.6370
ENSGALG00000000227	DPYSL2	0.585330061856383	1.42956972307179e-05	0.000363495411147174	246.145903846957	263.6938	192.3875	291.5309	239.1649
ENSGALG00000007961	ARMC7	1.50958852507928	1.42746516730782e-05	0.000363495411147174	19.3576484791509	16.54964	21.74934	17.60530	21.17532
ENSGALG00000002129	WDR47	0.700832804698437	1.43410321624203e-05	0.000364043415108072	29.2875971844153	33.12371	28.31865	30.66913	25.51842
ENSGALG00000015151	B4GALT6	0.629072134766535	1.44313457275361e-05	0.000365729485184429	41.3871493280018	43.45004	36.23149	47.92249	38.20243
ENSGALG00000005637	GBF1	0.711094027645615	1.48129737633734e-05	0.000374780478340424	12.7884835593795	13.82500	11.41387	13.74246	12.30217
ENSGALG00000011330	DYNC1H1	0.612597264813881	1.48564220878046e-05	0.000375259493231064	115.083236660868	125.55666	97.35342	131.21629	107.51575
ENSGALG00000041177	LMAN2L	0.668702715452524	1.50573792349787e-05	0.000379708902717987	9.4794163496982	10.600030	8.753808	10.289927	8.413977
ENSGALG00000033566	ENSGALG00000033566	2.42238671286844	1.53838564203554e-05	0.000387303766819704	9.87814264904597	7.005240	12.636883	8.126893	11.384442
ENSGALG00000037286	VIL1	1.87443353111109	1.55246268133631e-05	0.0003902060141743	2.55381202832045	3.236019	4.307184	1.126481	1.630840
ENSGALG00000002216	NEK7	1.44387174252445	1.59138265718121e-05	0.000397424758711276	41.2613452330495	36.46827	44.18260	37.59382	46.20156
ENSGALG00000012532	TXN2	1.62555603101534	1.59156841373236e-05	0.000397424758711276	71.5447199005267	63.22112	86.27645	59.26538	76.37547
ENSGALG00000034025	ASIC1	0.626487268256492	1.59144549298915e-05	0.000397424758711276	22.9287429461917	25.15001	19.38081	26.09357	21.36823
ENSGALG00000037327	DCAF17	1.61307410361123	1.58863512390147e-05	0.000397424758711276	7.6134835224923	6.107590	8.071787	7.071669	9.014651
ENSGALG00000016314	ELOVL5	1.48320669558187	1.59817166979632e-05	0.000398423676703131	195.469296254613	177.4853	219.5034	172.3245	210.3159
ENSGALG00000035157	SOX21	2.50858123030058	1.61484678960009e-05	0.000401926175746481	3.05684780360463	2.468245	4.274271	2.083050	3.328250
ENSGALG00000009264	MTX2	1.43560300623026	1.62957496620552e-05	0.000404933506618636	154.67363899355	140.9200	187.8398	133.5512	154.6642
ENSGALG00000003024	ARMC6	0.716724932338422	1.63684436276231e-05	0.000406080659008146	58.3830586074131	62.99831	56.61935	62.74299	51.74850
ENSGALG00000006568	TM9SF4	0.623836891102381	1.65130706557249e-05	0.000409005780788319	33.6054285056163	34.53633	27.40021	39.39581	33.20573
ENSGALG00000001117	PFKFB2	0.725190381000786	1.65650183284074e-05	0.000409629621248679	25.6587110656775	25.82143	23.32488	29.59045	23.91843
ENSGALG00000015959	SMAP1	0.689091278228263	1.68389757413235e-05	0.000414395822624499	31.6984879470754	33.08074	28.93307	35.97015	28.98277
ENSGALG00000029261	RTN4	0.708711686526778	1.68262121388933e-05	0.000414395822624499	829.323568033215	890.0055	785.8174	901.9038	747.1529
ENSGALG00000029500	MT-ND5	2.13473252512568	1.68272302590535e-05	0.000414395822624499	5272.4008394767	3912.775	5753.772	4545.655	6707.448
ENSGALG00000013967	NUDT5	1.92604817960134	1.73283167570591e-05	0.000425753683146556	4.79096860584636	4.083506	5.833313	3.827924	5.330698
ENSGALG00000007211	CDH22	0.547192538812341	1.7393803317424e-05	0.000426677800288156	16.8342695249208	17.94297	12.66346	20.55139	16.31785
ENSGALG00000016227	GPR34	1.93193392305812	1.75208024112726e-05	0.000429105476014959	7.56332767589252	5.623085	7.858373	6.710785	9.818538
ENSGALG00000006997	BRINP1	0.65225048791037	1.77141433028878e-05	0.000433147590315181	55.9533036217006	61.44804	51.24497	62.57462	49.23242
ENSGALG00000042642	RARRES2	1.96973055139126	1.77462057554072e-05	0.000433239507971319	119.569824642561	107.4110	159.4473	88.3349	121.5662
ENSGALG00000032683	ADTRP	1.90665196201952	1.7838419502034e-05	0.000433416963996245	6.37308697258012	5.824260	8.086948	4.869137	6.643399
ENSGALG00000032974	ADAMTS2	0.42885979801149	1.77821947785229e-05	0.000433416963996245	9.56254114739307	11.343169	7.105082	11.840172	8.184320
ENSGALG00000037754	ENSGALG00000037754	0.647464399981982	1.78310729167036e-05	0.000433416963996245	125.440020024409	145.1086	114.7818	136.8829	107.4454
ENSGALG00000033546	ENSGALG00000033546	3.7536906049044	1.78710376290425e-05	0.000433521351803096	1.19772050215463	0.6061604	1.0098780	0.9235845	2.1773141
ENSGALG00000000408	LSM7	1.4416917361414	1.82603757284274e-05	0.000442265144422528	64.5277794192249	60.38099	74.46205	57.01019	65.73955
ENSGALG00000036789	ADGRL2	0.670152449709434	1.86554725130543e-05	0.000451120565177444	26.9443932463984	29.25375	23.51663	29.93168	25.36418
ENSGALG00000028801	YPEL2	0.683428936484695	1.8693458680489e-05	0.000451326138836348	54.0867575593787	60.26132	49.08564	58.23029	49.54160
ENSGALG00000002421	FAM213A	1.52858175532365	1.87808236802605e-05	0.000452721367045271	196.540979986708	168.6620	227.3553	172.0933	214.5685
ENSGALG00000031134	UBE4A	0.749803127770951	1.88789578575805e-05	0.000453658097215046	74.6759560742675	76.18553	67.28068	83.29856	72.12775
ENSGALG00000042099	ENSGALG00000042099	2.89131972674025	1.88564451466252e-05	0.000453658097215046	1.34943745473966	1.0804214	1.7724701	0.8624787	1.6487527
ENSGALG00000030781	CA2	1.73238790840893	1.9009818848428e-05	0.000456086672590733	137.082481936619	108.5206	168.4853	119.5369	148.2169
ENSGALG00000003161	GDF1	1.48439405715634	1.92117647560207e-05	0.000460210458717385	84.9033869567247	74.29805	87.30590	77.16809	99.51585
ENSGALG00000015939	THNSL2	1.54389706515495	1.92605681592969e-05	0.000460658620022433	21.9845459870532	21.58387	27.46167	17.04394	21.79861
ENSGALG00000046083	LOC107056909	0.0669087160857386	1.94249307936755e-05	0.000463864923024635	0.167918715119327	0.39376336	0.17807832	0.08936736	0.03869641
ENSGALG00000027761	TNFAIP8	1.69534838803494	1.96028981922209e-05	0.000467385611570601	9.16587723890393	7.371236	9.074257	8.352519	11.641167
ENSGALG00000031597	HBM	2.82733204886355	1.99120857933625e-05	0.000473283070246895	74.2941898302962	40.88810	96.87203	66.90730	88.33357
ENSGALG00000033966	ENSGALG00000033966	0.569115145343406	1.98827035271902e-05	0.000473283070246895	8.55894938040006	9.574109	6.875281	9.862386	8.050916
ENSGALG00000028466	IL34	2.26177134518394	2.00404846138137e-05	0.000475596430982396	22.7519776754747	16.92097	24.98300	17.70832	30.66675
ENSGALG00000001503	TBCD	0.714505421139694	2.02525547101887e-05	0.000479885224379039	40.7051165603928	41.21863	36.29481	46.84497	38.52625
ENSGALG00000009400	SLC8A3	0.649018020340738	2.02923272962477e-05	0.000480084472834101	3.9474378816342	4.486906	3.565859	4.142675	3.661746
ENSGALG00000012190	TMEM163	0.603685080330644	2.04379543919296e-05	0.000482783592403188	35.364412659232	41.71457	34.98329	38.09328	27.46028
ENSGALG00000038933	FABP7	1.72974251636503	2.05613565285493e-05	0.000484950207060868	198.080766024915	157.2613	229.1492	167.9168	232.8933
ENSGALG00000028537	NDUFB1	1.65489096474646	2.06377063072906e-05	0.000486002108377995	286.187903229209	249.7403	360.6666	238.7952	290.9936
ENSGALG00000031895	SDK2	0.615007036363506	2.07205622448792e-05	0.000487203757730208	5.85945848662707	6.679064	5.256268	6.405628	5.199325
ENSGALG00000036099	ENSGALG00000036099	1.62727830143063	2.09292068025767e-05	0.000490602402032223	90.5138340055191	77.30904	112.08793	77.65980	93.34797
ENSGALG00000037004	CNTNAP2	0.445003925572287	2.09172037824847e-05	0.000490602402032223	3.58788197938669	4.249405	2.642544	4.261638	3.280631
ENSGALG00000044240	H1F0	2.61873098051176	2.10447647956322e-05	0.0004925569032519	8.39553651172254	6.767023	11.177896	5.861262	9.572400
ENSGALG00000004387	CCPG1	0.692146563730528	2.12455317284196e-05	0.000496496723918959	78.0452127114548	80.83718	70.47045	87.30205	73.92016
ENSGALG00000033061	CAMK2G	0.61934856498657	2.13460126502115e-05	0.000497110335827838	29.2722167584728	34.32042	25.90159	31.79541	25.70247
ENSGALG00000041371	UNC13A	0.596574702816266	2.13692167619205e-05	0.000497110335827838	13.8889729717674	16.35690	11.36860	15.47655	12.66233
ENSGALG00000041807	ENSGALG00000041807	1.48176051186862	2.13645975888248e-05	0.000497110335827838	11.8010296321586	10.40367	12.28865	10.84410	13.49303
ENSGALG00000039470	LOC107050727	1.87574628004374	2.15588249538015e-05	0.000500760141984581	186.618507267341	168.2964	223.7580	152.8930	199.2364
ENSGALG00000013733	GTF2H5	1.41321910046247	2.17411454796177e-05	0.000504229869479558	170.731727728919	160.8518	198.1877	148.2369	174.4155
ENSGALG00000032905	ENSGALG00000032905	0.591070143205991	2.19430735909355e-05	0.000508143158027911	22.7016704762737	28.22776	22.41313	22.99941	17.85715
ENSGALG00000006947	BDH1	1.38542720579391	2.23175487186426e-05	0.000516034317577436	227.65811455357	208.1314	256.7655	206.1030	237.1918
ENSGALG00000008262	RASGRF1	0.694019713167301	2.23945325325694e-05	0.000517033347626002	23.7330081286875	26.95230	21.99755	24.75361	21.63098
ENSGALG00000006805	PLSCR1	1.52519353140297	2.2694695934875e-05	0.000523174263064958	69.4000201417015	60.13276	79.04225	61.80329	75.46337
ENSGALG00000030320	YF6	2.27967189801107	2.29453136741929e-05	0.000528156265279505	2.13616200178005	1.596264	2.166488	1.791073	2.923335
ENSGALG00000013036	ATP6V1E1	0.665528521104118	2.29875889615592e-05	0.000528334871223103	400.363584771104	446.1630	407.3746	426.7362	326.9054
ENSGALG00000014426	KPNA1	0.712552999579038	2.31118001539242e-05	0.000530393290788783	21.3718970241748	22.66165	19.42194	23.49314	20.07207
ENSGALG00000026865	XRCC2	1.62078026953833	2.32531274944676e-05	0.000532757897452576	16.6248047693772	13.72683	19.07620	15.08276	18.25118
ENSGALG00000042730	STT3A	0.699918850408119	2.3284447206884e-05	0.000532757897452576	31.3197589374972	31.28596	26.93465	36.62057	30.43363
ENSGALG00000030185	PTDSS1	0.700595746817056	2.33547556070786e-05	0.000533569021011272	42.5874323206903	47.22425	39.57577	45.91835	38.21096
ENSGALG00000007224	HGS	0.728649413580373	2.3395603855041e-05	0.000533705675423417	33.2032966531976	34.88341	29.58878	36.45750	32.09351
ENSGALG00000014561	PTPN6	1.69868486221726	2.34612419434074e-05	0.000534406592898419	13.3204583489696	9.268629	10.719190	12.907218	19.880317
ENSGALG00000045246	ENSGALG00000045246	1.91767471392907	2.36059502489501e-05	0.000536903834265497	16.4527066107478	13.92797	18.16319	13.01783	20.38624
ENSGALG00000000607	GPR37L1	1.76811264565017	2.3743761093361e-05	0.000539237019371034	116.163875366227	99.70792	135.58715	98.02427	129.27916
ENSGALG00000000329	AHCYL1	1.64624972204804	2.41227410372498e-05	0.000546350304919678	392.162586261492	330.5732	462.3362	345.7652	422.2770
ENSGALG00000016067	HMGN1	1.44947335174363	2.41283599742407e-05	0.000546350304919678	47.3919243192618	48.36178	62.55091	36.60927	42.16696
ENSGALG00000005834	PAFAH1B1	0.703775146450257	2.44137581193611e-05	0.000550664219569797	549.509565561175	596.9868	507.4722	597.9027	501.6112
ENSGALG00000014981	COX17	1.72687488865631	2.44267985292933e-05	0.000550664219569797	88.5277013084138	74.42665	108.00506	73.39736	96.51910
ENSGALG00000028210	LOC100858814	2.9263624952232	2.44073532432954e-05	0.000550664219569797	3.34197100858974	2.262246	3.990632	2.634379	4.345662
ENSGALG00000015183	RAB13	1.81672124987429	2.46710614779338e-05	0.000555352850062843	15.9750025660102	11.57601	15.20210	15.20013	21.37189
ENSGALG00000006794	RAD50	0.667670001809803	2.47932245435984e-05	0.000557283242421233	17.7455578503222	18.96632	15.78961	19.90076	16.47813
ENSGALG00000007992	GGA3	0.77082316525894	2.49057652068642e-05	0.000558992005896585	25.6079706544351	27.61252	24.23708	26.79292	24.03994
ENSGALG00000034067	FMOD	2.08849406416857	2.51262514569864e-05	0.000563114979578465	3.6685699313733	2.722358	4.253093	2.970479	4.610073
ENSGALG00000001144	ZNF346	0.684462292942881	2.5219900727283e-05	0.000564387456772692	22.8697130830326	23.97561	19.94764	26.02644	21.66740
ENSGALG00000002125	TMOD1	1.89171789925064	2.55318157440226e-05	0.000570533581888691	16.1853157507013	14.24183	19.67407	12.48028	18.10215
ENSGALG00000033129	ZFP36L2	1.88879578211875	2.56295340389664e-05	0.000571882328767432	5.1320204012002	4.193133	6.132894	4.381095	5.703599
ENSGALG00000007825	KIAA1841	0.605523490679081	2.56867403473272e-05	0.000572324504361772	9.99074204511611	11.216857	8.537329	11.255077	9.106969
ENSGALG00000033885	RAP1GAP2	0.679507183694159	2.59284440791133e-05	0.000576870194068295	10.903084258114	11.942626	9.552375	11.996522	10.250757
ENSGALG00000003969	EMC1	0.736343528888453	2.60282101337536e-05	0.000578249365046976	35.3418358258192	35.07960	30.35507	40.52545	35.37444
ENSGALG00000006841	POLR2L	2.08112941457311	2.61300380044345e-05	0.000579670277875187	67.3341662003129	55.59347	87.19322	52.96377	72.11862
ENSGALG00000043002	TOMM6	2.69615602774117	2.62146306044949e-05	0.000580705283159194	162.994784632587	138.6262	229.4984	113.4958	167.3126
ENSGALG00000015775	UBE2J1	0.721866556248347	2.64670962041571e-05	0.000585450638146001	41.578678058782	42.99094	37.64230	46.57992	39.27809
ENSGALG00000015119	SS18	1.3741326520786	2.65382536470915e-05	0.000586177559272769	35.6082062199553	32.37269	38.21916	32.41172	39.02481
ENSGALG00000002728	SLC16A3	0.653531433331558	2.65929821115266e-05	0.000586540024756683	23.7737338339271	26.66207	21.21477	25.89518	21.68396
ENSGALG00000007132	ACOX2	1.86253701270553	2.66577072196343e-05	0.000587121617857471	4.18545427886852	3.216356	4.396584	3.876014	5.131726
ENSGALG00000011812	SULT1E1	1.78489027103664	2.77875980356273e-05	0.000610250736199924	18.9147618862649	16.17318	23.16277	15.70993	20.27047
ENSGALG00000038218	ENSGALG00000038218	0.560071260111248	2.77479543556647e-05	0.000610250736199924	7.5462439582904	8.608113	6.863634	8.512130	6.333832
ENSGALG00000003650	NOL11	1.38638962436947	2.8140676807589e-05	0.000615998479859005	20.8270706558308	18.67008	23.47088	19.22556	21.67213
ENSGALG00000008691	SNX5	1.45092069243711	2.81636149065854e-05	0.000615998479859005	26.4076802701868	22.67720	28.56749	24.55762	29.36210
ENSGALG00000031284	PTPRM	0.589159652434788	2.81700487294247e-05	0.000615998479859005	18.4161062895085	19.69203	15.54672	21.38175	17.20342
ENSGALG00000006250	TRAPPC2L	1.58340797600075	2.8428547179136e-05	0.000620764296249693	114.401899475924	97.12535	137.06343	99.37302	121.88623
ENSGALG00000015286	SESN1	1.45880890493871	2.87185107790284e-05	0.000626202627485169	56.1477234238229	48.28130	58.01943	53.29549	64.01137
ENSGALG00000032588	ARPC1B	1.97420698260694	2.87640240079421e-05	0.000626302866983741	11.0621474507883	8.989342	10.129094	9.184929	15.686124
ENSGALG00000003935	PBLD	2.10487390371725	2.90626094585853e-05	0.000631905345145689	1.1817214658426	1.0383272	1.4992985	0.8716777	1.2996582
ENSGALG00000009503	RAB3GAP2	0.556477644410675	2.94747207757386e-05	0.00063995680980742	21.8953636449633	24.42536	17.53539	25.86843	20.06852
ENSGALG00000008933	CASP7	1.99923854115796	2.97257786687812e-05	0.000643582028405988	2.0024735335639	1.517534	2.493675	1.778162	2.159905
ENSGALG00000015399	FUT10	1.64454843474418	2.96954781118299e-05	0.000643582028405988	6.43893152553378	5.615261	7.745582	5.542063	6.749862
ENSGALG00000010794	MEOX2	2.05404284297559	3.0163173757263e-05	0.000651209733007651	5.29354947704541	5.277040	7.869219	3.221626	4.804248
ENSGALG00000038671	LOC422090	2.18184291033192	3.01529629282804e-05	0.000651209733007651	28.5775319149468	21.89264	30.48167	22.73747	38.36274
ENSGALG00000004562	HVCN1	1.56762808137515	3.04031454209744e-05	0.000655466122477261	4.174093703021	3.187414	4.006373	4.114522	5.264731
ENSGALG00000010967	ENSGALG00000010967	0.741413841016632	3.07049112166169e-05	0.000660190621201965	17.0789595847203	18.18858	15.36260	18.39887	16.50449
ENSGALG00000030676	CPNE5	0.617835193828672	3.07085465666557e-05	0.000660190621201965	9.43836310092157	9.985197	8.150928	11.212416	8.473266
ENSGALG00000015032	CD274	1.73423894838876	3.07968871610525e-05	0.000661161222684756	8.10790315229239	6.891814	9.409079	7.026132	8.952576
ENSGALG00000036790	RPS27A	1.80713726551993	3.12895848285986e-05	0.000670797864105544	408.283709309944	352.1272	532.2589	324.7017	417.0275
ENSGALG00000000394	SLC6A17	0.477190219247981	3.1476036564827e-05	0.000672458593547276	59.3506125999105	69.10126	43.87735	72.88199	52.76069
ENSGALG00000007289	CLPX	1.32425263435578	3.15867073077998e-05	0.000672458593547276	35.7235979246242	32.88514	37.50965	32.87397	39.27083
ENSGALG00000009091	TRUB1	1.56851989626668	3.15124937812842e-05	0.000672458593547276	10.6027673127397	9.061272	11.590578	9.681340	11.885192
ENSGALG00000009842	RASSF3	1.59632058842012	3.15767395075745e-05	0.000672458593547276	13.7545267105928	12.90098	16.45241	10.66427	14.89375
ENSGALG00000012229	RPS29	2.06853101938219	3.1517362328324e-05	0.000672458593547276	295.281451811328	239.1956	375.5875	236.9896	322.3424
ENSGALG00000001425	SNX19	0.728183968652966	3.1643132470658e-05	0.00067272420656717	42.1809712700911	50.44779	42.95813	40.70486	35.64646
ENSGALG00000002150	CPEB1	0.688624472371324	3.18556431167288e-05	0.000676302814407445	18.6604947016743	21.11885	18.15443	19.54847	16.12753
ENSGALG00000030032	SLC4A10	0.472766293302163	3.19874269942252e-05	0.000678160034626877	81.6097225200906	87.66614	59.73853	102.75538	77.03589
ENSGALG00000008086	ACTR1A	0.729978925385511	3.2154359115809e-05	0.000680756258624742	119.557900033217	121.6555	106.6406	134.4511	115.7465
ENSGALG00000042589	TMEM167B	2.67783018324159	3.25849017580718e-05	0.000688918634269068	34.6129417222909	30.20555	47.52427	23.28464	36.88639
ENSGALG00000028174	PRKCDBP	1.54880498857779	3.26491948216135e-05	0.000689325827771639	26.5683618377478	24.45889	29.09187	22.55984	29.89916
ENSGALG00000040418	DGAT2	0.613384058121047	3.27681675776756e-05	0.000690884767371186	12.8768759117595	13.87860	11.13673	15.05008	11.56731
ENSGALG00000004869	ISCU	1.37869943887503	3.29049794267424e-05	0.000692815020749857	120.663339776806	105.9287	134.2380	113.7414	126.9035
ENSGALG00000017380	UQCRH	1.70678069995576	3.31413086689859e-05	0.000696832433785943	639.476013845202	562.8898	789.6311	534.4614	661.3485
ENSGALG00000013726	PAICS	1.37606085958989	3.33520759552815e-05	0.000700301066528739	56.5901163236423	52.43363	65.19373	50.44237	57.77118
ENSGALG00000033079	RRAGC	0.733260156694959	3.33977773937401e-05	0.000700301066528739	44.5549621571608	48.10624	43.14114	47.46416	39.95222
ENSGALG00000003204	MED22	1.4470553289738	3.37286447090778e-05	0.000706271360549731	33.1386135019547	28.68272	35.95715	30.46422	36.89338
ENSGALG00000023359	BTBD17	2.05636935981088	3.37805719512658e-05	0.000706392370024626	15.5196490237719	13.47075	20.15312	11.90050	16.29811
ENSGALG00000007664	PSMD1	0.740031309013004	3.38801428149338e-05	0.000706544068212795	104.53136762693	109.74775	97.95025	114.11970	96.95982
ENSGALG00000030004	ARF3	0.677916635509942	3.38568010411895e-05	0.000706544068212795	51.8785923770036	57.59439	47.14853	56.57780	46.90813
ENSGALG00000039380	TBC1D1	1.4730075313557	3.40378164452834e-05	0.000708866471194494	13.1021247674324	11.80327	14.52674	11.68556	14.23056
ENSGALG00000005094	GRAP	2.22235732650946	3.42553130562005e-05	0.000711460077274438	5.40550439248268	3.587011	4.921256	5.028241	7.858198
ENSGALG00000031348	SPPL2A	1.39204813368189	3.42144386226499e-05	0.000711460077274438	89.5106960391561	81.95428	102.06284	80.21695	92.86416
ENSGALG00000003205	EIF4EBP1	1.70784655300814	3.47776624526815e-05	0.000720354099002971	37.1409587791253	32.92528	47.57436	29.15339	38.38384
ENSGALG00000008907	PLCB4	0.611671383274226	3.47354267555557e-05	0.000720354099002971	28.1109192707186	30.11315	24.96185	32.60783	25.01112
ENSGALG00000005400	CACNA2D3	0.638553722627988	3.50694010667312e-05	0.000724436332157159	12.7569399107438	14.24624	11.87105	13.97752	11.11910
ENSGALG00000034282	LRFN3	0.69980501706016	3.50575573235764e-05	0.000724436332157159	25.1372300041124	27.66683	23.62039	27.03621	22.54169
ENSGALG00000010713	SDCCAG8	1.56533936351323	3.5384388059542e-05	0.000729957989255268	3.99610226994236	3.421577	4.759692	3.567965	4.163360
ENSGALG00000010145	MDGA1	0.546854260409036	3.5455811083695e-05	0.000730446972083607	5.04005020075403	5.599078	3.693799	5.796423	5.140779
ENSGALG00000030941	KIAA1324	0.566756490353751	3.55355215834803e-05	0.000731105146341845	4.39011011913432	4.973382	3.542978	5.083397	4.033592
ENSGALG00000000919	PIGR	13.0892229480642	3.60390629175412e-05	0.000740469712857453	0.0660581544525134	0.04862367	0.06890054	0.01660262	0.12792648
ENSGALG00000004364	ABR	0.615250501115632	3.64321420226486e-05	0.000747542624585365	27.269213661635	29.80748	22.54298	31.22892	25.81476
ENSGALG00000004386	SOX9	1.70527892499332	3.66654390828807e-05	0.000751322457887089	8.87294891786074	7.033897	8.204491	7.817033	12.206494
ENSGALG00000042981	CARHSP1	1.64668977281419	3.67686230931137e-05	0.000752429563751726	9.73565611177806	8.686099	10.927109	8.225044	10.973178
ENSGALG00000005084	TRIM37	0.759378028842665	3.70023557226776e-05	0.000756201680970662	85.6417758561024	91.10384	82.41977	91.51256	78.21370
ENSGALG00000016721	PLCXD1	2.07099881787761	3.70960641571699e-05	0.000757105938738399	1.76786790707687	1.036829	1.456421	1.762492	2.724350
ENSGALG00000008381	TMEM237	1.53605545500665	3.73958734866474e-05	0.000762154441956749	27.1695442287468	22.71467	30.31524	25.23445	29.85696
ENSGALG00000012640	TMEM263	1.45057110355773	3.74430091037744e-05	0.000762154441956749	13.260775569734	12.34909	14.27089	11.59915	14.71002
ENSGALG00000002386	TMEM8B	0.580661806184375	3.77652462908039e-05	0.000767692729048254	3.51223884021829	4.017830	2.884992	3.969500	3.239832
ENSGALG00000010357	P2RY1	1.56316916138498	3.99734384834588e-05	0.000811503213350535	32.5716601287079	29.61402	36.66565	27.80229	35.83498
ENSGALG00000000866	SELENBP1	2.21154777669668	4.05566144289236e-05	0.00082225178419011	30.1783493794601	27.63038	43.80459	20.21475	28.74519
ENSGALG00000028879	MRPS33	1.44719724810385	4.12536288296777e-05	0.000835276847216768	50.4157005698057	45.87950	58.17006	43.80280	53.24342
ENSGALG00000012898	KIAA1468	0.636118873097508	4.16809798673195e-05	0.000842814740857411	15.0802732816654	15.62788	12.98461	17.65790	14.11916
ENSGALG00000021039	HKDC1	1.51932230201162	4.21267962594409e-05	0.000849584809411413	14.233299455133	13.49586	18.13032	11.70372	13.51112
ENSGALG00000040854	CPPED1	1.46839949145819	4.21001279947255e-05	0.000849584809411413	41.0125010208208	34.14783	41.21276	39.03480	48.79652
ENSGALG00000044888	ENSGALG00000044888	1.94469082745991	4.23865294325318e-05	0.000853698165820742	6.45549610544058	3.795574	4.735957	6.537298	10.420665
ENSGALG00000043687	ENSGALG00000043687	0.401182462655574	4.24468423410928e-05	0.000853789508167028	13.7467254044191	14.237386	8.574365	18.858658	13.377826
ENSGALG00000046091	ENSGALG00000046091	1.66110468389182	4.25938538787824e-05	0.000855622206460004	20.7662654219892	16.72236	21.02033	18.82280	25.99409
ENSGALG00000033598	HIRA	1.36211873387517	4.28827957255637e-05	0.000860297449765667	19.5421481727243	18.30516	21.30219	17.42524	20.98138
ENSGALG00000000747	CHD5	0.63834518028046	4.33896901120022e-05	0.000869173829914772	56.990620398316	62.26879	46.70810	64.46153	55.18383
ENSGALG00000023472	LOC415852	6.87300906957698	4.34388175269354e-05	0.000869173829914772	2.63900114019033	1.501809	3.267783	1.910005	3.734260
ENSGALG00000011145	TRIL	1.81657781673802	4.37499657588768e-05	0.000873116982882825	13.3246704046914	11.06411	14.55768	11.64411	15.75022
ENSGALG00000043906	CHDSD	4.86061490061959	4.37444099365899e-05	0.000873116982882825	0.573616062098061	0.3518460	0.9690946	0.2993006	0.6465018
ENSGALG00000005123	WNT7A	1.61922742370437	4.3906569547928e-05	0.000875101380299654	11.2357216260752	9.075883	11.306723	10.441640	13.848661
ENSGALG00000000314	NEFL	0.596460089173082	4.46171038109774e-05	0.000888106642437751	328.909482906676	378.4874	344.7425	353.3753	245.2299
ENSGALG00000029390	C12orf65	1.54383061437484	4.47945391420675e-05	0.000890480533308606	34.5627709932111	29.92025	38.23034	31.17304	38.34713
ENSGALG00000035235	LOC100857615	2.46551311127207	4.49268693710105e-05	0.000891952774918363	19.3479381339658	10.01162	15.10367	19.63367	31.47576
ENSGALG00000014920	USP14	0.722167765785905	4.52162001786849e-05	0.000896534165978148	63.3757501010416	67.23061	61.71162	68.91427	56.12836
ENSGALG00000005204	GSTT1L	2.22224141515336	4.57854438538155e-05	0.00090664655765893	6.7994473420985	4.652915	5.994968	6.329004	9.952586
ENSGALG00000001172	KBP	1.97179619412554	4.62507041268053e-05	0.000914676392854016	376.013474952116	320.6516	437.3610	308.0569	431.0642
ENSGALG00000038919	SLC32A1	0.633580563334948	4.64506794005763e-05	0.000917445870431769	117.028487251346	123.69677	97.44458	137.32233	110.48380
ENSGALG00000002207	ATP6V1G3	2.53083038164766	4.70498724291818e-05	0.000927891875168846	5.11409571117938	2.793450	4.760423	5.292039	7.320390
ENSGALG00000037669	FKBP9	1.55015396750183	4.71008027050496e-05	0.000927891875168846	27.543888716394	22.36644	29.39586	26.40910	31.35697
ENSGALG00000032156	TUBGCP6	0.665768259382872	4.74191896519162e-05	0.000932963413884165	9.2984554805758	9.834587	8.005167	10.460950	8.960135
ENSGALG00000014662	RBP5	1.76657841662803	4.76783217158094e-05	0.00093685760013337	34.6417766760966	28.36130	40.50949	30.23869	38.67257
ENSGALG00000030195	ENSGALG00000030195	7.68101203712877	4.77876670190765e-05	0.000937802332129492	0.395038034743397	0.4111519	0.6349444	0.0952438	0.4408263
ENSGALG00000008957	MSH6	0.736909058288595	4.81697553857901e-05	0.000944090199347362	16.5914537537038	18.32352	15.96249	17.32127	14.97505
ENSGALG00000001569	RHOC	2.10206290941766	4.85653518129099e-05	0.000949412311877666	3.34712965228583	2.572012	3.699986	2.672482	4.347149
ENSGALG00000016415	MAP7D2	0.560073301169215	4.85296026253219e-05	0.000949412311877666	54.8448924603531	60.22322	45.53324	64.82919	49.46621
ENSGALG00000027989	SBDS	1.31945882931623	4.86703334216044e-05	0.000950251012352677	85.0097092256421	76.58002	92.89080	80.55290	88.96141
ENSGALG00000016003	DDRGK1	1.39038303533053	4.92290332889521e-05	0.000959934793062408	45.0755205352573	39.41913	47.52752	42.43119	50.21719
ENSGALG00000007611	RPL35A	1.91501584959917	4.99392585638889e-05	0.000972544822948406	180.02369561114	150.6146	205.3946	153.2671	207.1424
ENSGALG00000030534	SYT17	0.609659466408692	5.00974679180429e-05	0.000974386202568593	14.4910752088295	16.05123	13.05338	16.31076	12.74394
ENSGALG00000003175	STKLD1	1.68801620876934	5.02286723266635e-05	0.000975698334142434	5.4811498890871	4.566536	6.205586	4.927715	6.110436
ENSGALG00000005694	GARS	0.720086635274267	5.05270319456083e-05	0.000980250035477094	74.6747409419858	78.87283	71.67209	82.10219	66.57662
ENSGALG00000038217	CD82	1.38933867774089	5.11752919989668e-05	0.000991569866617955	86.9303254926088	76.16003	92.68977	81.99321	95.53201
ENSGALG00000040702	BCKDHB	1.38215247975398	5.13453885365073e-05	0.000993607916976381	34.8068674644595	32.23662	39.62128	30.89529	36.15300
ENSGALG00000003485	CCND3	1.42746128167093	5.17090140577987e-05	0.00099862460560501	15.8980166643321	14.70493	16.93621	13.94172	17.86008
ENSGALG00000005924	MGAT4B	1.52795969322299	5.17943821672526e-05	0.00099862460560501	36.4155888754033	32.24757	39.36569	33.24541	40.28268
ENSGALG00000011680	EPHA5	0.600569906117181	5.18003486542352e-05	0.00099862460560501	30.433146732861	36.73329	25.26661	33.94735	26.57286
ENSGALG00000030728	ENSGALG00000030728	3.22959185705321	5.25930927930361e-05	0.00101263203947548	0.881042135928235	0.7334348	1.0519161	0.5437051	1.1766616
ENSGALG00000004783	C9orf16	1.40943848800822	5.30447316177902e-05	0.0010190686970835	55.8490989335265	47.17471	59.59966	52.82656	62.71117
ENSGALG00000013674	TUSC3	0.668643738572521	5.30605442983963e-05	0.0010190686970835	116.896867326588	121.1633	109.3105	132.2496	105.3974
ENSGALG00000002447	CTNNA1	1.41673547973283	5.32695036493722e-05	0.00102179986511396	26.8217355269805	23.53979	27.77344	25.31132	30.25214
ENSGALG00000041934	THOP1	0.755586381574686	5.3435572641188e-05	0.00102370251616854	52.5122201378598	53.13011	46.51009	58.81882	51.66710
ENSGALG00000021143	RGS18	1.66089891809694	5.35711293609323e-05	0.00102501659640974	22.1031331217653	15.78939	20.18328	21.70256	29.94809
ENSGALG00000040444	SEMA3C	0.43797850958637	5.40196796550097e-05	0.00103230865977432	8.93802105276595	10.753571	6.102143	10.615374	8.507941
ENSGALG00000008073	NF2	1.36234075985519	5.47528066697757e-05	0.00104494192017854	38.1793249705361	37.69683	41.83376	32.52352	40.60287
ENSGALG00000012624	AAED1	2.15210381644838	5.48172967860045e-05	0.00104494192017854	1.79970090793942	1.547913	2.295665	1.343247	1.980505
ENSGALG00000036074	RPP40	1.6094870719141	5.52820480092063e-05	0.00105249043392652	7.79339672388671	6.753354	8.876920	6.806247	8.607061
ENSGALG00000006715	OAF	1.62849966436072	5.53810319356852e-05	0.00105306516253358	8.03497468281741	6.332070	8.218401	7.256116	10.120449
ENSGALG00000000122	RACK1	1.54352331953583	5.61571774173971e-05	0.00106649865350881	401.84399299579	347.6880	449.8811	358.5730	444.4645
ENSGALG00000010992	SLC6A15	0.553959188146117	5.6652967599882e-05	0.00107458113389268	22.2011882759634	26.12985	18.59278	25.25017	19.32303
ENSGALG00000014508	CD38	1.524638449499	5.69018224002097e-05	0.00107796558846536	79.7547920543044	75.27574	103.08468	65.25016	74.84870
ENSGALG00000032701	LY96	2.07720315225913	5.74465523221488e-05	0.00108639548648106	3.22652040481337	2.288862	2.789773	2.775680	4.934559
ENSGALG00000041797	SCAMP3	0.689953915833873	5.74887531227322e-05	0.00108639548648106	25.7956039985592	28.01526	23.51746	28.07261	23.85455
ENSGALG00000001933	CORO2A	0.445424931475125	5.80150607717907e-05	0.00109314268796267	2.24710224420599	2.578926	1.649800	2.772717	2.028444
ENSGALG00000005208	S1PR1	1.52206709688412	5.79256260749282e-05	0.00109314268796267	43.9923335481068	38.72586	50.08080	39.08629	47.41808
ENSGALG00000045194	ENSGALG00000045194	0.0880915382320431	5.80600382382994e-05	0.00109314268796267	0.0791855643161372	0.11629825	0.02691779	0.13411326	0.04405205
ENSGALG00000043234	HBAA	2.41186845973708	5.8631839490842e-05	0.00110255229371784	257.948858973221	150.4076	300.8283	244.1803	322.9366
ENSGALG00000035841	ENSGALG00000035841	0.573476972956981	5.88741034970944e-05	0.00110574957328837	14.5535364716122	16.40006	11.33213	16.48596	14.22682
ENSGALG00000040506	NARS	0.725666920211654	5.89607057230711e-05	0.0011060190226753	64.2486615690016	67.61445	59.14674	70.10712	60.54707
ENSGALG00000033680	LOC768350	2.30893519260269	5.91110081276387e-05	0.00110748127467536	17.353397784181	12.54265	17.66225	14.55848	24.04886
ENSGALG00000017077	HSPH1	0.687972916046373	5.93128161404678e-05	0.00110990376120066	100.10826892923	109.81487	96.78922	108.63007	86.41225
ENSGALG00000035369	DUSP3	1.36784690217617	5.97360040826849e-05	0.00111645789315465	70.4625565470843	66.13816	80.65417	62.61386	71.90348
ENSGALG00000033790	MAN2A2	0.699186632909071	6.08743508620792e-05	0.00113634596176323	16.2690144689244	17.64590	14.39299	17.81055	15.39872
ENSGALG00000046283	ENSGALG00000046283	0.481610236087112	6.20947316981682e-05	0.00115771505250166	55.0399602858565	65.26272	42.66617	66.48146	47.02734
ENSGALG00000005135	SERPINE2	1.388735277049	6.29466273953786e-05	0.00117217034737355	185.643883056067	161.0482	212.5590	175.7917	190.1023
ENSGALG00000003941	FUBP3	1.41566472439195	6.31755925898688e-05	0.00117500461211801	14.407448902871	12.83846	15.28512	13.26167	16.04842
ENSGALG00000041791	DPP6	0.5337637430189	6.3277366017703e-05	0.00117546922528274	35.1751355128107	35.51191	26.60238	45.34623	33.28212
ENSGALG00000034373	KATNB1	0.706577562670186	6.34839463690304e-05	0.00117787729341909	8.35249193313739	9.330043	7.810642	8.815173	7.576304
ENSGALG00000009504	NSMCE4A	1.5792567122316	6.36161124478647e-05	0.00117890052450298	11.9950188869143	10.22492	14.04026	10.83291	12.66072
ENSGALG00000008181	MADD	0.553115983247341	6.40692344806781e-05	0.00118586187689932	28.3616387798646	31.71324	22.63489	33.30300	26.21437
ENSGALG00000017015	RNASEH2B	1.40188880940746	6.47564012014353e-05	0.00119713313187243	29.438244040184	26.62955	32.54801	26.68095	31.54338
ENSGALG00000009229	ATP6V0C	0.643524072533488	6.48729952891595e-05	0.00119784190457318	581.009484768957	686.0122	600.4218	589.7472	460.9821
ENSGALG00000003880	STX6	0.739329713479018	6.50069206334512e-05	0.00119886859534486	40.4739279878598	40.78346	35.20088	45.59479	40.35527
ENSGALG00000000719	RPL22	1.70000641463505	6.53368958999052e-05	0.00120167957822855	222.78000893582	192.7303	270.0084	186.1302	238.4950
ENSGALG00000011511	CKB	1.66330495768937	6.52903467298195e-05	0.00120167957822855	1236.87339876301	1048.323	1486.804	1066.532	1322.266
ENSGALG00000044155	ENSGALG00000044155	1.87750319580802	6.53948578208911e-05	0.00120167957822855	7.55552352801819	5.806953	7.108993	6.970987	10.116590
ENSGALG00000003833	CACNA1E	0.550236049888022	6.584645858366e-05	0.00120852726803367	17.8828450224032	20.07300	13.37522	21.31353	17.04340
ENSGALG00000015284	RGMB	0.542709708957012	6.66239291000984e-05	0.00122133231465294	6.93420264019954	7.465099	5.383848	8.362277	6.591949
ENSGALG00000013218	C3AR1	1.84820820943371	6.69609045760755e-05	0.00122604134730381	7.16965164742647	4.619180	5.323406	6.925791	11.491420
ENSGALG00000032438	ENSGALG00000032438	1.86314100837142	6.73395310870465e-05	0.00123150083912714	29.7524391034366	27.08306	40.84951	21.83240	28.91111
ENSGALG00000002286	H3F3B	1.48907600120385	6.78088610967878e-05	0.00123848098659063	231.252284484679	213.1903	265.8703	203.0112	240.6796
ENSGALG00000032394	SEPW1	2.38419217228719	6.78830304925551e-05	0.00123848098659063	47.0820005825477	41.74670	65.90328	33.49181	46.51930
ENSGALG00000002883	SCAPER	0.664364438282067	6.83770525980155e-05	0.00124600898109265	7.87598883686508	8.206423	7.030225	9.045371	7.263240
ENSGALG00000008294	ITPR1	0.665416316561375	6.95346780328822e-05	0.00126559728495758	11.2269585978705	12.97397	10.01180	11.81992	10.32053
ENSGALG00000029330	MED29	2.07281812538307	6.98168974054804e-05	0.00126771915609216	65.0904173552858	58.83806	80.79236	49.42150	70.52820
ENSGALG00000034305	C10orf10	0.611247281385987	6.97604249692534e-05	0.00126771915609216	14.2386506277723	16.17263	12.81362	15.77329	12.43681
ENSGALG00000003806	RHOA	1.37496523825566	7.0344308440011e-05	0.00127578238067683	599.874198839192	545.0365	640.2765	550.1834	657.1457
ENSGALG00000005423	GRHPR	1.8665239399914	7.10128808719412e-05	0.00128486308215934	23.3802634804516	19.54799	27.55272	20.40317	25.53815
ENSGALG00000011974	RPL7L1	1.35211398756951	7.09543313556801e-05	0.00128486308215934	59.5856698660035	54.82497	66.36692	53.81047	62.74523
ENSGALG00000015537	MAN2B2	0.670654531007597	7.12660824612044e-05	0.00128792198846949	32.0365754465614	33.42989	28.80903	37.17095	28.91060
ENSGALG00000044066	ENSGALG00000044066	3.42159589100728	7.20304318726901e-05	0.00130020026023027	1.51043085158249	0.6409856	1.2464045	1.3877608	2.6578918
ENSGALG00000001165	PANK4	0.732103600384952	7.21156006825325e-05	0.00130020435765315	9.90653949342635	10.621245	9.312923	10.645170	9.136158
ENSGALG00000014753	CENPK	1.61348619689918	7.24304161005711e-05	0.00130434397558993	7.86680211251021	6.593782	8.972151	6.896027	8.846120
ENSGALG00000031275	TUBB6	1.6690292286216	7.31056085740738e-05	0.00131495599347044	27.5987787948451	28.31622	33.90454	19.73087	28.53316
ENSGALG00000007926	ATP5H	1.80130101110686	7.31948324992676e-05	0.00131501561158015	217.402444392703	188.8373	281.6142	177.0403	218.5473
ENSGALG00000027255	NRXN3	0.626723381990908	7.38764630916386e-05	0.00132570576851549	32.1267409151027	35.67477	26.62795	36.60709	30.04066
ENSGALG00000039254	SLC17A6	0.492101879372807	7.43001778131419e-05	0.00133019043483715	93.7201784375553	109.81652	78.62797	111.81850	76.62976
ENSGALG00000041203	CRMP1	0.747234059231963	7.42207086246065e-05	0.00133019043483715	159.777831636528	171.5142	148.3977	169.4708	151.1957
ENSGALG00000034630	PPIL1	1.71242355486533	7.52703143823607e-05	0.00134598446524626	49.9447439761009	45.14969	58.25678	41.99848	53.77463
ENSGALG00000033736	ENSGALG00000033736	2.2196032984743	7.55464070539344e-05	0.00134934521910685	6.57681714217671	6.253755	9.303897	4.750674	5.958560
ENSGALG00000005805	PLCD1	1.52656538717923	7.58922238102327e-05	0.00135394203946764	32.2437273885082	27.90520	31.58665	28.84438	40.09637
ENSGALG00000034625	TCEB3	0.743267339920903	7.63551454763492e-05	0.00136061491479217	14.8577516643448	15.67204	13.61757	16.09766	14.14552
ENSGALG00000045445	ENSGALG00000045445	4.14097083585398	7.66523933984773e-05	0.0013643234718029	1.02215187106052	0.4069816	0.7936221	0.8995500	1.9115574
ENSGALG00000013400	PDCD6	1.50853729064133	7.72687070818729e-05	0.00137369581800491	74.1217547596814	74.55758	97.07532	57.31565	67.59295
ENSGALG00000017040	LOC418892	1.61290317904927	7.7525893502349e-05	0.00137666920167106	47.454603260356	40.68645	49.03764	41.06303	58.18527
ENSGALG00000009774	ELF2	1.33786967038365	7.81663556015564e-05	0.00138643384147511	15.031616492431	13.87266	16.21494	13.77538	16.11861
ENSGALG00000002437	FAM69B	0.750382289181473	7.84051322133944e-05	0.00138905944304448	50.4240066693707	53.03103	47.03891	54.62477	47.32719
ENSGALG00000012222	RAP1GDS1	0.732163345862019	8.12636671714792e-05	0.00143803809640905	216.608665009859	233.7050	215.1938	229.6292	190.0437
ENSGALG00000002412	GBA2	0.665763229647728	8.24310090116599e-05	0.00145701091794628	9.26347687926367	10.433890	8.478572	10.027222	8.260525
ENSGALG00000040626	NDUFA2	2.49289478691931	8.42146220833695e-05	0.00148682032321815	43.0569314108409	37.60994	60.72482	31.54398	41.66811
ENSGALG00000036440	ENSGALG00000036440	1.48055395350946	8.50171811104327e-05	0.00149926035859147	21.1173554145724	19.45843	25.16038	17.94655	21.69670
ENSGALG00000010878	USO1	0.772890978636764	8.52347033448523e-05	0.00149999000871791	25.3935755257355	25.78800	22.87058	28.01605	24.94898
ENSGALG00000027122	APPL2	1.51557484327894	8.52545441683268e-05	0.00149999000871791	15.5987174423469	12.94361	16.05813	14.49114	18.57010
ENSGALG00000010432	GSTZ1	1.58848712429347	8.57899886745161e-05	0.0015076777917805	19.62177602714	15.70156	21.11188	18.20270	22.98094
ENSGALG00000011692	CDCA4	1.43502451639962	8.70023790724426e-05	0.00152723098218105	19.3454461242701	17.47234	21.20259	17.34392	21.12880
ENSGALG00000003732	UCK1	1.38332256727715	8.76541917916117e-05	0.00153691032503345	41.037491282697	37.14111	46.33060	37.33187	42.85933
ENSGALG00000003169	CBFB	1.48171961976349	8.78793407457636e-05	0.00153909504438833	14.9752245580535	13.42684	16.75666	13.46846	16.05539
ENSGALG00000003812	UBE2F	1.4515539680462	8.85476946991972e-05	0.00154666039875701	53.407868220356	47.89301	63.43093	46.91103	54.70714
ENSGALG00000012782	BLOC1S5	1.36994630512143	8.84334704719795e-05	0.00154666039875701	25.9777116246708	23.46033	27.20235	23.96347	28.97003
ENSGALG00000027632	ACYP2	1.37254380729937	8.86144358600573e-05	0.00154666039875701	61.4686877613021	50.83634	63.33483	61.22652	69.14802
ENSGALG00000010253	ZDHHC17	0.705394456524802	8.93227301462282e-05	0.00155547557491276	58.3138420756967	61.89696	53.43115	64.03205	54.34310
ENSGALG00000011176	SCRN1	0.745358220970693	8.92925339738417e-05	0.00155547557491276	178.657483115236	189.1930	175.4315	191.8754	159.4470
ENSGALG00000037989	IL10RB	1.58592452892326	8.96866822732888e-05	0.00156003868813322	10.2037326719825	8.674073	11.426102	9.059653	11.463896
ENSGALG00000002443	FBXL16	0.639361598727883	9.01759530425747e-05	0.00156676880047978	22.6730724993338	25.14120	20.17810	25.00653	20.67497
ENSGALG00000016054	KCNJ6	0.518800629925612	9.101846310937e-05	0.00157961407575411	5.93733591925492	6.504252	5.307940	7.154152	4.853864
ENSGALG00000005550	ST6GAL1	1.33909848205258	9.13164722220949e-05	0.00158299121212186	73.2220066406882	64.04404	74.00644	69.73111	83.95919
ENSGALG00000041625	LSM5	1.60494994306181	9.22229793160532e-05	0.00159689722216157	16.918633012321	15.80639	22.21204	13.26283	16.25423
ENSGALG00000039690	STMN2	0.734420060778971	9.27680105185511e-05	0.00160451970283329	1802.9058514537	1947.259	1810.425	1920.353	1551.630
ENSGALG00000036942	KCNA3	0.602766878017291	9.31328924987404e-05	0.00160901262469325	7.83095766976748	8.733061	6.496347	8.797550	7.409636
ENSGALG00000037400	ENSGALG00000037400	0.612930359824809	9.34043156918742e-05	0.00161188259334331	35.8478126848056	44.44759	36.73205	35.09277	28.19382
ENSGALG00000031956	ENSGALG00000031956	2.96360264091553	9.51151258661766e-05	0.00163955769328104	1.75402774034163	0.6993532	1.3912939	1.7896074	3.0040222
ENSGALG00000006180	SLC9A6	0.539150354888483	9.52868540797908e-05	0.00164067027603977	26.4145376965317	28.90303	19.85204	31.94263	25.27152
ENSGALG00000008819	LRSAM1	0.732954158070105	9.6263401713117e-05	0.00165562234834009	14.2499898155638	14.26570	12.52179	16.31250	13.90193
ENSGALG00000035384	TMEM241	1.63933996261788	9.67643839861422e-05	0.00166237084812108	7.02442240208759	5.883386	8.177476	6.176706	7.717492
ENSGALG00000033811	PTPRN	0.615268383985894	9.86664465788264e-05	0.00169314719482298	39.6649260643892	46.38299	35.63787	43.56782	33.91078
ENSGALG00000011655	IQCB1	1.72206258922608	9.88609356499964e-05	0.00169458492944512	2.32267132770958	1.914640	2.764223	2.015709	2.545110
ENSGALG00000039264	SLA	1.85628523172959	9.94187195285858e-05	0.00170223975371819	4.22968620617495	3.101784	3.859577	3.873818	5.942578
ENSGALG00000002564	RGS4	0.666952437405613	9.98899273702162e-05	0.00170839678017419	210.357908350596	242.6724	201.9074	213.8239	187.0672
ENSGALG00000034571	ENSGALG00000034571	0.535681860730693	0.000100372902530556	0.00171474109267323	9.26606060084999	11.117886	8.999877	10.200270	6.977687
ENSGALG00000006677	P4HA2	0.679209890370838	0.000101908395738884	0.00173709556077404	20.7999091195961	23.25840	19.38591	22.59353	18.26911
ENSGALG00000032702	ITGA3	0.670896158924697	0.000101884369818785	0.00173709556077404	11.7286472010645	12.938793	9.799415	13.192785	11.134864
ENSGALG00000008217	RNFT2	0.625078882651026	0.000102094478074919	0.00173833167507541	10.2530643368311	11.284230	8.724750	11.570930	9.561242
ENSGALG00000036791	COA5	1.45968552278688	0.000102222726095812	0.00173858140927622	134.860393745295	128.7269	170.4556	110.1333	129.3591
ENSGALG00000014873	GJA1	1.57814469560456	0.00010266410408127	0.00174415032316537	176.507387710079	139.4354	165.9446	161.3787	234.6368
ENSGALG00000037995	STRIP1	0.757617842784308	0.000104989660664242	0.00178168152526336	8.85220034718647	9.434618	8.305514	9.471664	8.269808
ENSGALG00000017320	RAB6A	0.754162384481499	0.000105215699770695	0.00178354010674421	90.0925856931662	98.83566	87.00160	93.58160	82.04436
ENSGALG00000002312	TMEM132E	0.627948673939713	0.000105507393356514	0.00178650627224353	19.7254416924535	22.65863	16.83187	21.47432	18.30360
ENSGALG00000000055	LAMTOR3	1.40916876058169	0.000105979483750049	0.00179162876957317	133.278297106831	119.5648	153.0053	118.7195	140.1094
ENSGALG00000006655	MAP3K13	0.712581878233621	0.000106044010271986	0.00179162876957317	12.3144536170579	12.94799	11.68863	13.34747	11.35291
ENSGALG00000005843	EEF1A2	0.684608576045181	0.000106295445650499	0.00179389678784144	755.954569209583	847.9950	744.9024	800.1622	642.2637
ENSGALG00000029343	EIF3K	1.48159856201217	0.000106767382924308	0.00179987701588368	236.956537872604	213.9295	276.8667	209.4049	244.7467
ENSGALG00000002515	OLFM1	0.704025577862242	0.00010916492546051	0.00183487341714146	166.863067589312	185.8490	156.8927	178.6401	148.4437
ENSGALG00000014116	SCAMP5	0.698656679016623	0.000109022999740836	0.00183487341714146	62.9580870568039	70.65329	61.37814	66.73827	54.02455
ENSGALG00000014804	THBS4	1.49805024696882	0.00010920295832076	0.00183487341714146	14.6107715204247	12.95314	16.26436	13.38427	15.63412
ENSGALG00000013310	MAEA	1.30162532756441	0.000109588238507567	0.00183932803381066	130.626528716983	118.4363	141.8000	122.8521	137.8939
ENSGALG00000006583	LSP1	1.64664615771162	0.000110043603486645	0.00184494790642944	25.2164152495373	20.59262	23.18342	22.58563	33.92602
ENSGALG00000003788	BNIP2	1.62036958943509	0.000110667946853567	0.00185338540753561	7.79115324001192	6.631048	8.289934	6.928069	9.170548
ENSGALG00000002234	UNC13D	1.69175334323851	0.000111526582256585	0.00186572392852628	3.92805756062303	3.372946	4.303956	3.412467	4.553472
ENSGALG00000005797	COL20A1	2.48695366026657	0.000113418970332546	0.00189531023895227	3.31267890045084	1.882238	3.083379	3.081673	5.024621
ENSGALG00000016764	EIF5B	0.786516364744811	0.000114676662871298	0.00191281531191632	32.2184145066237	34.11431	32.01115	33.91784	29.06734
ENSGALG00000033244	ENSGALG00000033244	0.65905136422198	0.00011471643407194	0.00191281531191632	14.5267422655057	16.13384	13.71157	15.76973	12.69271
ENSGALG00000027036	PKIB	1.67595997016913	0.000114887318995268	0.00191358018700823	66.8215780054012	62.99842	81.90709	52.71203	69.19087
ENSGALG00000015708	FGFR3	1.44019716572637	0.000116705776625228	0.00193754373405897	23.0320091175126	20.13006	24.89879	21.12015	25.61629
ENSGALG00000017332	KLHL35	1.93489864849437	0.000116663022653319	0.00193754373405897	9.14881108217071	6.804734	7.985821	7.935732	13.575948
ENSGALG00000044453	RPS5	1.82724585483878	0.000116588626846357	0.00193754373405897	31.8044865321746	25.48021	37.50320	27.52328	35.92072
ENSGALG00000002024	COMT	1.37757474729569	0.000116912329694375	0.00193887002235298	107.779020586648	100.19392	121.73581	97.28683	110.95139
ENSGALG00000042199	SLC12A5	0.473471030062752	0.00011718935663031	0.00194136091119064	24.5635914052509	29.42102	17.33685	29.59464	22.50904
ENSGALG00000026591	GNG12	1.37919691016112	0.000118319720279183	0.00195796752250103	23.7131422706836	21.68680	26.24426	21.51308	25.15514
ENSGALG00000004143	YWHAB	0.74858085044557	0.000119714415264054	0.00197464283884362	629.516544224979	686.4962	627.1660	660.0134	551.5130
ENSGALG00000006899	ATP5L	1.89245309279938	0.000119608857931492	0.00197464283884362	168.85293473397	152.4115	217.9487	133.4332	169.5632
ENSGALG00000008621	NRP2	0.535627707616663	0.000119684042158455	0.00197464283884362	21.2667437173691	23.08767	15.69141	25.71878	20.79674
ENSGALG00000029449	RFC2	1.45180595665966	0.000120388968025198	0.00198249405696814	19.3899428957276	17.12757	21.40318	17.79511	20.95112
ENSGALG00000042371	ANO10	0.606484364842051	0.000120449433133885	0.00198249405696814	17.6240263712359	18.28137	15.00802	20.82234	16.46654
ENSGALG00000009840	TBK1	0.745638024319014	0.000121458909987034	0.00199696190673633	17.3918987832158	18.28800	15.77114	18.92662	16.69385
ENSGALG00000041630	NFIX	1.79835563148569	0.000124553389709417	0.00204564242090348	8.9944937194923	8.066068	10.383976	7.109132	10.302746
ENSGALG00000039411	COL25A1	0.286922502416515	0.000125551941303392	0.00205983233175886	0.612499000665546	0.6652673	0.4159411	0.8633922	0.5119915
ENSGALG00000004642	NMNAT2	0.617911220801424	0.00012623538789402	0.00206241608844213	38.8202631293492	43.07679	31.80851	44.18542	36.74239
ENSGALG00000008590	EEF1B2	1.37887585002256	0.000126080621877049	0.00206241608844213	840.252004521331	792.3718	976.7792	736.0467	849.8254
ENSGALG00000016251	TSPAN7	0.731127967080002	0.000126129605077149	0.00206241608844213	332.04241870106	358.7691	303.6350	357.1890	311.9174
ENSGALG00000026229	PIGY	1.44511136092017	0.00012624837491803	0.00206241608844213	44.5139504315196	40.32608	55.46064	38.58474	43.16086
ENSGALG00000013187	CLPTM1L	0.737678772784177	0.000126634199760899	0.00206651353490414	36.4681541173844	38.58962	35.18627	39.17783	33.18408
ENSGALG00000017290	RAD51AP1	1.50510594704294	0.000126950328303129	0.00206946610791906	25.3163285584646	22.76474	29.34231	21.96486	26.87446
ENSGALG00000003792	FYB	1.76069058215174	0.000129093583144946	0.00209997248131322	2.45471634499488	1.688856	1.996953	2.365730	3.671593
ENSGALG00000023122	SULT1B	2.82625307555547	0.000129096106677712	0.00209997248131322	1.05537784894099	0.7865417	1.2777011	0.7831990	1.3404651
ENSGALG00000012879	VPS4B	0.74711474416187	0.000129240929373695	0.00210009650310313	45.8419642164066	49.92276	45.31604	47.75697	40.88219
ENSGALG00000004628	CTNS	1.48931038645158	0.000130638887523149	0.00211831509673394	13.0256953649075	11.44644	15.13816	11.68305	13.63772
ENSGALG00000008456	CACNA1B	0.552172498256161	0.000130582642641464	0.00211831509673394	6.19019695581165	7.127567	4.802623	7.136475	5.811294
ENSGALG00000005071	MPP1	0.658392979712159	0.000131020300137863	0.00212225157059287	34.5548253242363	38.20885	30.65302	38.39336	31.42083
ENSGALG00000008903	SSFA2	1.66510736637745	0.000132669074523704	0.00214441977163078	13.7392113765417	10.81309	13.62548	12.41665	17.73587
ENSGALG00000031158	OAT	0.74059187935572	0.000132562829024279	0.00214441977163078	134.42181308135	153.6952	138.9404	134.9786	112.4822
ENSGALG00000041634	ACTG2	3.76372857558777	0.000135267619549707	0.0021841154561681	0.335629018556582	0.2433548	0.5365935	0.2038148	0.3472187
ENSGALG00000013365	SAFB	0.744484682618539	0.00013558360459223	0.00218691068018257	37.8532409547588	42.01603	36.11261	39.15651	34.64816
ENSGALG00000005855	CA5	1.84482036886378	0.000136569655914341	0.00220049655061138	31.8983879307352	24.95358	31.46967	28.27461	42.02759
ENSGALG00000001442	OPCML	0.587449991728754	0.000137866325282068	0.00221905346066522	32.1692016442026	35.20358	25.07303	37.66247	31.11702
ENSGALG00000011109	MAPK10	0.698802002425714	0.000139465056226093	0.00224242816770253	39.3307459177578	41.23644	35.30388	43.98235	37.03853
ENSGALG00000003920	OCRL	0.63293204867813	0.000139909968017459	0.00224722128063299	14.0138385508322	15.15511	12.24661	15.89048	12.90581
ENSGALG00000012179	SOCS4	1.50511780067718	0.0001402533842185	0.00224801942642154	13.3646643294941	11.56131	14.33127	12.16335	15.17731
ENSGALG00000038129	PTGES3L	1.58650353027635	0.000140117255621478	0.00224801942642154	37.0320559039341	33.04107	41.44180	32.21532	40.93116
ENSGALG00000007861	MAGT1	1.51026118225817	0.000140881060530952	0.0022511806130583	21.4300614697859	17.71389	23.01369	19.67687	24.85128
ENSGALG00000010842	UBR7	1.27483996466733	0.000140830397479412	0.0022511806130583	67.3944435159663	62.43997	74.20725	63.03177	69.27948
ENSGALG00000041777	SMC1A	0.623564447177739	0.000140891815986794	0.0022511806130583	13.6965204327767	15.23549	10.91562	15.29531	13.53203
ENSGALG00000007695	SNAPC5	1.46144187289549	0.000141326685113417	0.00225577431598653	27.5088679222015	24.99743	30.18385	24.37404	30.16622
ENSGALG00000002576	ASL2	1.7377335730497	0.000142300823246227	0.00226895698065624	35.3393170555351	41.32185	44.05617	21.66619	35.06088
ENSGALG00000005483	CDH13	0.651545775868011	0.0001430043449553	0.00227686844929824	62.0895973202827	67.72970	53.91507	67.88707	59.53156
ENSGALG00000044519	APOPT1	2.3144833353447	0.000143094495866264	0.00227686844929824	2.0237827496572	1.650360	2.676868	1.509588	2.211637
ENSGALG00000010518	NRXN3	0.40764512940778	0.000143333546657801	0.00227830384080058	13.8143614515156	15.106597	8.397112	18.037166	13.878101
ENSGALG00000015422	NRG1	0.71330845611936	0.000144356007636739	0.00228980042372597	10.361589552003	11.328120	10.200996	10.990850	9.047208
ENSGALG00000033678	EHMT1	0.74307514406036	0.000144302443999392	0.00228980042372597	15.4430695163926	16.23799	13.62752	16.85361	15.15252
ENSGALG00000005938	C7orf62	1.8459289973537	0.000145031516862375	0.00229338577335989	11.2504916261792	10.021505	15.225947	8.452714	11.148177
ENSGALG00000030550	ATP2B1	0.668758659004752	0.000144883775015542	0.00229338577335989	53.6929001598506	58.24280	47.14113	58.94655	51.00986
ENSGALG00000040368	CALR	0.728642010764066	0.000144905980396737	0.00229338577335989	222.159905102701	244.0785	207.9572	234.8962	204.4476
ENSGALG00000030587	LOC421441	1.86818199558115	0.000145457448286775	0.00229774732809666	2.34760753516997	2.015344	2.502646	1.919287	2.911620
ENSGALG00000001658	RPL19	1.62919478260019	0.00014565523549092	0.00229849968006135	873.974222500342	775.7974	1007.8101	754.4541	945.5631
ENSGALG00000002266	OGDHL	0.503763916202222	0.000145968385269152	0.0023010690765344	41.0396323146793	52.02302	37.11722	44.38949	32.00172
ENSGALG00000008604	TMEM255A	0.625819118369511	0.000146799199998446	0.00231178534400845	43.827970610468	47.85075	36.87741	50.05030	41.03627
ENSGALG00000014862	HMGCS1	0.610855665657373	0.000147614019453585	0.00232222795043784	27.5443005202475	33.80657	22.64143	29.34909	25.16290
ENSGALG00000028774	S100A10	2.05142680263789	0.000147857956494861	0.00232367735119798	41.6149067558366	36.36278	51.88259	32.56028	44.99747
ENSGALG00000034275	MCAT	1.46902021619486	0.000148105926360681	0.00232518709210559	11.8605800293214	10.87346	13.14059	10.39488	12.91000
ENSGALG00000030420	ENSGALG00000030420	0.536025638244439	0.0001490346848452	0.00233737082062036	6.98326727918088	7.737507	4.773326	8.552124	6.964392
ENSGALG00000002750	NCKAP1	0.682560877027481	0.000152711615178494	0.00239258617557544	98.9201095143594	100.88213	87.90388	112.47728	94.66240
ENSGALG00000046548	ENSGALG00000046548	1.99048875839829	0.000154813935498051	0.00242304387593933	6.95054806372807	6.061457	8.997667	5.339665	7.292266
ENSGALG00000001289	SHC2	0.681652699065219	0.000155370392928001	0.00242679041280501	8.05468087890888	9.119943	7.628778	8.491127	7.112033
ENSGALG00000006236	TPH1	0.227854309760936	0.000155227865767911	0.00242679041280501	2.34207230041369	3.231955	1.023084	2.935749	2.288737
ENSGALG00000000695	MFSD4A	0.635703540693722	0.000156506043551892	0.00243459147220407	6.6336111088282	8.152066	5.866416	6.840772	5.864997
ENSGALG00000008779	ACTR2	0.732227483120992	0.000156456250600193	0.00243459147220407	113.888101415436	124.0762	107.5490	120.6169	104.5839
ENSGALG00000009747	ATP23	1.48452611383514	0.000156274395921802	0.00243459147220407	19.6771866987151	16.88796	22.22387	18.29327	20.95500
ENSGALG00000038975	ENSGALG00000038975	3.40350390663714	0.000156111510057648	0.00243459147220407	0.222775551076412	0.1501800	0.1892948	0.1526124	0.3899405
ENSGALG00000037794	ENSGALG00000037794	3.54238731484773	0.000156795206548459	0.00243661342805813	2.67617795295439	0.8891615	1.6376152	2.5539813	5.4005767
ENSGALG00000012015	NDST4	0.584817020541349	0.000157402840022787	0.00244109956659453	5.06387167583199	5.830019	3.952858	5.511274	5.057104
ENSGALG00000028536	MPEG1	1.71934539682256	0.000157296452175021	0.00244109956659453	8.50341994919166	5.174422	5.236755	8.711358	14.475020
ENSGALG00000005869	COPG1	0.749054421951575	0.000157768920391275	0.00244185534263472	79.2522124119841	84.18919	73.70444	85.23447	74.49788
ENSGALG00000015809	RNF103	0.767053029380089	0.000157770623496815	0.00244185534263472	43.0616977113519	45.96729	41.89019	45.55219	39.20032
ENSGALG00000029292	PCNA	1.40717506662319	0.00016013673675697	0.00247597275711005	72.8678094715786	68.77442	82.84631	63.80552	75.53332
ENSGALG00000013212	TMEFF1	0.62531301023506	0.000160422378069257	0.00247703674463449	81.0385377773469	93.14828	71.65655	88.55524	72.30780
ENSGALG00000036782	OPRD1	0.481672440419052	0.000160529199103509	0.00247703674463449	3.17796845565713	3.374908	2.098953	4.036360	3.226270
ENSGALG00000028302	UQCRQ	1.60881335352766	0.00016076607523022	0.00247819366923362	216.922112618247	185.3091	261.9926	191.1978	225.2374
ENSGALG00000002294	SEMA6A	0.611489468786912	0.00016239980773305	0.00249903809793121	8.30142075033829	8.612361	6.489890	9.967654	8.174646
ENSGALG00000011473	RPS6KA2	0.575862246646659	0.000162523443169466	0.00249903809793121	8.75570640624175	9.572161	7.400072	10.289553	7.863096
ENSGALG00000031405	ENSGALG00000031405	49.533052947616	0.000162608084245083	0.00249903809793121	0.137414169307014	0.0000000	0.1537931	0.1177445	0.2609424
ENSGALG00000021676	ENSGALG00000021676	1.43192362858626	0.000162936530653074	0.0025015741972985	53.1908295266252	45.77860	58.99980	48.55885	58.49953
ENSGALG00000000433	TUBA4A	0.684890539349683	0.000163712814593217	0.00251097400098034	174.714054030254	199.9980	177.4129	178.5220	146.0838
ENSGALG00000008926	CADPS2	0.623629258641538	0.000164358382555156	0.00251835211388566	27.1546279226273	28.01194	23.78753	32.03561	24.89060
ENSGALG00000004903	CHST8	0.609227953733838	0.00016560891704452	0.00253497569320047	12.0583584032114	13.081676	11.377415	14.159784	9.742473
ENSGALG00000004956	GPI	0.745138513506762	0.000166589425086608	0.00254235725802664	479.197892188041	493.4352	452.0864	530.1948	442.8548
ENSGALG00000007268	ENSGALG00000007268	0.49592624592011	0.000166587758819076	0.00254235725802664	26.8567355189878	30.09940	20.61126	32.81845	24.30316
ENSGALG00000029485	SIRPB2	1.90987740509447	0.000166437702774841	0.00254235725802664	7.02701679650334	4.782098	6.785766	6.821559	9.438029
ENSGALG00000036355	C7orf73	1.50379154972144	0.000168394074920561	0.00256733874980979	92.8790423864725	81.08527	112.07854	80.84016	96.03798
ENSGALG00000000581	DDX42	0.786926296020193	0.000169452760393151	0.00257956253633713	41.6297776107614	45.22721	40.16836	42.81076	38.76245
ENSGALG00000023347	PTCHD3	0.689395287583299	0.000169532887669377	0.00257956253633713	9.30497145572611	9.748451	8.272257	10.455450	8.799163
ENSGALG00000001841	ROGDI	0.708153313370975	0.000170871543178924	0.00259536407343042	156.098508667332	169.4891	150.2657	167.7935	138.5196
ENSGALG00000034712	LOC107056447	15.9369340291023	0.000170910497551307	0.00259536407343042	4.02473553959919	0.9151582	2.4045149	6.0006665	6.3899054
ENSGALG00000012923	CDH9	0.633814167153655	0.000171723059142361	0.00260511879711805	3.42144598337679	3.803707	3.195933	3.784662	2.949265
ENSGALG00000004227	FAM20B	0.752420074437839	0.000172410395814807	0.00261295636508639	46.5107561121867	49.48658	42.99407	49.92513	44.00922
ENSGALG00000016693	LOC418666	1.72756158236084	0.000173316453300896	0.00262408996110466	3.23197057706513	2.267306	2.933897	3.139273	4.466823
ENSGALG00000016296	GFRAL	0.55295624443996	0.000173879319771271	0.0026300106202953	3.80620381282234	4.152527	3.346622	4.543983	3.224974
ENSGALG00000037322	HIST1H46	3.31052981559374	0.000174295044757721	0.00263194088714165	3.26625379289761	2.632635	4.719023	2.129905	3.504250
ENSGALG00000037891	ENSGALG00000037891	0.603535977478169	0.000174350823777464	0.00263194088714165	12.4996859230466	15.46890	12.43785	12.30109	10.16206
ENSGALG00000016387	TRAPPC12	0.751848198338933	0.000175826473984258	0.00265160181012516	31.2283617510614	32.27734	30.53271	34.33017	27.90435
ENSGALG00000022920	SMYD5	0.729425065251457	0.00017628753665512	0.00265593831061015	35.7631723195119	39.09825	34.32969	38.17684	31.86479
ENSGALG00000004849	WSCD2	0.649658195924856	0.000176550664803658	0.00265728714468987	24.2331488119005	26.00883	20.90634	27.67723	22.56215
ENSGALG00000010481	CMPK1	0.745492370794267	0.000176933204026859	0.00266042883500897	70.9838151864945	76.36817	70.17164	75.28076	62.78773
ENSGALG00000037405	ENSGALG00000037405	0.652876215593049	0.000177178164961993	0.00266149771449777	7.77454466162746	8.923195	6.952237	8.347900	7.018427
ENSGALG00000004165	TOR1A	0.736975966587235	0.00017741374378581	0.00266242370208764	24.6522646865722	26.07832	23.34318	26.73117	22.63465
ENSGALG00000015779	PM20D2	1.68709674291017	0.000178158556456488	0.00267098239341768	7.06749655471035	5.845127	8.885332	6.159438	7.227293
ENSGALG00000012388	PCMT1	0.733287895742139	0.0001784316562176	0.0026724592580458	417.679252637762	477.2690	438.2450	420.0621	342.5897
ENSGALG00000017150	ARHGAP20	0.684076633250776	0.000179738923850512	0.00268940733859217	17.0155167825702	17.20410	14.35262	19.87205	16.65687
ENSGALG00000043828	HEXA	0.660708614379191	0.000180911790520623	0.00270431325927654	63.6786360416595	69.89640	58.02107	71.90997	55.66432
ENSGALG00000007697	MGEA5	0.758897371850245	0.000181382496661919	0.00270870426966243	35.7930163166088	38.26639	32.39334	38.25903	34.56247
ENSGALG00000034716	HEY2	1.77234787652972	0.000181862413897252	0.00271240398823892	10.2659753227233	9.183993	11.253342	8.459976	12.031342
ENSGALG00000039326	HSBP1L1	2.54987281187735	0.00018198464074746	0.00271240398823892	29.9252768646449	27.31160	46.12378	17.66132	28.27770
ENSGALG00000004115	DNAJA2	0.760564588125721	0.000183862431837657	0.00273772591842317	228.190194834253	251.3337	236.1680	234.2890	193.8631
ENSGALG00000008586	TUBB	0.711625829307988	0.000184282362692047	0.0027413120755366	1784.13126363455	1886.117	1735.865	1955.289	1572.001
ENSGALG00000001986	VCP	0.737549411808855	0.000185238924675744	0.00275286623302099	109.041749011799	117.73768	104.99309	115.18744	99.33578
ENSGALG00000011009	SCN2A	0.643260379014867	0.000185677820040803	0.00275617571474791	38.1968199575499	40.77085	32.35462	43.73556	36.24800
ENSGALG00000027793	SCN9A	0.519518727324595	0.00018582173761154	0.00275617571474791	4.50858660937644	6.179926	4.046491	4.435964	3.580883
ENSGALG00000005102	CDH4	0.556875346692422	0.000186788134302094	0.00276782765901467	23.2142599840243	25.36906	19.09973	27.35516	21.30244
ENSGALG00000038140	ENSGALG00000038140	7.28417590875942	0.000188626979107762	0.00279237250406433	0.12606379790327	0.07112754	0.08700632	0.08126333	0.25799097
ENSGALG00000035299	TOMM20	1.48858500665653	0.000189917898892624	0.00280876645251149	74.6561736414619	65.34216	91.64410	66.28192	74.19226
ENSGALG00000034434	IDH2	1.85849227056488	0.000192505288271667	0.00284428421580541	77.3396555476248	60.97442	81.46518	68.70043	96.17294
ENSGALG00000032257	CSNK1E	0.734798650571449	0.000193086157154199	0.00285011553284409	30.5732684905487	32.12853	27.54934	33.30824	29.50137
ENSGALG00000007808	HID1	0.576011967559484	0.000193517134191278	0.00285372521489971	62.8211691847739	65.03895	50.21901	76.03600	60.26793
ENSGALG00000006824	USP19	0.74689038994878	0.000193969639921463	0.00285489738295946	6.46453819497377	6.829922	5.724785	7.018583	6.330536
ENSGALG00000014166	TSPO	1.53334533555419	0.000193875014513138	0.00285489738295946	34.1599993748813	28.33670	38.82114	31.21055	37.54370
ENSGALG00000008616	GTF2H4	1.31890653323068	0.000195953648175943	0.0028785628528111	40.8460970702351	37.88735	43.48841	37.57976	44.05903
ENSGALG00000019894	TMEM14A	1.47668540951655	0.000195933162254705	0.0028785628528111	56.4160213417955	47.65098	62.37829	53.23750	61.30169
ENSGALG00000015024	RCL1	1.57850017186754	0.000197016598225145	0.00289140275075005	5.23935721547114	4.485122	5.580610	4.685626	6.111791
ENSGALG00000003709	PLAT	1.42490054869085	0.00019755560443056	0.00289653605078408	31.9863946897238	28.01988	35.11166	29.49012	34.82811
ENSGALG00000016905	SLITRK1	0.674084100761957	0.000199077989125897	0.00291565222647232	36.46119101291	39.65494	34.46982	39.95380	32.16543
ENSGALG00000017326	ARHGEF17	0.701480899536677	0.0001992403625067	0.00291565222647232	15.8394228001268	17.67324	14.26991	17.02555	14.61821
ENSGALG00000042863	SMIM4	2.12851026392952	0.000202193131478973	0.00295603654589173	27.9221288128272	22.30433	36.36105	23.20699	29.11392
ENSGALG00000013738	OPTN	0.769304392006753	0.000202474599748908	0.0029573270022486	96.3865033586728	115.94249	103.40662	89.42579	79.21561
ENSGALG00000009061	ACTL6A	1.40735983294102	0.000203516050089675	0.00296970465083189	10.6467223493525	10.002820	11.891619	9.313026	11.298937
ENSGALG00000008756	PLEK	1.69788584106856	0.000204085970207464	0.00297518471044348	11.2027375915209	8.110164	8.604286	10.332385	17.377544
ENSGALG00000040987	NDUFA8	1.79528689162637	0.000205840674401182	0.00299790980310075	98.2576119009613	88.56866	127.42804	79.48540	96.33723
ENSGALG00000012569	FBXO7	1.40294359022184	0.000206154720906797	0.00299962957501934	47.3866211189794	40.01709	50.02903	44.87237	53.70679
ENSGALG00000040260	TUBA1C	0.575090731276484	0.000208705923436002	0.00303386663820977	35.4951822780342	67.465196	56.680946	12.985676	8.845163
ENSGALG00000043082	DHX36	0.779332471260025	0.000210678385333467	0.00305963381812086	46.2430241451021	48.41178	45.24105	49.43899	42.15137
ENSGALG00000012421	ARHGAP15	1.79773857524364	0.000211814193101465	0.00307030289185997	4.09307156438892	3.186017	3.866779	3.760699	5.445409
ENSGALG00000042396	SLC12A7	0.690205573322719	0.000211701370561247	0.00307030289185997	12.9385704033299	14.03426	11.63562	14.23359	11.98778
ENSGALG00000016448	KCNF1	0.595364720294775	0.000213416588516969	0.00309060333058585	8.2499215568558	9.290374	7.437610	9.169916	7.231844
ENSGALG00000014031	ETFRF1	1.6439870760991	0.000213862373720315	0.00309120996651261	5.73266947425877	5.191828	6.628874	4.697987	6.344384
ENSGALG00000044909	ENSGALG00000044909	0.524266455837169	0.000213721414537802	0.00309120996651261	12.821099699729	15.04582	11.67555	14.38363	10.45750
ENSGALG00000036544	ENSGALG00000036544	0.563628587602152	0.000214484648420596	0.00309727972959817	8.58444352104038	10.066870	8.451925	9.395349	6.608933
ENSGALG00000031971	CNTNAP2	0.456914072458092	0.000216057786804432	0.00311705611933594	4.16140591973791	4.563216	2.883547	5.374097	3.874989
ENSGALG00000017205	ENDOD1	0.592676962655356	0.00021658851061385	0.00312177055740697	19.0576860704849	21.95719	16.40817	20.67501	17.55282
ENSGALG00000035662	ENSGALG00000035662	2.14117671154591	0.0002176179154611	0.00313365703853532	2.18151756948774	1.307689	1.500528	2.001682	3.806943
ENSGALG00000011976	L3MBTL2	0.754314337664363	0.000218921848969206	0.00314947062234176	14.7846044512601	15.35589	13.91304	16.17335	13.76755
ENSGALG00000004963	TIMM8A	1.52098290077495	0.000219273537968538	0.00315156811801353	44.3336435658024	39.78754	52.89004	39.34876	44.73998
ENSGALG00000015256	PAM	0.636159628270743	0.000220471571157223	0.00316581457758313	68.2720347793585	73.28772	58.07865	80.58850	61.76023
ENSGALG00000040672	IGFBP4	1.8488985694444	0.000221765735266371	0.0031814134111737	10.4778693071567	9.437908	13.017108	8.508520	10.817947
ENSGALG00000007936	PGK1	0.726209913938292	0.000222073288166673	0.0031828425299319	599.254692331794	652.8103	603.9327	630.3020	516.6681
ENSGALG00000009441	TAF1A	1.41610541021642	0.000222531751400913	0.00318642985846003	12.4582635240735	11.02880	14.58023	11.32967	12.71567
ENSGALG00000004176	ATOX1	1.65528390376954	0.000223441946405752	0.00318957959531286	139.257769920315	122.0790	182.0020	114.1136	136.6891
ENSGALG00000005132	FAM96B	1.40870319659214	0.000223585216291285	0.00318957959531286	47.0209634522818	43.16628	55.47464	41.44644	47.51467
ENSGALG00000029855	ENSGALG00000029855	1.68500201009276	0.000223324959676527	0.00318957959531286	2.98022801316843	2.467524	3.282704	2.649973	3.456623
ENSGALG00000036133	KLF15	1.52882952425622	0.000223490486148583	0.00318957959531286	5.45581924820908	4.712967	5.825947	4.957028	6.234479
ENSGALG00000015285	TOMM70	0.61926926992598	0.000223873873324897	0.00319072381655885	28.1452102402701	29.05859	23.31009	33.29469	27.03165
ENSGALG00000011319	ADGRL3	0.598150129868962	0.000225628936923717	0.00320918474337911	14.3971872022619	15.74863	11.69203	16.64321	13.67381
ENSGALG00000013708	CYB5A	1.39609407440708	0.000225798129523701	0.00320918474337911	89.4752610036927	80.01587	101.31631	83.26248	92.12397
ENSGALG00000031372	GOLGA7B	0.643652819739163	0.000225444065981827	0.00320918474337911	26.629433125737	30.56788	25.98524	28.26853	22.18839
ENSGALG00000012748	ELOVL2	1.87044825738927	0.000228596124684232	0.00324593773705152	65.818020716151	49.95078	67.83134	58.68764	84.81891
ENSGALG00000000596	CDC27	0.766435839474445	0.000231894002164917	0.00326929307238391	26.0719494642901	28.31890	25.34261	27.23772	23.66944
ENSGALG00000007732	RTN4R	0.630659011255392	0.000231949583628989	0.00326929307238391	11.4427844361485	12.51764	9.92203	12.94765	10.51817
ENSGALG00000009452	GALNT16	0.499700373767482	0.000231539862638765	0.00326929307238391	14.444937669902	16.23387	11.74421	17.34664	12.67865
ENSGALG00000015858	DOPEY1	0.719640653288129	0.000231718083308121	0.00326929307238391	9.60301390425138	10.065826	8.429824	10.697430	9.276827
ENSGALG00000024398	RPS28	2.69802503815911	0.000230681000052747	0.00326929307238391	47.5778861745056	37.90252	69.12132	33.69708	48.38120
ENSGALG00000032393	SEBOX	4.66384135760156	0.000231825795788399	0.00326929307238391	0.893893978301188	0.9322119	1.5994015	0.3016772	0.7470751
ENSGALG00000035679	LMO1	1.95304528021265	0.00023135891790783	0.00326929307238391	40.3900330627838	34.24749	54.23860	30.45604	41.85018
ENSGALG00000039600	ENSGALG00000039600	0.666773710068146	0.00023059569040073	0.00326929307238391	25.6426144349368	29.26087	26.04308	26.95752	20.76127
ENSGALG00000002798	WDR59	0.731713811995656	0.000233161380644682	0.00328334981925312	8.35405383726593	9.219095	8.098966	8.751902	7.454382
ENSGALG00000018874	SNX24	1.38128503850554	0.000235224300206237	0.00330935511328757	23.520966262696	21.45931	27.48465	21.02092	23.86127
ENSGALG00000035031	HEY1	1.41132232722871	0.000235784188868528	0.00331418602296653	47.7208626742385	45.44836	51.70481	41.19819	52.24803
ENSGALG00000021897	ENSGALG00000021897	0.703178674361805	0.000236831705342835	0.00332585588411264	49.7134674441766	54.22404	49.60728	53.60525	41.98112
ENSGALG00000009312	RPL22L1	1.46180857026915	0.000237269092762544	0.00332894409066568	192.728722181359	156.9030	197.8142	189.4149	222.3046
ENSGALG00000010785	ACOT11	1.49897367505896	0.000237662712860157	0.00333141313713408	18.4299534413778	17.45074	21.98842	15.61594	18.54231
ENSGALG00000039432	P2RY13	1.94090171831001	0.000238496510332322	0.00334004216254058	7.68667432935098	5.844906	7.567264	6.821083	10.283224
ENSGALG00000017644	COTL1	1.41447552959165	0.000238954091988233	0.00334339148634724	201.69390543217	190.9878	227.2956	176.1924	210.9615
ENSGALG00000002118	KCNMB1	2.07968627739042	0.000240595474453241	0.00336229629883709	3.852222152715	2.555289	3.330572	3.603664	5.757248
ENSGALG00000007494	LARS	0.764993438804534	0.000240744544556442	0.00336229629883709	23.4188419535753	24.18205	21.59203	25.41392	22.58276
ENSGALG00000035506	FAU	1.53781161261524	0.000241872891648906	0.00337497570872362	325.574002816263	295.3474	366.5110	286.1525	350.5068
ENSGALG00000043039	HSBP1	1.44506843503205	0.00024232653985614	0.00337822617994348	131.129778986134	131.0081	165.0241	105.2324	123.2393
ENSGALG00000003866	FIBCD1	0.548068140572748	0.000243393024626236	0.00339000639486241	3.94273667102213	3.959177	3.013564	4.901207	3.899053
ENSGALG00000031812	TDRKH	0.660360106695354	0.000243975432910136	0.00339502904686859	8.38346025101596	9.498943	7.634963	9.042295	7.497076
ENSGALG00000007119	DAGLB	0.744561540505084	0.000244751535574126	0.00339722506123259	17.7303695754698	18.41275	16.55400	19.46021	16.57982
ENSGALG00000035496	ENSGALG00000035496	1.60857611189579	0.000244799062033027	0.00339722506123259	8.9773002266526	7.515135	10.491948	8.216235	9.503113
ENSGALG00000036783	PDE4DIP	0.734144020978958	0.000244716866478568	0.00339722506123259	51.3037880092877	55.86881	47.17920	54.98749	47.75029
ENSGALG00000007937	SF3A1	0.787654392077776	0.000246201703248249	0.00341359553588853	50.5833204687745	54.51183	49.11669	52.55869	46.63713
ENSGALG00000023435	GATM	1.91682328819147	0.000246900271439669	0.00342018321712853	1.23046255229115	0.8724072	1.1979486	1.1478077	1.6589298
ENSGALG00000020528	INIP	1.72470093771459	0.000247915558279052	0.00342819732826694	9.03688942197831	7.749542	10.557295	7.587263	10.092540
ENSGALG00000037366	GRID1	0.670760401298232	0.000247926729103776	0.00342819732826694	12.1818496905058	12.543330	9.895696	13.982777	12.350780
ENSGALG00000010285	MRPL14	1.48179918946095	0.000249219928563213	0.00344117401533885	69.4555638912924	59.31757	80.31362	62.31519	74.60862
ENSGALG00000016608	ADCY3	0.668740793330668	0.000249314822173567	0.00344117401533885	11.073756063283	12.105584	9.653882	12.387663	10.276874
ENSGALG00000006453	TF	1.8430918049883	0.000250252224072799	0.00345100071520931	532.007028994575	428.5582	535.2117	468.3223	683.0048
ENSGALG00000015783	IMMT	0.758986904071409	0.000251754855989105	0.00346859728229094	62.3918913405929	64.84716	58.92247	67.62215	58.48270
ENSGALG00000040241	NTRK3	0.710643075210825	0.000255413574574273	0.00351584135432409	19.8558954997638	22.10444	18.13867	20.93205	18.52948
ENSGALG00000035267	KIF5A	0.628509069342079	0.000257996352372319	0.00354820320374041	31.0419306855467	34.62942	23.70062	35.59595	30.69017
ENSGALG00000028135	C5orf63	1.58572173045081	0.00026272006091343	0.00360992457127637	26.4680949945902	24.11253	33.15652	21.81658	26.49231
ENSGALG00000034317	SYNJ1	0.516856094908334	0.000264696166762185	0.00363278077357589	21.1757651537649	24.07442	15.92381	25.01672	20.05044
ENSGALG00000034374	STX7	1.311546095631	0.000264858126563709	0.00363278077357589	77.404435506829	70.70172	82.62270	71.65986	83.79562
ENSGALG00000010275	FCF1	1.63678556680775	0.000267224184113144	0.0036619521810384	20.5226747711309	16.41077	21.76768	19.39752	24.00074
ENSGALG00000006061	RAP2C	1.49965168966721	0.000268780807570813	0.00367998910687517	21.0927635087648	17.49411	21.48358	19.82349	25.12003
ENSGALG00000010653	SMYD3	1.77882145708967	0.000269915576423285	0.00369222317096623	4.77428394047983	4.367020	6.494937	3.680352	4.503918
ENSGALG00000031751	SCRN3	0.771588218447088	0.000273191235563594	0.0037336948596178	19.3942869407599	20.97533	19.08437	20.17417	17.54092
ENSGALG00000003221	WDR61	1.35619396921608	0.000275708711785357	0.00376381349158032	44.8159023252937	40.88490	50.90799	40.83497	46.14438
ENSGALG00000006520	MYH11	2.32679487604082	0.000275886766678848	0.00376381349158032	3.01381420157672	2.827008	3.810740	2.045014	3.349145
ENSGALG00000008555	MXI1	1.29920937974231	0.000276922070863049	0.00377457358744496	61.7832253296108	56.45734	66.53540	57.69776	65.77666
ENSGALG00000030059	WDYHV1	1.65485788760864	0.000277571832407671	0.00378006409133827	10.7673743131201	8.922301	12.860865	9.675074	11.380623
ENSGALG00000030324	KIAA1324L	0.561982410669395	0.000279381399989672	0.00380132541301503	29.7747688030101	32.34415	22.90076	34.99339	29.18195
ENSGALG00000034352	MRPL43	3.09735507527355	0.000281705208825174	0.00382953963719977	7.38299957457193	6.056868	11.320490	5.228924	6.759950
ENSGALG00000006418	PDPK1	0.718722475418413	0.000282605226714472	0.00383836575449727	57.4935385355314	62.99805	54.05087	61.52915	52.08415
ENSGALG00000005944	ZNF639	1.35284035397834	0.00028437040757669	0.00385891651487269	24.3018958084153	22.74532	28.18814	21.67462	24.40493
ENSGALG00000002160	B2M	1.58106831940982	0.000287968130764833	0.00390427650807556	318.340534509131	266.4879	316.5969	296.8470	386.9488
ENSGALG00000012638	CRY1	1.40674928850475	0.000293246984430579	0.00397117474396824	57.0413997977686	49.38065	62.87037	53.92128	61.03571
ENSGALG00000035810	LOC100859374	2.15346857869999	0.00029342122136461	0.00397117474396824	12.300765775304	10.827430	13.862928	9.751269	14.577269
ENSGALG00000044554	RIDA	1.41103738671993	0.000294059972614153	0.00397630388763678	20.063175126989	16.90725	23.08527	19.12132	20.74438
ENSGALG00000017197	CNTN5	0.580026946082344	0.000295207338922421	0.00398829544297042	14.0858032842841	15.39547	12.35745	16.42994	12.32406
ENSGALG00000008632	ACSS1	1.61588944331019	0.000296221664160699	0.00399494714828883	7.42192965250676	6.249829	7.493471	6.779728	9.018177
ENSGALG00000037553	SEC11A	1.49001788749377	0.000295994607810273	0.00399494714828883	26.9480585249239	23.27472	31.45676	24.19787	28.40372
ENSGALG00000043409	ENSGALG00000043409	1.98634197671836	0.000299104396881925	0.00403027377030953	3.50101838876902	3.070913	4.472636	2.585851	3.820909
ENSGALG00000002605	MRPL17	2.008669990107	0.000300855065901682	0.00404673857096401	20.3007980913135	17.92113	26.75077	15.25513	20.97869
ENSGALG00000002943	PRPF8	0.737864126512212	0.00030075716412579	0.00404673857096401	44.4397562191282	45.55515	38.85838	49.00979	44.47512
ENSGALG00000000542	ZNF593	1.8961652526886	0.00030162634126276	0.00405112183113136	60.9180841761841	53.55438	78.78744	49.04097	61.36908
ENSGALG00000011262	KCNH8	0.463439975664516	0.000301710255927991	0.00405112183113136	0.574435276048156	0.6586807	0.4830977	0.7153519	0.4511415
ENSGALG00000006197	CSNK2A1	0.753488245173491	0.000302589661334674	0.00405581431352877	53.7616639703407	57.22486	49.06655	57.32940	51.85875
ENSGALG00000015349	PIGG	0.661946963331169	0.00030256258251724	0.00405581431352877	11.2371599491449	11.392204	9.401092	13.029602	11.145123
ENSGALG00000022813	NDUFV3	1.70268948373271	0.000303706742224745	0.00406367054478511	32.4313194291521	29.36917	41.79903	26.11453	32.05978
ENSGALG00000032679	GCSH	1.49774587183694	0.000303593192709568	0.00406367054478511	68.4491699617216	65.95875	84.38493	56.50046	66.64124
ENSGALG00000032361	STXBP5L	0.582911733021428	0.000305095132310009	0.00407868226224394	24.2966865316677	26.47053	19.76991	28.68930	22.52874
ENSGALG00000016427	ADAM17	0.790728919860451	0.000305571213371666	0.00408148216673656	20.0396063330199	20.99395	18.19275	21.27649	19.81453
ENSGALG00000041693	ENSGALG00000041693	0.541487893572696	0.000307516963150199	0.00410389028329563	17.6306369150123	20.63122	14.58058	20.19535	15.49047
ENSGALG00000040606	RAC3	1.364083644502	0.000308541981706604	0.00411398267768553	95.5669466135577	86.35900	103.15001	87.31633	104.29145
ENSGALG00000001692	CAMSAP1	0.623808487795216	0.000310295751069917	0.00413376593701238	27.7360883339318	30.38894	24.19093	31.26261	25.43348
ENSGALG00000011937	NFE2L1	0.771897352421942	0.000311009692818346	0.00413607764376231	49.4091964606529	53.17358	46.46830	52.16140	46.30405
ENSGALG00000040840	MPST	1.35859197105506	0.000310933774368554	0.00413607764376231	52.1265240941923	46.61375	58.21405	48.30024	54.68895
ENSGALG00000009705	RYR3	0.647091222782653	0.000313109422195445	0.00416038708814729	3.0560162085341	3.569513	2.770743	3.285668	2.662328
ENSGALG00000009500	VPS50	0.742614242413501	0.00031514947277366	0.00418073947663442	31.4640462299639	32.55105	29.07628	34.51197	29.85276
ENSGALG00000041478	ENSGALG00000041478	0.615174903510049	0.000315187388517418	0.00418073947663442	12.8663284428925	14.24703	11.31869	14.40533	11.66685
ENSGALG00000034303	C1orf115	1.60101431006929	0.000315864773143152	0.00418609704112748	8.23971484316291	7.365392	9.508900	6.851825	9.123451
ENSGALG00000036883	MET	0.623044005573282	0.000316669853810745	0.00419313620439539	4.18636880180486	4.677527	3.747571	4.685486	3.696286
ENSGALG00000013728	PPAT	1.45955641446754	0.00031727198151384	0.0041938533860383	10.1862395948057	10.245765	11.634769	8.183109	10.688756
ENSGALG00000032628	SRCIN1	0.665345192461674	0.000317083139175944	0.0041938533860383	17.31845291137	19.10978	14.32286	19.08569	16.97939
ENSGALG00000036114	SMO	1.49249959079582	0.0003178767696218	0.00419822235772294	6.83845473514748	5.981993	7.002625	6.251347	8.010797
ENSGALG00000016648	ARSD	1.72937961053811	0.000320479261319868	0.00422894487329588	3.62844589322921	3.257798	4.519516	3.032299	3.657839
ENSGALG00000002358	CDO1	1.45389418604074	0.000321501216739674	0.00423877616247562	57.3576309229929	53.68536	66.46517	50.57174	58.24922
ENSGALG00000000424	CMTM3	1.85101596947225	0.000322513897495939	0.00424116858158964	9.63678758506274	8.198517	10.883001	7.958625	11.327224
ENSGALG00000016027	CBR1	1.35749161437091	0.000322440394256517	0.00424116858158964	209.795001160328	169.5288	209.1339	214.9436	240.5405
ENSGALG00000046540	ENSGALG00000046540	0.110600434049685	0.000322314389459876	0.00424116858158964	0.151592655411885	0.23935385	0.08524079	0.18531044	0.10743570
ENSGALG00000007131	HMGN5	1.37091912064875	0.000324255498005074	0.00426041107979714	51.7833809477159	47.42229	60.06761	46.07684	53.02165
ENSGALG00000032776	ENSGALG00000032776	0.442926114136705	0.000324926868083483	0.0042655708145402	12.7752677324701	14.120035	8.670337	16.465335	12.013460
ENSGALG00000000775	CTSS	1.83042517977308	0.000325520696067523	0.00426970462271257	20.9690759476712	14.70955	19.04919	19.53843	29.79669
ENSGALG00000004166	VPS51	0.672453785955849	0.000326733700024715	0.00428194584441636	12.9576441187356	16.31355	12.57485	12.42899	10.93268
ENSGALG00000006704	VPS8	0.757126182019764	0.000330135291150546	0.0043098515441461	30.4162234542367	32.14843	28.51674	32.55113	28.66512
ENSGALG00000013591	BLOC1S4	1.71783778636697	0.000329344648650401	0.0043098515441461	8.23517333860061	7.133833	9.554208	6.999430	9.115556
ENSGALG00000026716	CELF5	0.664762059422528	0.000330116335414172	0.0043098515441461	18.136786480407	20.46010	16.57725	19.93563	15.86458
ENSGALG00000030455	JAZF1	0.71483547528519	0.000330270847408596	0.0043098515441461	22.5780577311135	26.35500	22.19932	23.04418	19.18586
ENSGALG00000044557	TNFSF4	0.13311562382115	0.000329975825286247	0.0043098515441461	0.206022518807386	0.32915239	0.16578282	0.25575066	0.08879544
ENSGALG00000027963	COX7C	1.60920546119773	0.000331562872839885	0.00432302631563895	91.1168597474314	80.42257	118.28097	75.66658	88.76053
ENSGALG00000030107	ENSGALG00000030107	0.683256023337427	0.000333657672593121	0.00434663659096417	34.5080459137956	38.65883	32.07027	37.57729	30.24465
ENSGALG00000005618	CTR9	0.752881725205146	0.000334389592133938	0.00435142203265787	19.9389230510273	21.26045	19.36613	21.34714	17.94716
ENSGALG00000036111	ITM2C	0.753436432680094	0.000334593567154786	0.00435142203265787	341.28508741635	376.3742	316.4095	353.9925	322.7503
ENSGALG00000029151	ISLR2	0.580551570543642	0.000335976794531198	0.00436199897700513	105.004297606862	118.78792	89.65587	121.99827	91.29809
ENSGALG00000043167	TNFRSF11B	1.58987151790294	0.000335715378370948	0.00436199897700513	15.9132837861546	13.68324	18.21663	14.09637	17.37813
ENSGALG00000001816	MAGI3	0.719849007299715	0.000339033283476147	0.00439555288836143	14.1234002132555	14.72610	12.55033	15.71971	13.57279
ENSGALG00000008896	PPP1R1C	1.83199994760787	0.000339135556356886	0.00439555288836143	9.32413885434825	8.573473	13.017040	7.051332	8.560877
ENSGALG00000012821	TUBB2B	0.687290844233087	0.000340726958511009	0.00441244293902539	1648.04940203948	1881.750	1598.761	1744.252	1396.646
ENSGALG00000045064	ENSGALG00000045064	1.58997238403828	0.000341220806186392	0.00441510302645402	8.59175852209509	7.779864	10.091416	7.256432	9.137836
ENSGALG00000031010	OLIG2	2.52450117976573	0.000342493750822118	0.00442783094918425	12.5883601860143	10.321188	16.267897	9.368324	14.112635
ENSGALG00000039377	ENSGALG00000039377	0.683120096302021	0.000344508152103924	0.00445011500780993	79.943906368886	92.54966	81.07682	81.57126	66.15361
ENSGALG00000041093	MMP24	0.701153904564166	0.000345285866563677	0.00445640030311147	14.9794040754102	16.13242	13.39397	16.45376	14.08160
ENSGALG00000001428	EFHD1	1.69332842055216	0.000346738618566105	0.00446761619056512	52.4060975169701	42.58977	61.21976	42.84397	61.74385
ENSGALG00000007150	OPA1	0.629645811274883	0.000346602620556936	0.00446761619056512	21.4647688940493	23.93746	18.93999	23.64679	19.64392
ENSGALG00000023443	SMIM15	1.34385090280765	0.000347643866473776	0.00447551275367039	35.659291021319	32.92779	38.72173	32.39750	38.24871
ENSGALG00000003439	PLEKHM2	1.43639892172606	0.000349767334444476	0.00449082642903341	39.1499099113859	33.24554	41.24024	35.92939	45.44643
ENSGALG00000011436	TMBIM1	1.51857075461486	0.000349411199802233	0.00449082642903341	18.401295993429	15.11611	19.48073	17.58986	21.00784
ENSGALG00000013095	DERA	1.45617109392273	0.000350006920352575	0.00449082642903341	11.5085481818681	9.807875	12.795311	10.740786	12.477636
ENSGALG00000031122	NTNG1	0.545002075932812	0.000349551405662896	0.00449082642903341	24.5624508430571	32.63759	22.77902	26.41605	17.42653
ENSGALG00000002531	SF3B3	0.789150897500649	0.000351224668776182	0.0045016923577371	114.586633814027	119.9648	106.2541	121.6382	111.1618
ENSGALG00000038930	ENSGALG00000038930	0.46004841716066	0.000351441978669618	0.0045016923577371	6.1798245506964	6.914970	4.989382	7.750999	5.155840
ENSGALG00000001837	ORAI2	0.722723580862931	0.000354529682416071	0.00453744636182508	27.9708366072331	30.50079	26.72576	30.18254	24.79049
ENSGALG00000020005	SFT2D1	1.42982541924071	0.000358595924701497	0.00458565398446601	41.4731667529342	38.54800	46.41070	36.75619	43.81213
ENSGALG00000007839	NCAM1	0.771038108466401	0.000359687561453303	0.00459577420965419	219.379466424446	233.7571	200.4486	231.8299	213.2795
ENSGALG00000020510	ENSGALG00000020510	1.66130722045572	0.000360084291126069	0.00459700604192389	15.885171936111	15.55811	21.83313	11.56091	14.54766
ENSGALG00000003348	HIGD2A	3.27075480447908	0.000361907880639458	0.00461545865378872	18.2655600988952	14.96272	28.99317	12.03595	16.65754
ENSGALG00000005749	COX4I1	1.44199185935007	0.000362132739478686	0.00461545865378872	894.823135865985	785.9849	1052.9289	807.7579	919.0160
ENSGALG00000004834	COPS3	0.779915741338805	0.000364660701557776	0.00464381144654316	93.4517832130045	92.05331	85.99181	105.45692	90.13029
ENSGALG00000011409	SNRPF	1.99284381469707	0.000366388241492545	0.00466193251249076	33.1226261798058	28.21160	43.86237	26.40273	33.39993
ENSGALG00000000518	KLHL12	0.72342558283441	0.000368372638014699	0.00468328901170348	18.5392319960228	20.77409	17.80832	19.18384	16.67004
ENSGALG00000007615	RAB11A	0.788156466352296	0.000368860522722612	0.00468560001768882	170.368773682878	177.2216	164.6709	182.7494	157.6899
ENSGALG00000007205	COX6A1	2.00643067218595	0.000370960603645026	0.00470836978440665	153.751647966878	137.7541	220.3410	119.3382	135.5736
ENSGALG00000012480	NMI	1.53964219804661	0.000371968575365784	0.0047172518501442	20.4490973519642	17.43010	19.68019	18.83847	25.47025
ENSGALG00000008671	ST8SIA6	0.433480776774602	0.000373589989567603	0.00473389235952922	11.9538119213542	13.90867	8.23003	14.52654	11.39437
ENSGALG00000034751	TRPA1	0.432531785823079	0.000378806648246797	0.00479602428843154	3.76751232940429	4.664498	3.491761	4.410902	2.615011
ENSGALG00000013209	SLC39A6	0.4755076110061	0.000379389633704615	0.00479943563893929	19.4578874702683	21.67315	13.70626	24.33339	18.39566
ENSGALG00000011488	CMTM7	1.91475108930763	0.000379861718143699	0.00480143957029364	2.15819088428296	1.508120	2.051060	1.983045	3.009280
ENSGALG00000000996	AP3D1	0.700654343336479	0.000383054545250127	0.00483381362254221	31.0360204872004	33.10261	26.73339	34.43401	30.13240
ENSGALG00000008133	AS3MT	1.67290262604456	0.000382801570001893	0.00483381362254221	16.0724508490576	13.80509	17.24059	13.53147	19.42924
ENSGALG00000029624	DHRS4	1.63406668922586	0.000383927139403654	0.0048408342033375	17.7404828627595	15.59372	19.86635	15.40889	19.82462
ENSGALG00000013247	CCDC83	1.81685684646869	0.000384367396177196	0.00484239648829986	1.59264630276707	1.151967	1.916858	1.552683	1.693992
ENSGALG00000026189	LOC769329	1.80199213032011	0.000385360511193826	0.00485091557964136	6.84867090502128	5.326795	8.018681	5.981340	7.877634
ENSGALG00000006017	DOCK11	0.678580384984242	0.000388216500155592	0.00488285124723225	3.58075815107773	4.122790	3.055311	3.788306	3.424379
ENSGALG00000004476	SEMA3G	1.67169564398503	0.000391981589847043	0.00492615943825015	11.8765872208579	11.062247	13.692233	9.366049	13.284027
ENSGALG00000016138	DSCAM	0.69937694750277	0.000394204508286041	0.00495003150806762	19.8186854816563	22.26597	17.89061	20.96726	18.45682
ENSGALG00000039924	DMXL2	0.601704361158049	0.00039541964717847	0.0049571568708934	16.1423171340004	17.12723	12.86041	19.12127	15.58347
ENSGALG00000042293	ENSGALG00000042293	1.9709506643538	0.000395208276634503	0.0049571568708934	1.54899926685295	1.423926	2.159595	1.097285	1.499557
ENSGALG00000026957	SEMA4G	0.610540355529562	0.000396216105801963	0.00496307686702999	3.77473123876191	4.458682	3.271659	4.066096	3.387982
ENSGALG00000025755	SPTSSA	1.42826345545998	0.000397718346869854	0.00497375386890266	38.0347051744475	35.27699	45.79197	32.90463	37.82052
ENSGALG00000043323	ENSGALG00000043323	0.218666412509804	0.000397656884874994	0.00497375386890266	3.38440871853356	6.3675786	4.9638260	1.8177144	0.7614121
ENSGALG00000001473	MIB2	0.754284454343066	0.000400414762124121	0.00500338674598687	40.9531729848005	42.68531	37.42031	44.32225	39.60134
ENSGALG00000006489	CHCHD3	1.30682799125585	0.000401390758232969	0.00500740695702694	70.0461296699334	64.60881	80.31351	64.54877	70.03376
ENSGALG00000046647	ENSGALG00000046647	1.78344257248623	0.000401245497305657	0.00500740695702694	4.96582935036021	4.333129	5.496247	4.015793	5.939060
ENSGALG00000002639	TRPC1	0.676348596421646	0.000401810431448512	0.00500856048386187	50.714515691335	53.94644	45.02600	56.95444	47.33517
ENSGALG00000004101	NMUR2	0.469213313888852	0.000402692610784334	0.00501409172683722	1.31830643496166	1.4364245	0.8398927	1.7206712	1.2910021
ENSGALG00000004420	SDK1	0.72969499103731	0.000402909311034807	0.00501409172683722	5.60093236301572	6.493235	5.391269	5.624225	5.006539
ENSGALG00000037017	C14orf2	1.47105800061761	0.000404950618734131	0.00503540139802059	219.96995300061	192.3327	273.6405	192.7391	217.7129
ENSGALG00000019824	ENSGALG00000019824	0.471901296953466	0.000407255428924898	0.0050558465941228	2.14579571596131	2.434652	1.604160	2.526377	2.054101
ENSGALG00000028056	RRP36	1.44233216465002	0.000407091541781404	0.0050558465941228	32.2543503850501	29.35368	40.54484	27.86823	30.88806
ENSGALG00000013569	SEC61B	1.89905172833293	0.000408414448477212	0.00506612638803946	47.4736822749544	41.60598	64.14204	37.38295	46.03030
ENSGALG00000010088	RALGAPA1	0.701717354918178	0.000411690856644052	0.00510263315194372	13.6073700529646	14.00306	11.83279	15.59937	13.04371
ENSGALG00000007203	RAB3IL1	1.58433023341373	0.000413599049041772	0.00512213644310875	9.51987070685107	7.839037	8.797604	8.863465	12.369273
ENSGALG00000042557	LOC421238	1.80971796703354	0.000416813758887538	0.00515777543030844	18.9912118005439	17.20797	23.95625	14.75938	19.81834
ENSGALG00000031497	ENSGALG00000031497	0.334690280805265	0.000419734360963307	0.00518553177018994	2.21154167921128	3.5518155	2.9764367	1.5661735	0.9192752
ENSGALG00000041853	LOC101751423	12.644275997785	0.000419486166693774	0.00518553177018994	0.482970630430381	0.1852478	0.6368544	0.3124453	0.7601197
ENSGALG00000006638	GRIK4	0.603386955572739	0.00042175853591673	0.00520633702361079	7.32480273626204	7.855671	5.896974	8.502655	7.110269
ENSGALG00000004244	TTPAL	0.676716922062221	0.000426002548270693	0.00525448912681668	9.15964178657964	10.937627	9.606804	9.123608	7.192776
ENSGALG00000001019	BTBD2	0.733055874377006	0.000427856852000446	0.00527311178226314	26.8813086357344	29.20381	25.07941	28.82468	24.70764
ENSGALG00000042994	DDX41	0.740033672241745	0.000428299587430022	0.00527432162895522	25.6861856118309	26.75297	22.81503	28.14817	25.16193
ENSGALG00000008152	SPATS2L	0.739476350670363	0.000431000249813195	0.00530331255939757	12.5868592075975	13.51235	11.57308	13.44652	11.93117
ENSGALG00000003339	MTOR	0.695686167143631	0.000433157076240761	0.00532557057511432	14.4947755876253	15.09527	12.39491	16.40758	14.15641
ENSGALG00000010980	STK31	0.359673685251545	0.000434808405483032	0.00534158287538424	0.287349683694681	0.2550388	0.1361207	0.4555532	0.2986471
ENSGALG00000008013	KLHDC10	0.638103199577258	0.000437818772614694	0.00536994547469	7.59056188740359	7.869831	6.471056	8.813625	7.242644
ENSGALG00000040484	SEC31A	0.776751141184856	0.000437681975749354	0.00536994547469	26.4570873173465	26.42568	23.63790	29.41585	26.34500
ENSGALG00000004174	VPS26A	1.29983050352475	0.000447045762943737	0.00547872657596459	54.3432339536456	51.35938	60.37136	49.02708	56.24214
ENSGALG00000044138	GPA33	0.271592033230405	0.000452887124330623	0.00554587456970308	0.28645898896962	0.3898995	0.1583848	0.3633049	0.2471768
ENSGALG00000001678	PRKAB2	0.717174494939185	0.0004539288855104	0.00554872900694327	18.7910243370572	20.28980	17.90113	20.14981	17.01070
ENSGALG00000010293	RBP	13.3363456980811	0.000453974919271276	0.00554872900694327	0.101433096096888	0.04904110	0.08420182	0.05385082	0.21208965
ENSGALG00000012033	SGSM3	0.656214707097322	0.000454207711876914	0.00554872900694327	6.3787731341694	6.395103	5.221012	7.598309	6.302710
ENSGALG00000012355	DARS	1.32517694298167	0.00045461620952858	0.00554929052572088	66.5622938702051	64.20607	76.94019	58.37249	66.43590
ENSGALG00000014324	SLC2A3	0.657121914884376	0.000456338385622951	0.00556144241140964	49.535390931356	50.81725	40.62728	57.78615	49.07112
ENSGALG00000016351	ACOT9	0.565495425740256	0.000456249467267607	0.00556144241140964	38.0708550183373	37.53550	26.72886	45.35452	42.59761
ENSGALG00000006080	GPC4	1.57556936404215	0.000458137613472041	0.00557892796294076	21.8536274363971	16.75464	21.30168	20.72200	27.99882
ENSGALG00000012281	PLA2G6	0.706618002961139	0.000459890181312584	0.00559581796927799	8.90180489266999	8.946975	7.793228	10.192151	8.680511
ENSGALG00000012857	DENND2A	1.37332252856922	0.000464346945520915	0.00564555893176223	34.7251633005011	29.57124	33.56679	33.56423	41.55416
ENSGALG00000008127	SPI1	1.79823140043869	0.000465032104096604	0.00564940191857676	14.2405359845559	10.22576	12.02797	13.28830	20.91826
ENSGALG00000009070	HSPE1	1.47823668820301	0.000467502150725683	0.00567490517141794	161.535245520121	143.3956	196.9085	141.6894	161.8800
ENSGALG00000015190	GTPBP8	1.35733343038503	0.000471404415433181	0.00571773960937853	13.7093263803019	13.07603	15.09149	12.03271	14.55792
ENSGALG00000021620	TMEM59L	0.664636572878378	0.000472359832989895	0.00572479173679835	24.7260556952538	27.71045	22.61497	27.28232	21.66953
ENSGALG00000041121	SLIT2	0.591794397647807	0.000472790045137106	0.00572547248490007	43.8024544587997	49.22401	39.89000	50.38963	36.38387
ENSGALG00000033705	LOC107049323	0.657731854926149	0.000473607676674799	0.00573084008447521	39.885443402698	46.19898	39.99921	40.96404	33.16873
ENSGALG00000000059	TUBB3	0.603877006184013	0.000473992116080712	0.00573096154885265	245.506138459364	297.6179	235.3713	258.9701	196.5793
ENSGALG00000043240	ARPP21	0.698011663093908	0.000474889485174244	0.00573727967605537	29.0599334451381	33.52775	26.89794	30.53924	25.83328
ENSGALG00000003547	SKP2	1.38194969881453	0.000476940096235873	0.00575750950558557	7.59941566470871	7.066499	8.204246	6.810411	8.249892
ENSGALG00000012219	UNC5C	0.5088458775409	0.00047771735345691	0.00576234793488173	5.11209226092493	5.725840	3.664401	6.118096	5.016751
ENSGALG00000042816	TP53BP2	1.39624443192601	0.000478556574554004	0.00576792558007728	20.6154401730517	17.88651	21.80638	19.39575	23.03200
ENSGALG00000000726	ELAVL1	1.35804853607743	0.000484195882265609	0.00582515883498573	53.3876559768742	47.17271	53.98738	50.42272	61.19095
ENSGALG00000006511	BCL2A1	1.89360696288042	0.000484141427907599	0.00582515883498573	5.02992462727785	3.358500	4.845381	4.881915	6.824975
ENSGALG00000030933	C12orf73	1.39423737488403	0.000484446801916563	0.00582515883498573	34.4326957619179	31.64275	39.76767	30.56232	35.40930
ENSGALG00000016486	HS1BP3	1.52463191247463	0.000484910137642958	0.0058261534355579	5.01212731661421	4.140978	5.444829	4.598209	5.755600
ENSGALG00000008844	SLC31A1	1.29000561963494	0.000488480851855067	0.00586445207791805	25.9447415893917	23.06111	26.03958	25.08800	29.22982
ENSGALG00000026507	FDX1	1.47366934192384	0.000492698746048036	0.00591045431485681	11.0437503938314	9.489057	12.494562	10.088240	11.908806
ENSGALG00000007625	FADD	1.57137638343526	0.000494019323580843	0.0059170217418247	8.74625431555066	7.179449	8.835717	8.140635	10.633366
ENSGALG00000010106	ERI3	0.751702658108859	0.000493819606450814	0.0059170217418247	49.257428857582	51.85530	45.29602	53.33932	46.86381
ENSGALG00000012530	FOXRED2	0.588417807108769	0.000496006361012333	0.0059361762064236	6.39740665005697	6.731862	4.957791	7.594926	6.346855
ENSGALG00000008544	SLC8A1	0.547818685559897	0.000499879812184525	0.00597319304067801	18.7761714482177	20.32075	14.03939	22.47928	18.45835
ENSGALG00000022991	SMIM20	1.79499261260004	0.0004995872508284	0.00597319304067801	34.9287839053496	29.15016	45.24361	29.47752	35.12151
ENSGALG00000016363	ACP1	1.31561741887895	0.000503549392032431	0.00601234831812825	142.2918886096	131.4506	160.8958	130.7106	144.7554
ENSGALG00000011934	DESI1	1.49538744314249	0.000505113348918668	0.00601694165906463	52.3739169884749	44.87386	55.16601	47.97542	60.54288
ENSGALG00000026460	ENSGALG00000026460	0.716759803112702	0.000504535875662235	0.00601694165906463	11.3488407786616	11.876398	10.995562	12.600095	9.989252
ENSGALG00000030356	OTOP1	0.569577322238234	0.000505052777107288	0.00601694165906463	1.79707543639548	1.993856	1.655410	2.116603	1.447030
ENSGALG00000033989	SLC39A14	0.728671027776721	0.000510754842493333	0.00607941242149724	7.27000357037546	7.698626	6.465214	7.931630	7.038121
ENSGALG00000009036	GANC	1.4558139329977	0.000511349449328008	0.00608176069997188	7.28431490888763	6.664177	8.461186	6.309432	7.624948
ENSGALG00000037714	BBIP1	1.84151801349596	0.000513084700169518	0.00609766110675063	9.16056098496097	7.445997	12.383507	7.867537	8.730883
ENSGALG00000030590	COA6	1.66692645900932	0.000519864835364919	0.00617344533353826	26.1269605293776	25.04428	35.61652	19.61271	24.09900
ENSGALG00000040882	HSPA4	0.800222399681936	0.00052067156654848	0.00617823230167255	93.2214755951016	96.84142	92.35469	99.14302	84.99926
ENSGALG00000002165	UNC13B	0.505347856375614	0.000526154670623266	0.00623845820544565	3.07915828151094	3.518687	2.228057	3.691603	2.933227
ENSGALG00000001330	ATP5G1	1.56626995006952	0.00052826161191779	0.00625859171333251	224.296709615826	198.0898	275.3290	191.6205	228.8716
ENSGALG00000002974	SPHKAP	0.536576031751045	0.000535538777762377	0.00633990106048624	17.0870773391846	19.93870	13.61599	19.80688	15.34320
ENSGALG00000015461	LOC396098	1.74198229651547	0.000536002281269031	0.00634048448175044	6.56482677417218	4.552325	5.979360	6.279789	9.196270
ENSGALG00000030826	CLCN7	0.755490748414673	0.000538305149771605	0.00636280843826561	15.0996628362881	15.99587	13.78641	16.23438	14.49402
ENSGALG00000001774	NEO1	0.568548514038446	0.000540009996702632	0.00637803473728949	15.4121235004702	16.71577	11.51360	18.27950	15.30258
ENSGALG00000001342	HCN2	0.644860004873997	0.000540521512642199	0.00637915404318746	9.72715888835702	10.272852	8.513134	10.958888	9.231973
ENSGALG00000003319	ADAP2	2.31983324831503	0.00054148572483855	0.00638370968306221	2.57830441574007	1.917661	2.205367	2.097280	4.010329
ENSGALG00000011341	UNC93A	1.66185346780946	0.000541741613529615	0.00638370968306221	30.9749660799311	31.22082	42.07323	21.95660	28.67995
ENSGALG00000025653	SCARNA10	9.18910536191688	0.000542854717390278	0.0063919055069946	0.577264448551618	1.1305461	0.6823995	0.1816024	0.3836700
ENSGALG00000036738	IGSF3	0.537474888370508	0.000546343720756699	0.0064280425316086	5.14111431108138	5.571136	3.568250	6.181237	5.297587
ENSGALG00000008821	NDUFA5	1.39541289769165	0.000550271574367393	0.00646928340156811	170.479327322201	155.8565	205.2761	153.6518	165.3050
ENSGALG00000039716	RNF19B	0.684028830348444	0.000554247637885	0.00651102731627452	7.07809910039156	8.055627	6.793559	7.460165	6.125237
ENSGALG00000017365	ENSGALG00000017365	0.696056963624136	0.000556538474740734	0.00653292517857088	16.2986581240342	17.30505	14.73322	18.09960	15.18256
ENSGALG00000035211	KLHL21	0.599210178792303	0.000558903858917562	0.00655566388387059	2.7735065807222	2.955583	2.302386	3.289141	2.569676
ENSGALG00000012540	RBFOX2	0.580658391725886	0.000560078676179072	0.0065608648552381	3.72488448929381	4.308519	3.057726	4.172479	3.433769
ENSGALG00000016691	SLC25A6	1.41721956109029	0.000560204505507035	0.0065608648552381	875.170277440464	711.9425	892.6904	862.3007	1013.3440
ENSGALG00000041514	CCDC189	1.75454141793649	0.000561601615409872	0.00657219872100834	4.11629521575931	3.540655	4.705303	3.656427	4.490840
ENSGALG00000036915	SQLE	0.725759883754775	0.000563900604845304	0.00659406154191526	27.8793282408059	29.41935	25.97649	30.39181	25.92217
ENSGALG00000037241	KCNAB2	0.623916947367634	0.000565769634198088	0.00661086701577872	22.38768729876	24.32085	19.53771	24.57557	21.35826
ENSGALG00000018557	SOD3	3.0461279536156	0.000566906901979763	0.00661910293562489	3.82622457378254	2.724218	4.048848	2.832510	5.561572
ENSGALG00000035856	CD48	1.80408703523921	0.000572741422913511	0.00668212878089719	7.34430936844939	4.895283	5.247172	6.616592	12.312063
ENSGALG00000006487	LOC422249	0.733993690493563	0.000578014906187281	0.00673851802666314	66.9622438788814	65.84776	60.84738	76.46435	64.55017
ENSGALG00000043555	NPNT	0.563765168333582	0.000579173428940715	0.00674688559877894	3.74894835389124	4.060842	3.155567	4.472177	3.346195
ENSGALG00000028636	COPS9	1.47031700851161	0.000581908182270112	0.00677358824791529	181.515207259147	164.3832	221.4434	153.7069	184.3859
ENSGALG00000002014	SMU1	1.30811283429899	0.000585885819974429	0.00681470687412507	22.7538526606977	20.43555	24.15661	21.34002	24.79344
ENSGALG00000001978	MED16	0.748889419237801	0.000586925760155837	0.00681644355895706	12.7137889321969	13.35624	11.48173	13.76442	12.33307
ENSGALG00000024031	CYB561	0.522709338330338	0.000586543618352822	0.00681644355895706	30.8047923207189	37.41813	27.66746	34.72892	24.23132
ENSGALG00000046032	CD83	2.7756707091262	0.000588146302561291	0.00682544007073971	0.747700417633681	0.6505922	0.9498093	0.4731917	0.9050699
ENSGALG00000009594	RARRES1	1.89968544039784	0.000588722716500975	0.00682695350112153	14.788252351299	11.66768	18.51680	11.75696	16.82150
ENSGALG00000010046	FAM177A1	1.3301418841239	0.000592227328562104	0.00685720402291991	90.3370214126686	82.12549	101.71057	83.96380	92.52178
ENSGALG00000011428	AZI2	1.38725718735917	0.000591913142525962	0.00685720402291991	32.1702360357704	27.76373	34.55458	30.60025	35.21157
ENSGALG00000006077	C11orf58	1.33401584335137	0.000595042587619997	0.00687939342046774	150.030322896006	145.2290	178.9469	131.2706	144.0747
ENSGALG00000026214	LRTM2	0.579949670268673	0.000594708095959143	0.00687939342046774	6.70587118691919	7.819077	5.322994	7.498258	6.322307
ENSGALG00000012163	BDNF	0.519738765178893	0.000596950892511858	0.00689624702768227	5.11594107695073	5.335828	4.328565	6.509366	4.317491
ENSGALG00000030419	GLS	0.530438942832963	0.00060044349416422	0.00693136392546886	26.7532847111657	29.66202	20.39727	32.61253	24.70491
ENSGALG00000007439	PRELID3B	1.36830548421708	0.000601789586388591	0.00694166782128874	44.2765370805914	39.03678	48.68651	40.77165	47.95625
ENSGALG00000021665	GTF2I	0.678346650900227	0.000606084936451005	0.00698232595237364	16.3855943240112	17.35967	15.13864	18.43999	14.72583
ENSGALG00000039472	SART3	0.716769041762086	0.000606226640798626	0.00698232595237364	23.2900283910998	23.75191	20.72720	26.50115	22.23759
ENSGALG00000007728	PRODH	1.73381737994114	0.000610408145630668	0.00701992297908988	10.6735892136426	9.337163	10.955101	9.210785	13.024255
ENSGALG00000045738	ENSGALG00000045738	2.52239779377429	0.000610175523141492	0.00701992297908988	5.74980637822837	5.144398	8.447681	3.929144	5.402326
ENSGALG00000013135	GALNT1	1.29231091537952	0.000614170337635694	0.00705788690554773	65.23129976648	60.82787	72.09058	60.23373	67.22258
ENSGALG00000012020	KIAA1549L	0.543420844873727	0.000615716926316657	0.00707035183130462	11.5569761095194	12.823755	9.078063	13.712206	10.772228
ENSGALG00000003793	GTF2A2	1.52987502855982	0.000621243685444258	0.00712846858552868	28.9168742675077	25.58990	36.23744	24.96101	28.46328
ENSGALG00000030960	TRIM67	0.404517922364766	0.000622917426747429	0.00714231988855648	1.5714256376094	1.9745312	0.9972423	1.9112986	1.4530187
ENSGALG00000001407	ADAMTS15	0.524851388298314	0.000630981593125045	0.00722936769907564	1.08749788400648	1.1496985	0.7976218	1.3762143	1.0342320
ENSGALG00000032022	CDH10	0.712801796620914	0.000632901588120154	0.00724052661386786	17.3681044852333	18.62503	15.88372	18.93931	16.18147
ENSGALG00000037163	SLC6A8	0.154931342055356	0.000632641023513437	0.00724052661386786	0.278978230324063	0.5143499	0.1513550	0.2760688	0.2035606
ENSGALG00000009567	TLL1	0.468254654246092	0.000635574871011086	0.00726567927600201	1.57249045989921	1.855688	1.221150	1.842156	1.406367
ENSGALG00000005998	RRAS2	1.37290155082078	0.000640265929635654	0.00731384372009922	23.9596140421792	22.35517	26.35937	21.23396	25.68940
ENSGALG00000015958	EIF2AK3	0.703695454549999	0.000642161063082043	0.00733002191841672	8.93636101584632	9.414674	7.964039	9.845455	8.581065
ENSGALG00000008602	SLC39A12	1.43202567656805	0.000643138785826461	0.00733571191851389	22.2407464827665	20.71332	25.40119	19.54470	23.11285
ENSGALG00000022875	MOG	2.20134188113157	0.000646947826195287	0.00737366371971055	5.60841599294712	4.490478	6.306680	4.488076	7.008688
ENSGALG00000002623	PCOLCE2	0.536435431385893	0.000648596784077802	0.00738410749072876	4.17050079704761	4.684665	3.363285	5.089332	3.608991
ENSGALG00000010758	Cyb5rl	1.38184013727297	0.000648828939376115	0.00738410749072876	26.2858310826456	22.85350	30.67517	24.38346	26.80215
ENSGALG00000006795	ABCG4	0.635100852595892	0.000652784251364347	0.00742360218100599	13.8615864608857	15.11488	11.41611	15.45617	13.61585
ENSGALG00000041034	MIA3	0.732110356025054	0.000654831388905701	0.00744135417221942	23.5493862430833	24.89010	20.56671	25.74670	23.16162
ENSGALG00000043902	ENSGALG00000043902	8.90300112789762	0.000657669280670061	0.00746805910921114	1.03508240886814	0.2089762	0.2308435	1.1016301	2.4956166
ENSGALG00000004328	IGHMBP2	0.760028517196539	0.000658536051319942	0.00747235829322043	13.0971253771904	13.88629	12.37612	14.01619	12.20855
ENSGALG00000017142	PSPC1	0.763333322885405	0.000664395207439905	0.00753325736317231	34.6968839861981	36.00706	31.89554	37.77722	33.27150
ENSGALG00000026031	ZNHIT3	1.40714022340788	0.000665797652133956	0.00754357117780493	43.1541347425705	38.40078	49.15809	39.02768	45.43582
ENSGALG00000002242	GALNT9	0.573105965959206	0.000674806207545497	0.00763865235164185	20.8853467862875	23.47021	15.96321	24.43632	19.99476
ENSGALG00000043052	CD1B	2.01602227305101	0.000675187602519855	0.00763865235164185	3.38323931406154	2.073014	3.158022	3.380841	4.757302
ENSGALG00000029319	UQCRB	1.36566136996982	0.000675743956768696	0.0076393004034405	73.3612588895008	66.82950	87.91190	64.87610	73.01106
ENSGALG00000036847	PLAC9	2.72058711837665	0.000681121160236589	0.00769440708468005	2.91450996762142	2.024207	4.172285	1.819657	3.530603
ENSGALG00000001606	INPP5B	1.37417522478122	0.000684884021717124	0.00772115360349067	9.5840732917159	8.631601	10.583652	8.764235	10.237746
ENSGALG00000003689	PAPSS2	1.66738909617068	0.000684380324735722	0.00772115360349067	6.43377266563461	5.148072	6.534031	6.144556	7.747719
ENSGALG00000006078	PALB2	0.736508513716546	0.000686010903557021	0.00772115360349067	6.87795893245464	7.521056	6.671490	7.308025	6.091652
ENSGALG00000011040	SCN3A	0.51150692618609	0.000685473049219843	0.00772115360349067	18.5682039891464	20.83158	14.32844	22.18828	17.20743
ENSGALG00000014845	PLCXD3	0.480235506564966	0.000685667026017218	0.00772115360349067	34.7717418771913	37.89165	25.71475	44.24144	31.62911
ENSGALG00000001838	XPO7	0.769138725606505	0.000687718887831707	0.00773468994565756	14.5387002551757	14.85682	13.08655	16.07057	14.18063
ENSGALG00000046223	ENSGALG00000046223	0.543534007644704	0.000690605760925276	0.00776145549374685	1.71114724788433	1.937347	1.363968	2.021227	1.550321
ENSGALG00000042308	FZD3	0.749913725091539	0.00069137378681984	0.00776438632050718	14.5764654701283	15.51211	13.43399	15.79653	13.68019
ENSGALG00000006467	XKR7	0.535617650348579	0.000692856483177662	0.00777533298240504	0.982076604548637	1.1468956	0.9161958	1.0989132	0.7869042
ENSGALG00000041272	OLFM2	0.682978589714769	0.000693650120107915	0.00777853654834569	106.758959740486	116.16199	101.47818	114.67323	95.89782
ENSGALG00000034251	SLC9A1	0.68299773823386	0.000697693295918985	0.00781814881451823	18.6807286915658	19.94845	16.80714	20.51829	17.60751
ENSGALG00000030920	APOC3	2.30653099978142	0.000699379986634161	0.00783131635362772	7.54652046471607	5.935936	8.282111	5.411942	10.354770
ENSGALG00000045769	ENSGALG00000045769	2.58775032580732	0.000701402075967459	0.00784821752692536	1.38129599696207	1.2975937	1.8720991	0.9568351	1.3881933
ENSGALG00000023648	PPP3R1	0.732575282238917	0.000704192664985828	0.00786793950579421	261.601673256369	286.4674	248.2734	277.4504	237.3237
ENSGALG00000031270	CSK	0.751687520398945	0.000703744760322473	0.00786793950579421	50.9805510315003	54.54383	47.54783	54.07768	48.19828
ENSGALG00000009365	CYP51A1	0.772436542466719	0.000707830497056562	0.00790281649777155	74.4796200609269	80.17633	72.32458	77.77263	68.35703
ENSGALG00000030250	SV2B	0.395277713636654	0.00070946462984405	0.00791528796576011	10.208587396878	12.562534	6.921243	12.563741	9.081075
ENSGALG00000016941	PCDH17	0.505066721468821	0.000712935959786113	0.00794822340600584	47.123697730111	50.96679	33.05854	58.89137	46.05848
ENSGALG00000029721	ENSGALG00000029721	2.0492086362009	0.000714705702027235	0.00796215442571389	2.73278573249324	2.163609	3.010916	2.303586	3.381885
ENSGALG00000012291	POLR2F	1.38137211414385	0.000715259403608281	0.00796252777529597	144.322287753752	132.3119	170.8836	128.6052	143.9872
ENSGALG00000008465	SORCS1	0.644873640355194	0.0007166445504209	0.00796881479738907	11.3620047658138	12.466245	9.501069	12.500186	11.118548
ENSGALG00000030908	ATP2B2	0.562082031858753	0.000716865354152006	0.00796881479738907	12.1524277349723	13.90040	10.07703	13.69513	11.15565
ENSGALG00000013210	C2CD5	0.709578049740557	0.000719071862546198	0.0079875420899816	9.57242908146295	10.363483	8.644261	10.378662	9.002193
ENSGALG00000015305	NR2E1	1.7111341139312	0.000721277805114918	0.00800127677494131	11.6562270771968	10.43993	13.99236	10.03330	12.00729
ENSGALG00000035707	ENSGALG00000035707	1.5337836942189	0.000721353756413341	0.00800127677494131	20.2271151529093	18.04977	22.82684	17.70799	22.05170
ENSGALG00000014848	TRDN	0.213044129544883	0.000728316427673521	0.00807265717479984	0.376663431338278	0.4348991	0.2441286	0.6461530	0.1887525
ENSGALG00000036730	MRPS35	1.34770697052956	0.000729712704907262	0.00808228102316603	28.8972857020271	25.87062	31.98302	26.90842	30.44874
ENSGALG00000004509	UBC	1.37165586613263	0.00073036197414239	0.00808362309341834	3031.94073934859	2674.649	3492.543	2753.701	3162.209
ENSGALG00000030065	TENM3	0.609336819655529	0.000731133319408367	0.00808631338163575	15.4403322666466	16.69743	13.29781	17.83852	14.08471
ENSGALG00000011497	PECR	1.62796123693788	0.000732212419611122	0.00809240108807758	10.682679887785	8.168431	11.339336	10.565887	12.342785
ENSGALG00000017048	EXOSC8	1.45378127010911	0.000733285360868931	0.00809841199049115	19.9032625670154	17.78696	24.25759	17.18219	20.12177
ENSGALG00000008985	SRI	1.28877289410487	0.000735987571929307	0.00811654305729243	162.936402122796	149.8512	180.3745	151.4993	168.3849
ENSGALG00000029599	ACVR1B	0.680568979983081	0.000735737729425819	0.00811654305729243	8.42132831494074	9.270224	7.208250	9.158717	8.154234
ENSGALG00000000371	CRHR1	0.585617358892366	0.000738563763126365	0.00813908964879428	5.92302921515491	7.060301	4.767904	6.450926	5.555145
ENSGALG00000011953	PHF5A	1.37846345377117	0.000740067267050406	0.00814979111995725	36.3450349827471	32.89574	41.38991	32.53424	38.12908
ENSGALG00000011202	COLQ	0.441716383527176	0.000741467827974102	0.00815934438734693	1.96639882033864	2.248102	1.391488	2.412825	1.848393
ENSGALG00000002555	RET	0.612920001259089	0.000742073321341171	0.00816014104150094	9.28741344620546	9.627758	8.320645	10.660161	8.583632
ENSGALG00000030005	IGSF1	2.12615396064269	0.000744498191237116	0.00818092879631481	1.17503232519139	0.8256097	1.0863502	1.0651025	1.6793891
ENSGALG00000003803	DAB2	1.62193251450318	0.000746028990568392	0.00819141430442719	5.49668111831127	4.517248	6.083926	4.815661	6.447460
ENSGALG00000004613	P2RX5	0.717068623612156	0.000746522699070747	0.00819141430442719	7.47596355075966	7.553626	6.568481	8.595075	7.196379
ENSGALG00000001864	C9orf72	0.753801449559286	0.000752661270738137	0.00825285535185434	23.5044351558491	25.05640	22.74414	24.96758	21.44361
ENSGALG00000002771	CRIP1	2.02458102717433	0.000760275391309149	0.0083214991138603	12.6081686070565	10.934595	13.704953	9.988362	15.595568
ENSGALG00000009346	HN1L	1.66843579452966	0.000760552509328448	0.0083214991138603	7.31525229124361	5.000839	7.052913	7.478874	9.439082
ENSGALG00000016513	PPM1G	0.739820054100093	0.000759640187510067	0.0083214991138603	30.6787934303355	33.30329	29.75423	32.19559	27.79013
ENSGALG00000035912	CTIF	0.554949708301836	0.000772010213699351	0.00844082881506855	10.3469702720231	11.280944	7.766348	12.578452	9.878884
ENSGALG00000024295	MYCBP	1.58132013419685	0.000773247695113601	0.008448324389082	46.6895466999537	41.54265	60.12089	38.07719	46.37410
ENSGALG00000000621	KANK3	1.58389007567844	0.000775697094674371	0.0084690409616124	8.11672911208761	5.898233	8.085923	7.996105	10.209343
ENSGALG00000006992	MMP9	0.504311783890178	0.00078131938730735	0.00852434487634612	2.41314393864244	2.973415	2.140978	2.715371	1.892845
ENSGALG00000015762	LYRM2	1.56342204313751	0.000783318741325086	0.00853316177602171	25.4692291804157	24.93915	33.64101	19.87136	23.35915
ENSGALG00000027860	CISD2	1.3908328946534	0.000783444930225498	0.00853316177602171	47.6805427931872	45.84183	59.53549	39.70997	45.40504
ENSGALG00000033690	RSL1D1	1.34933272661907	0.000783799925333934	0.00853316177602171	17.8499756256223	16.48233	20.00921	16.25791	18.47950
ENSGALG00000004398	CARD11	1.58658948624524	0.000787039967075964	0.00855626475570439	4.47018027599169	3.450889	4.009684	4.234268	6.058469
ENSGALG00000007653	RAE1	0.759538147840719	0.000786545912007751	0.00855626475570439	28.7030904427915	31.30666	28.05390	29.90874	25.86851
ENSGALG00000002932	NME2	1.5620995263263	0.000792321884366697	0.00859656261413256	469.247092320193	424.4728	562.2734	400.5808	484.0646
ENSGALG00000004881	Golga2	0.727582533072891	0.000791414987202832	0.00859656261413256	19.5017301390359	21.21432	17.61097	20.78041	18.61529
ENSGALG00000017072	N4BP2L1	1.48413325052539	0.00079243155736206	0.00859656261413256	7.96104882703423	6.931701	8.872267	7.240192	8.671367
ENSGALG00000008139	ENSGALG00000008139	0.647591420774596	0.000793484909667207	0.00860189342229174	8.52482731148723	10.224135	8.046263	8.783405	7.257920
ENSGALG00000012357	CXCR4	1.48819237650174	0.000795854200955085	0.00862147222506687	34.5176612204679	29.67774	41.74619	32.20341	33.83831
ENSGALG00000009511	SI	0.431575011454915	0.000796790435607115	0.0086255100409039	0.144578352868012	0.1899527	0.1474439	0.1567035	0.0898851
ENSGALG00000004489	ENSGALG00000004489	1.5372002302398	0.000800402366657237	0.00865848694446808	10.5338502918617	9.367141	12.504763	9.179783	10.937875
ENSGALG00000033379	EAF1	1.77248665425567	0.000801149080133397	0.00866044418757197	3.72045824790276	3.002568	3.698991	3.199900	4.890638
ENSGALG00000016902	GPC5	1.53386698604492	0.000805384219458416	0.00870008203757937	14.3106607466178	13.13462	15.74018	12.27983	15.94100
ENSGALG00000015511	ROBO1	0.628164786137971	0.000806048316153835	0.00870111535639404	8.22988053146721	9.505757	6.668487	8.870869	8.033893
ENSGALG00000009432	C4orf46	1.56667201590326	0.000807891333623795	0.00870259862334935	8.65560107401494	7.423028	10.308121	7.547332	9.189852
ENSGALG00000012587	NAA20	1.35709492122248	0.000807167377024869	0.00870259862334935	109.06463153149	100.05865	127.91626	96.51175	110.64612
ENSGALG00000039595	BTBD11	0.66676556864592	0.000807846509859305	0.00870259862334935	6.16975477088307	6.521439	5.318065	6.967247	5.916229
ENSGALG00000016052	DSCR3	1.33434305156696	0.000809134976557054	0.00870986574272772	49.332784116851	48.14545	57.12257	42.48698	49.42771
ENSGALG00000015372	ATP5I	1.64452719383214	0.000812752490784164	0.00874265802981953	163.46154431379	144.0701	207.4924	136.6241	163.2357
ENSGALG00000000988	EFTUD2	0.791131239926998	0.000816390837083492	0.00876946985490316	37.1065999069761	38.19917	34.66510	39.97352	35.72518
ENSGALG00000001153	AUTS2	0.66386336432403	0.000816384585742957	0.00876946985490316	6.75200370054714	7.841338	5.622826	7.212375	6.467642
ENSGALG00000021627	IFI6	3.34641748658109	0.000821706711057778	0.00882038192577939	5.97184164999258	3.264952	5.704468	5.333801	9.245784
ENSGALG00000013935	BCLAF1	0.771398808932041	0.000827405091103731	0.00887532566890316	43.2956956656763	45.25703	41.34342	46.33787	40.48963
ENSGALG00000008038	SF3B1	0.812711974386767	0.000829601459481764	0.00889265373969703	76.2864488512021	81.64512	74.65981	78.36293	71.14777
ENSGALG00000027876	ENSGALG00000027876	1.55315626116386	0.000842868959904455	0.00902854805406403	14.1381937924836	11.52039	15.65809	13.14025	15.90682
ENSGALG00000001099	ANKHD1	0.778110824517977	0.000846476252689177	0.00903831093364468	8.34521147960079	8.826826	7.621121	8.885090	8.108011
ENSGALG00000005814	KIAA1161	1.81329109815577	0.000846499301951035	0.00903831093364468	18.9920224822629	13.94382	16.66590	18.13076	26.59659
ENSGALG00000008937	PPP1R21	0.756247172955627	0.000847044810703827	0.00903831093364468	23.6484966190816	24.97891	22.01496	25.33897	22.42745
ENSGALG00000021931	ENSGALG00000021931	6.61023264047586	0.000845941665064173	0.00903831093364468	1.72564232974595	4.2737655	1.3498041	0.4171599	1.1803553
ENSGALG00000031038	RPL28	2.10019446506729	0.000847323197868957	0.00903831093364468	150.762927102076	124.9963	204.1289	117.9339	152.7718
ENSGALG00000034661	ID1	3.14579897441211	0.00084497740508742	0.00903831093364468	1.92486494603968	1.552865	2.693528	1.498328	1.908239
ENSGALG00000031117	STK17A	1.40067741719754	0.000852054269649249	0.00908244756651884	33.3455384944083	30.67141	37.82193	29.84482	34.70973
ENSGALG00000005580	TMEM56	1.27577907424088	0.00085796994569217	0.00913293014632304	15.6000024903827	14.55206	17.20498	14.50885	16.00312
ENSGALG00000005845	SLC7A5	0.663070775221598	0.000858217545703191	0.00913293014632304	45.1587418709079	48.07011	36.11847	50.94853	45.86179
ENSGALG00000028478	ENSGALG00000028478	0.605647873836358	0.000858580158134113	0.00913293014632304	8.55866312701889	9.665313	7.424011	9.618963	7.664697
ENSGALG00000007462	CTSZ	1.34885249806149	0.000862894970006487	0.00917245368464534	80.392077872547	72.89487	89.50101	73.88684	84.34843
ENSGALG00000030054	PTPRN2	0.483535375949481	0.000865622664746785	0.00919506324030467	53.8403839532157	59.33358	37.15620	66.94801	52.61039
ENSGALG00000040005	PPP2R5D	0.638209456204344	0.000871659598309014	0.0092477412787365	29.1512163554416	31.23426	24.27081	33.11196	28.24821
ENSGALG00000043416	TARS2	1.69902621488879	0.000871790074163243	0.0092477412787365	7.15433548274276	5.803106	7.022786	6.801726	8.820821
ENSGALG00000030115	WISP1	2.20090481880268	0.000874300446407174	0.00926794801465	2.48661246937666	2.015279	2.925680	1.955903	2.990671
ENSGALG00000003766	KIAA0100	0.73858930226717	0.000877691329148204	0.00929192594058272	10.726234815462	12.032863	9.685383	11.186830	10.163191
ENSGALG00000040947	CREG2	0.524874740662435	0.000877776501605972	0.00929192594058272	5.32125999167356	5.914770	3.980393	6.342292	5.121774
ENSGALG00000017234	FOLH1	1.55887549509765	0.000879472498631641	0.00930344542954701	17.486774201598	15.65707	20.82639	14.43228	18.80264
ENSGALG00000016461	DDX1	0.79206658499912	0.000881113131846808	0.00931436374943307	104.446049354107	108.41319	104.69212	111.54673	93.62805
ENSGALG00000014455	LPAR5	2.28549546237033	0.00088688237504992	0.0093688809626564	1.13311406018859	0.734132	1.189238	1.025727	1.533486
ENSGALG00000015416	SDR16C5	1.41900580071133	0.000888134788394431	0.00937564083169211	16.6723738510944	14.15638	17.69744	15.64712	18.87405
ENSGALG00000006001	PRPF6	0.7059578094263	0.000889584025999518	0.00938286741011614	52.994290539144	55.47551	46.81047	58.64348	51.35785
ENSGALG00000019171	C1H21ORF33	1.3421738984393	0.000890045304729119	0.00938286741011614	93.0730746769908	81.72118	100.99038	89.72417	98.43758
ENSGALG00000008263	CNTN4	0.626934849391066	0.000893187086919779	0.00940303627199523	20.5260483482935	22.87463	17.14270	23.01691	19.36352
ENSGALG00000038187	SLC35B4	0.696036980242048	0.000892709709959253	0.00940303627199523	24.14771039752	25.80091	21.10160	26.55144	23.34354
ENSGALG00000009147	NCSTN	0.774703990795882	0.000896285459487903	0.00942916943531362	24.1947277311812	25.06258	23.06700	25.83080	22.92701
ENSGALG00000014081	OCIAD1	1.34199654887105	0.000897869646787441	0.00943934799682374	78.4178862555431	72.29276	90.67517	70.51355	79.42442
ENSGALG00000016487	LDAH	0.735516936289828	0.000908259839251611	0.00954202701401813	88.9778566118039	96.48850	83.51888	95.90168	80.94120
ENSGALG00000003972	FAXDC2	1.75141220611149	0.000913861983822806	0.00958115437422993	1.96527372567803	1.486514	1.926802	1.819777	2.568157
ENSGALG00000005473	PNAT3	1.39171760907367	0.000912978441645812	0.00958115437422993	52.7142622302486	46.51041	56.43925	49.70183	57.43007
ENSGALG00000046342	LOC100857809	3.14232069994719	0.000913760163616999	0.00958115437422993	3.75131172094432	1.413670	2.712458	4.107468	6.479445
ENSGALG00000017070	PDS5B	0.60601316323879	0.000914966538435042	0.00958616892801177	17.9488295709528	19.75719	14.65302	20.50056	17.11059
ENSGALG00000029536	VPS11	0.786701408564256	0.000918071151199418	0.00961211703926778	27.6515870253384	28.66707	26.42881	29.66080	25.97660
ENSGALG00000035397	NDRG1	1.72260475065497	0.000919710169304454	0.00961817061389163	16.7474971022892	13.64945	17.89494	14.50561	20.55273
ENSGALG00000041911	AAK1	0.583734279639695	0.000919906041597789	0.00961817061389163	37.7699017472569	41.90310	30.34563	43.24477	36.10276
ENSGALG00000005407	AGL	1.49934745534181	0.000924748826645534	0.00966220497574279	16.3842100284042	14.82454	16.36535	14.84751	19.30449
ENSGALG00000011560	PACRG	1.41561938358853	0.000925777130683999	0.00966366674747647	48.6775391548971	47.26666	57.32976	41.91839	48.01898
ENSGALG00000038694	LOC101749846	2.1713004852655	0.000926151376399555	0.00966366674747647	1.12735411872646	0.8625571	1.4857504	0.8922131	1.2357963
ENSGALG00000007331	SVIL	1.5043695034032	0.000927675899637786	0.00967298024234032	12.1682263588433	9.962953	12.044037	11.561739	14.828517
ENSGALG00000035015	ALAS2	2.84735708143861	0.000928777572065656	0.00967787494595575	0.447351412455761	0.3106698	0.6487641	0.3201378	0.4927487
ENSGALG00000005280	DBT	1.28065952624371	0.00093178377232068	0.00970259469585895	47.717715862861	44.07265	52.22713	44.67335	49.44210
ENSGALG00000000456	MRPS21	1.78728154610081	0.000937479868985217	0.00975283487858512	111.410938932426	95.12550	127.39002	97.83781	123.25474
ENSGALG00000029353	ENSGALG00000029353	0.595762464542372	0.000937882860212798	0.00975283487858512	18.8385552416834	20.10015	16.18239	22.14356	17.08582
ENSGALG00000010979	HSD17B11	1.50016503040865	0.000946446455784303	0.0098285318172933	9.6233013749041	9.317944	12.589089	7.550634	8.997368
ENSGALG00000044357	ENSGALG00000044357	1.8566963232032	0.000945825107869658	0.0098285318172933	0.868578030226086	0.6769463	0.8619145	0.7572479	1.1542494
ENSGALG00000000653	CNTN2	0.712786908826291	0.000949603034967831	0.00985462620762888	36.0314451816844	38.69154	32.03590	37.50655	36.22431
ENSGALG00000009859	TBC1D30	0.645394692061383	0.000951628720363167	0.00986399565285044	14.5162551351921	15.50832	12.75262	16.54724	13.38085
ENSGALG00000030430	ENSGALG00000030430	5.80291185859967	0.000951794706948462	0.00986399565285044	0.325538857766104	0.1051631	0.1852934	0.2280617	0.7560902
ENSGALG00000030925	LHPP	1.51441385474359	0.000955149882745848	0.00989206986142807	36.157725062066	31.36570	41.55029	31.84103	39.27487
ENSGALG00000032382	UBA5	0.635341149212735	0.000957398977188465	0.00990865865032037	13.4155237170831	13.88353	11.34570	15.95342	12.53795
ENSGALG00000042500	LOC776048	2.05448725672383	0.000958587992985927	0.00991426108691593	2.3611918396044	1.364303	1.935740	2.284341	3.735773
ENSGALG00000005066	DPM2	1.37477072165378	0.000959355397248322	0.00991549835629984	20.0620992717912	17.64802	22.11166	18.51075	21.67621
ENSGALG00000005145	SS18L1	0.603355409526055	0.000960653010076117	0.00992221027343801	7.33170751680714	7.868652	6.056353	8.498860	6.970083
ENSGALG00000045885	ENSGALG00000045885	0.487181978571585	0.000963898007336244	0.0099490133501658	1.2997025263575	1.3265703	1.2699186	1.7277479	0.8779317
ENSGALG00000003068	EZH1	0.657656634552459	0.00096602859386099	0.00996176470754893	21.8511344225152	22.38466	17.46254	25.62559	21.99844
ENSGALG00000040755	ANGPT4	1.93737562559466	0.000966435002986226	0.00996176470754893	5.06512549937971	4.136248	5.910452	3.842847	6.254845
ENSGALG00000015531	PPP2R2C	0.742258531537691	0.000970278895055299	0.00999465615518941	85.6584147290122	90.52029	83.21937	90.85930	78.64244
ENSGALG00000001512	KCND3	0.477912690838132	0.000971842037009275	0.0100040255954949	5.73030330139759	6.768145	4.448178	6.772383	5.062237
ENSGALG00000006937	P4HTM	0.682957638131832	0.000973161567627608	0.0100062121053021	42.0572075352442	47.06665	40.69240	44.74686	36.34910
ENSGALG00000027788	CPE	1.33957933790812	0.00097384895776441	0.0100062121053021	877.959724759198	772.7013	930.8765	829.2571	965.8467
ENSGALG00000035212	ENSGALG00000035212	0.477362884934942	0.000974015550852563	0.0100062121053021	6.39270315329088	9.825940	7.069111	5.392977	3.711940
ENSGALG00000004274	TWIST2	2.78608463838625	0.000975171208960806	0.0100113653223092	0.662802657128148	0.4340604	0.6597132	0.5548492	0.9739951
ENSGALG00000038223	WHRN	0.573076927130183	0.000977810800488481	0.0100317358733761	2.64873593666651	2.943145	2.128399	3.052342	2.507859
ENSGALG00000039160	SUPT5H	0.775585193025477	0.000979116698086107	0.0100384054237134	20.647758926587	21.85622	19.11860	22.02568	19.74159
ENSGALG00000005849	PPDPF	1.69517038643742	0.000985497876350764	0.0100774462202823	111.644444527374	95.64207	133.94628	92.54842	122.44071
ENSGALG00000011324	TUBA4B	0.610938310309665	0.000986291937542453	0.0100774462202823	29.3829544938511	33.28580	27.62826	32.52019	24.58542
ENSGALG00000016511	ADGRG2	0.45926354010686	0.00098562390001604	0.0100774462202823	1.75504334826774	1.751155	1.252149	2.400658	1.615726
ENSGALG00000017246	ME3	0.752028679025884	0.000986874755615285	0.0100774462202823	32.9066725656214	33.87858	30.16030	36.23355	31.47575
ENSGALG00000027950	TXNDC17	1.52719057013204	0.000984666011903859	0.0100774462202823	58.2646629807646	49.11579	68.36874	51.40745	63.02306
ENSGALG00000034458	S100A1	2.68416084367058	0.000985370389271456	0.0100774462202823	2.6151809517107	2.192456	3.264849	1.952627	2.997951
ENSGALG00000007078	ENTPD1	1.45650472171124	0.00098786843791588	0.0100808681194522	17.7673709714712	15.12756	16.38875	16.55398	22.66922
ENSGALG00000015348	ALCAM	0.680334687921423	0.00100035998979119	0.0102015392163449	94.4525729734814	99.50174	82.70279	105.94526	90.29165
ENSGALG00000032090	TXNDC9	1.34664816543768	0.00100273775795687	0.0102189792683395	19.7462545645949	16.79359	20.55651	19.26821	21.99763
ENSGALG00000032415	SEZ6L	0.663488088498772	0.0010068325224367	0.0102538825155946	62.5556758194675	66.65662	54.61053	71.32491	58.14327
ENSGALG00000031487	FSTL4	0.653346468788079	0.00100927077334032	0.0102718801379789	21.2211830835253	23.40592	19.34734	23.61603	18.78855
ENSGALG00000040298	TPK1	1.3698147039112	0.00101373585122401	0.0103104682223827	21.0248788812791	19.07499	23.16456	19.55805	22.05818
ENSGALG00000030991	IRX1	1.67364063569846	0.00101555947284014	0.0103221572714237	10.6997511132274	9.294580	12.551923	9.143179	11.633676
ENSGALG00000010674	DCTD	1.72056125314139	0.00101697518980321	0.0103296876113589	4.61456108731348	4.211823	5.033101	3.794325	5.368653
ENSGALG00000001319	CAMK1G	0.569465638721224	0.00101931949278296	0.0103397769887533	10.4634087956995	12.417772	9.130469	11.748406	8.801283
ENSGALG00000003458	CCZ1	1.33660585442814	0.00101926873112887	0.0103397769887533	30.1246796717532	26.95879	33.45870	28.38580	31.29968
ENSGALG00000001479	CYB5D2	1.35146592942184	0.00102295365579847	0.0103668524166707	23.0449357847669	21.69399	26.52606	20.28385	23.50698
ENSGALG00000042939	HMBS	1.41019435121524	0.0010233431764284	0.0103668524166707	54.8930415741406	49.45373	61.82437	48.93531	58.67884
ENSGALG00000000699	WWP2	0.768461483468892	0.00102851347566067	0.0104123384735039	12.26248736823	12.95782	11.20623	13.12092	11.85190
ENSGALG00000017926	ENSGALG00000017926	2.14395366713146	0.00103036094699883	0.0104241473996769	283.115977501302	482.6187	280.8761	167.7366	226.1703
ENSGALG00000012916	DROSHA	0.77082882053649	0.00103332435302278	0.0104472231649404	6.32924904212079	6.494138	5.808579	6.933794	6.101096
ENSGALG00000004902	TOM1L2	0.715296507703481	0.00103817483154035	0.0104755056996626	68.9060302785076	71.48947	60.89180	75.67594	67.88984
ENSGALG00000008582	ADAM23	0.531231849732186	0.00103750365732288	0.0104755056996626	14.533011385052	16.19582	12.14159	17.06925	12.93324
ENSGALG00000032930	NCL	0.79708624528424	0.00103770794398037	0.0104755056996626	166.038931192716	179.4316	162.4411	170.5408	153.4163
ENSGALG00000007470	POLR1D	1.5462911032643	0.00104720403972461	0.0105596523294234	17.4325938880949	15.23831	20.87864	15.28554	18.05360
ENSGALG00000004593	SULF2	0.67076629261161	0.0010487772968942	0.010568554367057	23.5481152378156	24.32682	20.22363	27.11007	22.62928
ENSGALG00000003361	TREM-B1	2.05607796875449	0.00105030107646919	0.0105769464325749	0.923442418834823	0.7598009	1.0459228	0.6831050	1.1844858
ENSGALG00000008709	MCOLN3	0.51783968044989	0.00105157693917583	0.010582709934678	2.44172078554006	2.694608	2.322414	2.806602	1.974870
ENSGALG00000026572	RGS5	1.61264894342534	0.00105225612599333	0.010582709934678	44.7947088160486	39.90203	50.04652	35.90303	52.71567
ENSGALG00000009856	GNS	0.775866642066684	0.00105416346524247	0.0105949311637994	59.5072981263261	62.27518	54.73872	63.41725	57.94403
ENSGALG00000013809	LOC407092	0.777524337072915	0.00106133212116648	0.0106599808259156	8.85483912914486	9.265679	7.947387	9.488806	8.768839
ENSGALG00000027369	DGCR6	1.52031660271709	0.00106398046591234	0.0106795731093247	65.1602839066539	60.88985	75.37208	56.02763	67.81778
ENSGALG00000008201	FBXO21	0.755635803916956	0.0010703203147298	0.0107361684518801	15.0166648584503	15.59272	14.28775	16.46768	13.79051
ENSGALG00000039307	GNB5	0.789949906103243	0.0010794317166007	0.0108204723549489	67.5529719123566	69.02048	63.55615	73.49764	64.32105
ENSGALG00000025811	CMC1	1.3904108771015	0.00108109527892652	0.0108229728152572	24.4340790371941	23.29171	28.28892	21.59951	24.41337
ENSGALG00000026516	C1orf123	1.403181813387	0.00108042837021922	0.0108229728152572	73.0011334907946	66.07225	87.67937	62.99287	74.39394
ENSGALG00000030466	CS	0.726174040292308	0.00108234464646888	0.0108283983683001	21.8511916081197	24.17299	20.07368	22.87655	20.57177
ENSGALG00000038343	HIST2H2AA4	2.37230044402317	0.00108324099067144	0.0108302872921017	2.26205732679571	2.729189	3.260495	1.121754	1.995183
ENSGALG00000010207	LARP1B	0.699565267897005	0.00108885425642442	0.0108793029393529	9.901749922686	10.390859	8.904141	11.237892	9.135247
ENSGALG00000041578	KCNJ10	1.74724803883284	0.00109161149172058	0.0108997371844533	48.5675497592285	43.61719	72.92916	31.81961	45.28544
ENSGALG00000002725	UAP1	0.690113158717235	0.00109380842699508	0.0109145538409476	13.266820702706	14.95173	12.70242	13.84204	11.78170
ENSGALG00000010029	BEST3	1.57912891411308	0.00109574398248576	0.0109218049013581	3.72515588891035	3.365121	4.109187	3.194610	4.186701
ENSGALG00000031752	ENSGALG00000031752	0.469940285095141	0.00109596213029895	0.0109218049013581	1.26122407850924	1.4043713	0.9093863	1.5765643	1.1724678
ENSGALG00000012300	RAB32	1.66817409190998	0.00109884243149483	0.0109291625074018	2.29564997934071	2.012268	2.635896	1.913518	2.585495
ENSGALG00000034784	ENSGALG00000034784	1.87327734766623	0.00109868630743194	0.0109291625074018	9.53937203132976	8.206975	12.560899	7.627703	9.595362
ENSGALG00000046369	ENSGALG00000046369	3.01327132668727	0.00109830004282811	0.0109291625074018	6.91196960581142	5.673673	10.611208	4.914569	6.293641
ENSGALG00000031266	DISP2	0.548715532479375	0.00110594512098151	0.0109926636148467	8.07010530015706	9.320372	6.979123	9.234988	6.902222
ENSGALG00000042505	DSEL	0.618795340555201	0.00110847024615123	0.0110106126267599	5.07789416512228	5.856081	4.520622	5.542223	4.489924
ENSGALG00000030275	SMPDL3A	1.66178363222733	0.00111465480911779	0.0110648645675526	1.00452575388249	1.052179	1.150113	0.733998	1.087769
ENSGALG00000008281	NEURL1	0.726317856960201	0.00111613914785846	0.0110724186236354	16.8509607209671	18.45546	15.86029	18.00635	15.28230
ENSGALG00000004083	GRIA1	0.548036593288546	0.00112219062179428	0.0111252408340706	33.7452903009428	37.38263	25.94486	39.63372	32.47462
ENSGALG00000008537	EPHB3	0.634676819170486	0.00112583676204461	0.0111541639589753	1.91363324216307	2.292213	1.771371	1.966861	1.671410
ENSGALG00000008385	PPIP5K1	0.677810468534934	0.00112818234116201	0.0111701727659553	9.91669024110709	10.419497	8.362626	11.310326	9.637162
ENSGALG00000037401	IDH3A	0.764908327120184	0.00113061433551071	0.0111870159235051	97.2340511050889	102.97433	95.44438	103.56886	87.66617
ENSGALG00000037100	ENSGALG00000037100	4.51835909993385	0.00113180269309674	0.0111915399374882	0.15255956959894	0.07753322	0.18896700	0.11396929	0.22039048
ENSGALG00000026999	SNRPB2	1.3093018767971	0.00114036298016122	0.011268906479876	45.7922422064635	39.24111	47.56492	45.24161	50.30244
ENSGALG00000046360	ENSGALG00000046360	1.55675454891243	0.00114129797682943	0.0112708697621472	7.18932095475417	6.433242	8.703513	6.026871	7.499148
ENSGALG00000001335	FAM18B1	1.24968165292789	0.00114421370537015	0.0112923785867833	68.538354560228	66.49507	78.17512	61.97596	67.25186
ENSGALG00000007572	MMS19	0.744097139893736	0.001160637489449	0.0114470863730644	6.04675775886721	6.167692	5.311559	6.764439	5.958457
ENSGALG00000005621	CAMK2A	0.498488954323329	0.00116514087465526	0.0114841026196703	36.0646700873569	40.35104	24.55975	43.01481	36.86887
ENSGALG00000020292	GABRE	1.54171610958593	0.00116828314745841	0.0115076641815611	67.0153425626061	60.88184	74.38287	57.45155	74.57843
ENSGALG00000033589	ENSGALG00000033589	0.45802910302206	0.00117033608551975	0.0115204723222192	15.701079131455	17.48070	10.26993	19.72192	15.55421
ENSGALG00000015138	TMEM2	0.371479270198501	0.00118123378131763	0.0116185918479869	1.32385178585183	1.7059962	0.7328267	1.5133665	1.3909858
ENSGALG00000015366	LOC427292	0.337896159697033	0.00118258091717277	0.0116185918479869	0.928685618370153	1.1167226	0.5465527	1.3174756	0.7574962
ENSGALG00000042835	ENSGALG00000042835	0.442051852995071	0.00118206744741593	0.0116185918479869	5.82318293242719	7.348997	7.041641	5.688803	3.404018
ENSGALG00000036349	ENSGALG00000036349	0.446246388792786	0.0011872360399403	0.0116568454543722	0.407987729986796	0.5603430	0.4166802	0.4265125	0.2474597
ENSGALG00000016760	MRPL30	1.44503770040375	0.00118816635048226	0.0116585014915589	32.7779304644811	29.21148	39.29280	29.45535	32.70629
ENSGALG00000007072	ACADS	1.36250327227708	0.00119825818327012	0.0117405955949453	23.5630487144266	22.39793	26.05362	20.71422	24.94079
ENSGALG00000008738	LOC424109	1.52901232882641	0.00119781261043911	0.0117405955949453	10.0799843260583	9.040063	11.704530	8.644132	10.801222
ENSGALG00000022874	RAB31	1.73220248411106	0.00119883392662831	0.0117405955949453	7.81300064116014	6.042635	7.296460	7.417450	10.274163
ENSGALG00000021074	MYOC	1.82054185349032	0.00120172267278186	0.0117613612226803	2.75831018576261	2.332634	3.352210	2.469684	2.825503
ENSGALG00000040632	SDHAF2	1.8635742991622	0.00120401753309857	0.0117687716341889	30.6216555962594	27.11261	38.10287	24.78962	32.04290
ENSGALG00000046347	FOXRED1	1.7321197341569	0.00120355863739399	0.0117687716341889	7.6403787238803	7.864687	9.217185	5.744293	7.763389
ENSGALG00000000619	ANGPTL4	0.596264834566532	0.0012067372822288	0.0117725214177809	2.22173324530644	2.397634	1.888267	2.557821	2.065199
ENSGALG00000004813	IARS	0.715581334711702	0.00120783491631628	0.0117725214177809	22.63619566285	22.98956	19.89949	25.51237	22.18754
ENSGALG00000006646	ABCC1	0.710137585147927	0.00120704827416324	0.0117725214177809	11.2099163665853	12.00986	9.95919	12.35107	10.61954
ENSGALG00000016628	NLGN4X	0.627318141868618	0.00120848822878907	0.0117725214177809	27.2322020204272	28.69900	22.48180	31.65395	26.27741
ENSGALG00000030187	CAT	1.32377783480743	0.00120901572279033	0.0117725214177809	54.9797708097379	46.86389	54.18350	53.89376	63.96345
ENSGALG00000033996	TMEM220	1.57849195926805	0.00120658113731412	0.0117725214177809	5.07605372753378	4.445997	5.929337	4.540784	5.309340
ENSGALG00000034498	ENSGALG00000034498	0.558273402665363	0.00121157039338545	0.0117898970194222	34.3660737733803	39.91385	36.41403	36.35112	25.47876
ENSGALG00000041263	DCLK1	0.597052762061055	0.00121878143014295	0.0118525332599734	32.1436964714923	36.16025	29.28172	35.37271	28.26218
ENSGALG00000001394	UBL7	0.726172682981542	0.00122104200857095	0.0118594479855302	33.2302904383004	34.65173	30.88535	36.52330	31.03846
ENSGALG00000004683	TPD52L2	1.25068447744405	0.00122060009946683	0.0118594479855302	87.182494958425	83.20514	97.41567	79.78397	87.82803
ENSGALG00000045906	ENSGALG00000045906	0.172383813208514	0.00122224780819541	0.0118636317058004	0.340010110068509	0.3145362	0.1862525	0.5833263	0.2727412
ENSGALG00000012208	GMFB	1.58652221325201	0.00122593254987338	0.0118918564898047	28.6514759437622	23.26222	27.67984	27.15485	35.83534
ENSGALG00000008123	RINT1	0.762538146423058	0.00122848721112825	0.0119090903994555	8.44638235712524	8.793830	8.121028	9.207539	7.706564
ENSGALG00000002955	ADAMTSL2	0.662984426921023	0.00123491562181748	0.0119566692079995	4.13207023567711	5.074539	3.900845	4.050358	3.620347
ENSGALG00000039257	CYP4F49	2.08474422883909	0.00123495747160431	0.0119566692079995	3.20862176661861	1.918214	2.974247	3.279183	4.501543
ENSGALG00000008999	AFAP1L2	1.45920879710027	0.00123809516631757	0.0119794707400904	14.1602158706041	12.66244	13.75137	12.92385	17.11598
ENSGALG00000008623	TOR4A	0.705267591531949	0.00124133850172732	0.0120032649690082	13.3727569640343	14.13308	12.39160	15.07592	11.98547
ENSGALG00000037325	SERP1	1.79816268952684	0.00124257939537705	0.0120076785385332	42.8612132724896	38.95138	52.55040	34.25838	45.19596
ENSGALG00000003670	MAFB	1.61919332943698	0.00124535440207713	0.0120191086415824	3.15573689212699	2.622783	3.056094	2.847921	4.029530
ENSGALG00000034416	ENSGALG00000034416	2.76028639483043	0.00124516917705521	0.0120191086415824	0.533373295332857	0.2156783	0.4156784	0.6048450	0.8575796
ENSGALG00000039931	ENSGALG00000039931	0.617569154331471	0.00124611781630569	0.0120191086415824	5.85371829098574	6.807991	5.843309	6.341355	4.541503
ENSGALG00000032618	DUSP5	0.504364602248193	0.00125265116708636	0.0120745160041505	1.07443074236693	1.1733034	0.7979162	1.3346622	1.0042004
ENSGALG00000009709	MUM1	0.776362470442927	0.00126088443866856	0.0121462291395215	19.9183612858873	21.80358	19.76141	20.42889	17.91522
ENSGALG00000003745	NECAP2	1.55523592366004	0.00126270754471516	0.012156141123871	7.88612920541098	7.311344	8.992719	6.664376	8.504229
ENSGALG00000001572	COMMD4	1.5555057147022	0.00126744117500295	0.0121940427817537	52.5417240722606	46.46144	61.94286	46.47682	54.52575
ENSGALG00000034044	TBC1D12	1.41619184416653	0.00127025764243585	0.0122134633999783	22.8112373086372	19.47098	23.61846	21.37547	26.36251
ENSGALG00000006261	SELENOF	1.3882518857501	0.00128478574745053	0.0123453957540649	91.0048053488801	84.68674	104.83304	81.91853	91.79115
ENSGALG00000037426	DYM	0.784347709286458	0.00128831128397473	0.0123715061629869	27.0145652567791	27.68252	26.04163	29.53016	24.88744
ENSGALG00000008407	IRAK2	1.3615287476916	0.00128963683943679	0.0123764709098802	17.801101885642	15.50649	19.04383	16.61222	19.75504
ENSGALG00000001971	UBE2O	0.589045378276826	0.00129716099427879	0.012412677790786	19.5948545952789	21.67767	15.12221	23.10633	18.73355
ENSGALG00000012350	TDRD7	1.37122779107478	0.00129693790694637	0.012412677790786	5.91690428950168	5.406853	6.350067	5.373933	6.473008
ENSGALG00000027918	PAFAH1B2	0.780695780698797	0.00129746419711619	0.012412677790786	125.175667260704	131.4376	124.4933	131.3182	114.2364
ENSGALG00000028273	HBBA	2.10513477204176	0.00129424741500852	0.012412677790786	62.5555231617395	38.36600	75.17489	58.69933	74.95818
ENSGALG00000043610	LOC100857892	3.50144118147839	0.00129679578728182	0.012412677790786	0.825449185767524	0.5289370	0.9765947	0.4563423	1.3028587
ENSGALG00000035182	CMKLR1	1.47653865753846	0.00129870360727722	0.0124167745887523	5.00527407358765	3.702059	4.629754	5.107919	6.418463
ENSGALG00000007579	APBB1IP	1.62009916003902	0.00130429229322813	0.0124624233036473	3.1791830133047	2.325957	2.752582	3.126414	4.405126
ENSGALG00000038469	CDC25A	0.714114866586343	0.00130776762288025	0.0124878346871041	6.42714796584644	6.915527	5.847253	6.948320	6.058539
ENSGALG00000043128	ARHGEF10L	0.76470279162789	0.00131324200645231	0.0125322913919985	18.8089509962519	19.69071	16.88608	20.49686	18.27238
ENSGALG00000016704	CDC5L	0.823670547579719	0.0013170973934272	0.0125612522125795	52.4457230264564	53.07707	50.49131	56.40002	49.89341
ENSGALG00000027416	ROMO1	1.6697792616175	0.00132067060350742	0.0125874875017983	176.466519152601	157.9256	205.4214	152.7813	187.4201
ENSGALG00000015316	C6orf203	1.41924815434665	0.00132458773264282	0.0126169660383097	33.3253004272511	30.80348	42.00556	28.76387	31.41306
ENSGALG00000011356	ERICH3	0.565524710599281	0.00132595527475936	0.0126221376808094	13.8939006468679	16.05557	11.31740	16.36763	12.10521
ENSGALG00000041823	PICK1	0.666710381024806	0.00132805908691134	0.0126343072985406	20.6340525270882	21.81631	18.20871	23.04845	19.61052
ENSGALG00000010276	GPBP1L1	1.21943102165198	0.00133448440272274	0.0126718069184101	51.304243761495	47.56953	54.31585	49.17615	53.68861
ENSGALG00000028001	COMMD2	1.32167931774656	0.00133400323414948	0.0126718069184101	87.8819768767103	80.68836	98.60324	80.71562	90.62149
ENSGALG00000042598	PUM1	0.710060853717589	0.00133319120714951	0.0126718069184101	23.1389219543428	24.21390	20.06969	25.49882	22.90764
ENSGALG00000033176	ENSGALG00000033176	6.5567859857235	0.00133551528228119	0.0126737336800237	0.216123613510663	0.03781313	0.12165516	0.17638534	0.50635201
ENSGALG00000007651	STAT1	0.792676089833813	0.00133673331262943	0.0126774329717588	54.1806929861004	54.09760	43.91694	59.07484	59.62300
[truncated: 1,086 more rows]

## Sheet: livr_15DEG
gene_id	gene_name	FoldChange	pvalueRaw	pvalueFDR	meanRPKM	meanRPKM_Rm.CT	meanRPKM_Rm.FS	meanRPKM_Rp.CT	meanRPKM_Rp.FS
[truncated: 15 more rows]
