# Supplementary material for: Chicken adaptive response to low energy diet: main role of the hypothalamic lipid metabolism revealed by a phenotypic and multi-tissue transcriptomic approach
Source: BMC Genomics. 2019 Dec 30;20:1033. doi: 10.1186/s12864-019-6384-8 (PMC6937963; doi:10.1186/s12864-019-6384-8)
Supplement: Supplementary file 4 — Additional file 4. List of the 26 and 44 KEGG pathways significantly enriched in the over- and under-expressed genes in the hypothalamus. [file 12864_2019_6384_MOESM4_ESM.xlsx]

## Sheet: HYPO_Down_Kegg_45pathways
#pathway ID	pathway description	observed gene count	false discovery rate	matching proteins in your network (IDs)	matching proteins in your network (labels)	LE-CT_FoldChange	LE-CT_pvalueFDR
4721	Synaptic vesicle cycle	22	7.36e-11	ENSP00000217420,ENSP00000222256,ENSP00000253413,ENSP00000261205,ENSP00000263160,ENSP00000264649,ENSP00000269122,ENSP00000273398,ENSP00000276390,ENSP00000290949,ENSP00000298472,ENSP00000314414,ENSP00000329757,ENSP00000352522,ENSP00000360406,ENSP00000362014,ENSP00000362399,ENSP00000367756,ENSP00000381293,ENSP00000413234,ENSP00000429562,ENSP00000431605	AP2A2,AP2B1,ATP6V0A1,ATP6V0B,ATP6V0C,ATP6V0D1,ATP6V1A,ATP6V1B2,ATP6V1E1,ATP6V1H,CACNA1B,CLTC,DNM1,NSF,RAB3A,SLC17A6,SLC18A2,SLC32A1,STXBP1,SYT1,UNC13A,UNC13B	0.575213666853407,0.523661247435545,0.524954064463298,0.703570523487029,0.643524072533488,0.596659539181007,0.637184450747798,0.668842012546764,0.665528521104118,0.651394111087026,0.552172498256161,0.626999099003338,0.434944810009341,0.57952854003114,0.648554554246551,0.492101879372807,0.492143606339405,0.633580563334948,0.465316076435694,0.429294578109086,0.596574702816266,0.505347856375614	7.70000035415227e-07,2.1608336313054e-05,1.41954822942266e-13,0.0373372941526534,0.00119784190457318,9.80879439817249e-07,6.8233189015945e-06,1.53134320091797e-05,0.000528334871223103,0.000114216032807708,0.00211831509673394,1.39956661920658e-07,3.33870688139405e-09,1.77313712737907e-07,3.60092052526744e-06,0.00133019043483715,0.0219846130494178,0.000917445870431769,2.13511224552926e-12,3.5080220…
4724	Glutamatergic synapse	26	1.79e-08	ENSP00000221742,ENSP00000234310,ENSP00000240139,ENSP00000260600,ENSP00000261837,ENSP00000262352,ENSP00000262493,ENSP00000263160,ENSP00000264357,ENSP00000273482,ENSP00000282499,ENSP00000282753,ENSP00000285900,ENSP00000295101,ENSP00000305355,ENSP00000306253,ENSP00000312262,ENSP00000317379,ENSP00000334105,ENSP00000344173,ENSP00000345193,ENSP00000350348,ENSP00000355155,ENSP00000360608,ENSP00000362183…	ADCY3,ADRBK1,GLS,GNAO1,GNB5,GRIA1,GRIA3,GRIA4,GRIK3,GRIK4,GRIN1,GRIN3A,GRM1,GRM7,GRM8,ITPR1,KCNJ3,PLCB4,PPP3CC,PPP3R1,PRKCB,SHANK2,SLC17A6,SLC1A1,SLC1A6,TRPC1	0.668740793330668,0.7545574,0.530438942832963,0.79817815560995,0.789949906103243,0.548036593288546,0.742150161618279,0.632330070127787,0.589460733463354,0.603386955572739,0.494354937691881,0.717478096100615,0.484067190419498,0.639486028364147,0.576186707683345,0.665416316561375,0.534864300568392,0.611671383274226,0.696614448077249,0.732575282238917,0.646256991973883,0.600503187504987,0.4921018793…	0.00344117401533885,0.03535753,0.00693136392546886,0.0286482945930689,0.0108204723549489,0.0111252408340706,0.0152137154330229,7.54825204880265e-05,0.0352066181710014,0.00520633702361079,3.94176505913668e-08,0.0228233355919737,0.000137301630372358,0.000190799504936376,0.000177461737198138,0.00126559728495758,0.0132194159701899,0.000720354099002971,0.0200577703119131,0.00786793950579421,0.02663012…
4728	Dopaminergic synapse	26	2.37e-07	ENSP00000240139,ENSP00000261837,ENSP00000262493,ENSP00000264357,ENSP00000282499,ENSP00000285900,ENSP00000288309,ENSP00000295101,ENSP00000298472,ENSP00000305355,ENSP00000306253,ENSP00000319060,ENSP00000324806,ENSP00000334105,ENSP00000335083,ENSP00000339740,ENSP00000350616,ENSP00000352157,ENSP00000357067,ENSP00000360406,ENSP00000367309,ENSP00000373169,ENSP00000381412,ENSP00000408979,ENSP00000417963…	CACNA1B,CAMK2A,CAMK2D,CAMK2G,DDC,DRD3,GNAO1,GNB5,GRIA1,GRIA3,GRIA4,GSK3B,ITPR1,KCNJ3,KCNJ6,KCNJ9,KIF5A,MAOB,MAPK10,PLCB4,PPP2CA,PPP2R2C,PPP2R5D,PPP3CC,PRKCB,SLC18A2	0.552172498256161,0.498488954323329,0.650917772684446,0.695311930357785,0.441100144146704,0.612380776189419,0.79817815560995,0.789949906103243,0.548036593288546,0.742150161618279,0.632330070127787,0.770127930862692,0.665416316561375,0.534864300568392,0.518800629925612,0.705073078689922,0.628509069342079,0.446700961953134,0.698802002425714,0.611671383274226,0.821763734948455,0.742258531537691,0.63…	0.00211831509673394,0.0114841026196703,0.0209766790985655,0.165337350804338,0.0232509871489995,0.037147094526616,0.0286482945930689,0.0108204723549489,0.0111252408340706,0.0152137154330229,7.54825204880265e-05,0.0253582509197541,0.00126559728495758,0.0132194159701899,0.00157961407575411,0.0337156439453919,0.00354820320374041,0.0159191691178928,0.00224242816770253,0.000720354099002971,0.0213711078…
4360	Axon guidance	25	5.62e-07	ENSP00000210633,ENSP00000234310,ENSP00000240139,ENSP00000265361,ENSP00000265371,ENSP00000266058,ENSP00000273854,ENSP00000284136,ENSP00000301293,ENSP00000309539,ENSP00000317272,ENSP00000324806,ENSP00000332118,ENSP00000345512,ENSP00000350215,ENSP00000356000,ENSP00000358309,ENSP00000359085,ENSP00000371936,ENSP00000376921,ENSP00000377061,ENSP00000406022,ENSP00000420321,ENSP00000422591,ENSP00000430333	DPYSL2,EPHA5,EPHA7,EPHB3,GSK3B,MET,NRP1,NTNG1,NTNG2,PLXNA1,PLXNA2,PPP3CC,PPP3R1,ROBO1,SEMA3C,SEMA3D,SEMA4G,SEMA5A,SEMA5B,SEMA6A,SEMA6B,SLIT1,SLIT2,SLIT3,UNC5C	0.585330061856383,0.600569906117181,0.602374890124972,0.634676819170486,0.770127930862692,0.623044005573282,0.651682773304886,0.545002075932812,0.500021835348871,0.601837732453728,0.536450120610152,0.696614448077249,0.732575282238917,0.628164786137971,0.43797850958637,0.667068604114224,0.610540355529562,0.577941435896846,0.613120094496222,0.611489468786912,0.577152331769964,0.568513644299199,0.59…	0.000363495411147174,0.00099862460560501,0.0479172181572594,0.0111541639589753,0.0253582509197541,0.00419313620439539,0.0411073584183044,0.00449082642903341,0.0344450400623433,0.0234036264179995,0.0203165575416674,0.0200577703119131,0.00786793950579421,0.00870111535639404,0.00103230865977432,0.0254885975990415,0.00496307686702999,0.0477972529862565,0.0219192002271587,0.00249903809793121,2.1326760…
4921	Oxytocin signaling pathway	27	2.46e-06	ENSP00000009105,ENSP00000234310,ENSP00000240139,ENSP00000254101,ENSP00000256460,ENSP00000260600,ENSP00000262138,ENSP00000262493,ENSP00000264424,ENSP00000288309,ENSP00000295101,ENSP00000300105,ENSP00000300482,ENSP00000305355,ENSP00000306253,ENSP00000319060,ENSP00000334105,ENSP00000339740,ENSP00000350941,ENSP00000355533,ENSP00000357067,ENSP00000360290,ENSP00000368124,ENSP00000373884,ENSP00000381412…	ADCY3,CACNA2D2,CACNA2D3,CACNG2,CACNG4,CAMK1,CAMK1D,CAMK1G,CAMK2A,CAMK2D,CAMK2G,GNAO1,GUCY1B3,ITPR1,KCNJ3,KCNJ6,KCNJ9,PLCB4,PPP3CC,PPP3R1,PRKAA2,PRKAB2,PRKCB,RYR2,RYR3,SRC,TRPM2	0.668740793330668,0.476997930578172,0.638553722627988,0.764145508354105,0.660569172925819,0.720952212983033,0.715598837494191,0.569465638721224,0.498488954323329,0.650917772684446,0.695311930357785,0.79817815560995,0.547325273862505,0.665416316561375,0.534864300568392,0.518800629925612,0.705073078689922,0.611671383274226,0.696614448077249,0.732575282238917,0.554614937901391,0.717174494939185,0.64…	0.00344117401533885,6.79720364609226e-06,0.000724436332157159,0.0474382693444068,0.035477900281044,0.017551182515357,0.0325250199849425,0.0103397769887533,0.0114841026196703,0.0209766790985655,0.165337350804338,0.0286482945930689,8.07759268202717e-06,0.00126559728495758,0.0132194159701899,0.00157961407575411,0.0337156439453919,0.000720354099002971,0.0200577703119131,0.00786793950579421,0.01944474…
4713	Circadian entrainment	20	2.5e-06	ENSP00000260600,ENSP00000261837,ENSP00000262493,ENSP00000264357,ENSP00000264424,ENSP00000282499,ENSP00000285900,ENSP00000288309,ENSP00000295101,ENSP00000305355,ENSP00000306253,ENSP00000319060,ENSP00000334105,ENSP00000334198,ENSP00000339740,ENSP00000355533,ENSP00000357067,ENSP00000360608,ENSP00000373884,ENSP00000381412	ADCY3,CACNA1H,CAMK2A,CAMK2D,CAMK2G,GNAO1,GNB5,GRIA1,GRIA3,GRIA4,GRIN1,GUCY1B3,ITPR1,KCNJ3,KCNJ6,KCNJ9,PLCB4,PRKCB,RYR2,RYR3	0.668740793330668,0.67549260931388,0.498488954323329,0.650917772684446,0.695311930357785,0.79817815560995,0.789949906103243,0.548036593288546,0.742150161618279,0.632330070127787,0.494354937691881,0.547325273862505,0.665416316561375,0.534864300568392,0.518800629925612,0.705073078689922,0.611671383274226,0.646256991973883,0.623329448565637,0.647091222782653	0.00344117401533885,0.0376953893283043,0.0114841026196703,0.0209766790985655,0.165337350804338,0.0286482945930689,0.0108204723549489,0.0111252408340706,0.0152137154330229,7.54825204880265e-05,3.94176505913668e-08,8.07759268202717e-06,0.00126559728495758,0.0132194159701899,0.00157961407575411,0.0337156439453919,0.000720354099002971,0.0266301217445819,0.0270263428228948,0.00416038708814729
4114	Oocyte meiosis	21	7.03e-06	ENSP00000234310,ENSP00000240139,ENSP00000248975,ENSP00000260600,ENSP00000265094,ENSP00000300161,ENSP00000306253,ENSP00000306330,ENSP00000319060,ENSP00000323421,ENSP00000326804,ENSP00000339740,ENSP00000354720,ENSP00000359206,ENSP00000363822,ENSP00000381412,ENSP00000417963,ENSP00000418447,ENSP00000427015,ENSP00000434614,ENSP00000457881	ADCY3,AR,BTRC,CAMK2A,CAMK2D,CAMK2G,CDC27,CPEB1,CUL1,FBXW11,ITPR1,PPP2CA,PPP2R5D,PPP3CC,PPP3R1,RPS6KA2,SMC1A,SMC3,YWHAB,YWHAG,YWHAH	0.668740793330668,0.582805335083283,0.563812606963975,0.498488954323329,0.650917772684446,0.695311930357785,0.766435839474445,0.688624472371324,0.669250683875016,0.825415405671729,0.665416316561375,0.821763734948455,0.638209456204344,0.696614448077249,0.732575282238917,0.575862246646659,0.623564447177739,0.7233648916905,0.74858085044557,0.689549288543811,0.777635468067792	0.00344117401533885,0.0273177726256246,0.0307285682850948,0.0114841026196703,0.0209766790985655,0.165337350804338,0.00326929307238391,0.000676302814407445,0.000140981690741818,0.0383640034934435,0.00126559728495758,0.0213711078672742,0.0092477412787365,0.0200577703119131,0.00786793950579421,0.00249903809793121,0.0022511806130583,0.000258081746143995,0.00197464283884362,7.28722941128295e-05,0.0269…
4141	Protein processing in endoplasmic reticulum	26	2.04e-05	ENSP00000216037,ENSP00000221167,ENSP00000227378,ENSP00000247207,ENSP00000247461,ENSP00000261735,ENSP00000264065,ENSP00000272227,ENSP00000295770,ENSP00000296464,ENSP00000299767,ENSP00000307235,ENSP00000314030,ENSP00000318687,ENSP00000320866,ENSP00000324173,ENSP00000326804,ENSP00000335153,ENSP00000343001,ENSP00000347329,ENSP00000351777,ENSP00000352157,ENSP00000365576,ENSP00000376472,ENSP00000384144…	CALR,CANX,CUL1,DNAJA2,DNAJC10,EIF2AK3,ERP29,HSP90AA1,HSP90B1,HSPA2,HSPA4L,HSPA5,HSPA8,HSPH1,HYOU1,MAPK10,PDIA6,SEC31A,STT3A,STT3B,TUSC3,UBE2J1,UBE4B,UBQLN1,VCP,XBP1	0.728642010764066,0.681830427969553,0.669250683875016,0.760564588125721,0.754644658163331,0.703695454549999,0.771330708030183,0.686309111455322,0.6725591656439,0.682778469905174,0.748699267110449,0.730452438159962,0.655443623515975,0.687972916046373,0.582823992605304,0.698802002425714,0.805466971542775,0.776751141184856,0.699918850408119,0.806095215557055,0.668643738572521,0.721866556248347,0.742…	0.00229338577335989,0.000308705688471392,0.000140981690741818,0.00273772591842317,0.0471574666644977,0.00733002191841672,0.0251220028316426,0.00015497800429045,0.000113747269885196,0.0131040770002738,0.0135423383081632,0.0132490594039985,4.47630386465056e-06,0.00110990376120066,4.31695251063929e-08,0.00224242816770253,0.0281570150697337,0.00536994547469,0.000532757897452576,0.0137991611238666,0.0…
5033	Nicotine addiction	12	2.04e-05	ENSP00000217420,ENSP00000263160,ENSP00000264357,ENSP00000282499,ENSP00000285900,ENSP00000355155,ENSP00000359329,ENSP00000360406,ENSP00000360608,ENSP00000386029,ENSP00000407546,ENSP00000410732	CACNA1B,CHRNA7,GABRG2,GABRQ,GABRR2,GRIA1,GRIA3,GRIA4,GRIN1,GRIN3A,SLC17A6,SLC32A1
4727	GABAergic synapse	17	5.18e-05	ENSP00000217420,ENSP00000259271,ENSP00000260600,ENSP00000261837,ENSP00000262493,ENSP00000288309,ENSP00000305355,ENSP00000317379,ENSP00000334002,ENSP00000350941,ENSP00000359329,ENSP00000360406,ENSP00000381293,ENSP00000386029,ENSP00000387694,ENSP00000410732,ENSP00000417901	ADCY3,CACNA1B,GABRG2,GABRQ,GABRR2,GAD2,GLS,GNAO1,GNB5,GPHN,HAP1,KCNJ6,NSF,PRKCB,SLC12A5,SLC32A1,SRC	0.668740793330668,0.552172498256161,0.646263046707169,0.542967675288936,0.499884603402681,0.480199136547088,0.530438942832963,0.79817815560995,0.789949906103243,0.682430028244773,0.674191099913508,0.518800629925612,0.57952854003114,0.646256991973883,0.473471030062752,0.633580563334948,0.74457047761637	0.00344117401533885,0.00211831509673394,0.0146948176729498,8.94626277430168e-05,0.017050357936509,7.52471789057289e-05,0.00693136392546886,0.0286482945930689,0.0108204723549489,8.22214967153802e-06,0.0428320158678314,0.00157961407575411,1.77313712737907e-07,0.0266301217445819,0.00194136091119064,0.000917445870431769,0.0183085002855474
4020	Calcium signaling pathway	25	0.000182	ENSP00000234310,ENSP00000240139,ENSP00000260600,ENSP00000261173,ENSP00000282753,ENSP00000294954,ENSP00000303522,ENSP00000305355,ENSP00000306253,ENSP00000319060,ENSP00000324172,ENSP00000332931,ENSP00000334105,ENSP00000334198,ENSP00000339740,ENSP00000348752,ENSP00000350310,ENSP00000355533,ENSP00000356545,ENSP00000360406,ENSP00000360608,ENSP00000373884,ENSP00000381412,ENSP00000407546,ENSP00000440045	ADCY3,ATP2A2,ATP2B1,ATP2B2,ATP2B4,CACNA1B,CACNA1E,CACNA1H,CAMK2A,CAMK2D,CAMK2G,CHRNA7,GRIN1,GRM1,ITPR1,LHCGR,ORAI2,PLCB4,PPP3CC,PPP3R1,PRKCB,RYR2,RYR3,SLC8A1,TACR1	0.668740793330668,0.667293314392059,0.668758659004752,0.562082031858753,0.597750499215697,0.552172498256161,0.550236049888022,0.67549260931388,0.498488954323329,0.650917772684446,0.695311930357785,0.436533398221348,0.494354937691881,0.484067190419498,0.665416316561375,0.401717856997389,0.722723580862931,0.611671383274226,0.696614448077249,0.732575282238917,0.646256991973883,0.623329448565637,0.64…	0.00344117401533885,6.83020224103194e-05,0.00229338577335989,0.00796881479738907,4.02705442736471e-05,0.00211831509673394,0.00120852726803367,0.0376953893283043,0.0114841026196703,0.0209766790985655,0.165337350804338,0.000242840747620098,3.94176505913668e-08,0.000137301630372358,0.00126559728495758,0.0189137802270766,0.00453744636182508,0.000720354099002971,0.0200577703119131,0.00786793950579421,…
4261	Adrenergic signaling in cardiomyocytes	22	0.000182	ENSP00000260600,ENSP00000261173,ENSP00000262138,ENSP00000263980,ENSP00000295598,ENSP00000300105,ENSP00000319060,ENSP00000324172,ENSP00000328968,ENSP00000332931,ENSP00000334105,ENSP00000335083,ENSP00000339740,ENSP00000350310,ENSP00000355533,ENSP00000356789,ENSP00000381412,ENSP00000417963,ENSP00000418081,ENSP00000418447,ENSP00000419101,ENSP00000440045	ADCY3,ATP1A1,ATP1B1,ATP2A2,ATP2B1,ATP2B2,ATP2B4,CACNA2D2,CACNA2D3,CACNG2,CACNG4,CAMK2A,CAMK2D,CAMK2G,PLCB4,PPP2CA,PPP2R2C,PPP2R5D,RYR2,SCN5A,SLC8A1,SLC9A1	0.668740793330668,0.774990426666897,0.544586968026079,0.667293314392059,0.668758659004752,0.562082031858753,0.597750499215697,0.476997930578172,0.638553722627988,0.764145508354105,0.660569172925819,0.498488954323329,0.650917772684446,0.695311930357785,0.611671383274226,0.821763734948455,0.742258531537691,0.638209456204344,0.623329448565637,0.55065424234773,0.547818685559897,0.68299773823386	0.00344117401533885,0.0298520165259193,1.29416822918467e-08,6.83020224103194e-05,0.00229338577335989,0.00796881479738907,4.02705442736471e-05,6.79720364609226e-06,0.000724436332157159,0.0474382693444068,0.035477900281044,0.0114841026196703,0.0209766790985655,0.165337350804338,0.000720354099002971,0.0213711078672742,0.00999465615518941,0.0092477412787365,0.0270263428228948,0.0345607190115276,0.005…
5031	Amphetamine addiction	14	0.000182	ENSP00000234310,ENSP00000240139,ENSP00000264357,ENSP00000282499,ENSP00000285900,ENSP00000298472,ENSP00000305355,ENSP00000319060,ENSP00000339740,ENSP00000350616,ENSP00000355155,ENSP00000360608,ENSP00000367309,ENSP00000381412	CAMK2A,CAMK2D,CAMK2G,DDC,GRIA1,GRIA3,GRIA4,GRIN1,GRIN3A,MAOB,PPP3CC,PPP3R1,PRKCB,SLC18A2	0.498488954323329,0.650917772684446,0.695311930357785,0.441100144146704,0.548036593288546,0.742150161618279,0.632330070127787,0.494354937691881,0.717478096100615,0.446700961953134,0.696614448077249,0.732575282238917,0.646256991973883,0.492143606339405	0.0114841026196703,0.0209766790985655,0.165337350804338,0.0232509871489995,0.0111252408340706,0.0152137154330229,7.54825204880265e-05,3.94176505913668e-08,0.0228233355919737,0.0159191691178928,0.0200577703119131,0.00786793950579421,0.0266301217445819,0.0219846130494178
4080	Neuroactive ligand-receptor interaction	33	0.000223	ENSP00000230882,ENSP00000234961,ENSP00000255262,ENSP00000258042,ENSP00000264357,ENSP00000267377,ENSP00000280155,ENSP00000282499,ENSP00000282753,ENSP00000285900,ENSP00000294954,ENSP00000303522,ENSP00000316244,ENSP00000330138,ENSP00000330148,ENSP00000336764,ENSP00000342560,ENSP00000344173,ENSP00000350198,ENSP00000350348,ENSP00000355155,ENSP00000358511,ENSP00000359329,ENSP00000360608,ENSP00000362183…	ADRA2A,CHRNA7,CNR1,CRHR1,DRD3,GABRG2,GABRQ,GABRR2,GCGR,GHR,GLRA1,GRIA1,GRIA3,GRIA4,GRID1,GRIK3,GRIK4,GRIN1,GRIN3A,GRM1,GRM7,GRM8,HRH3,HTR1A,LHCGR,NMBR,NMUR2,OPRD1,OPRL1,SSTR1,SSTR2,SSTR3,TACR1	0.624957317136901,0.436533398221348,0.63011015250651,0.585617358892366,0.612380776189419,0.646263046707169,0.542967675288936,0.499884603402681,0.507461606245924,0.469750079134384,0.424239654488206,0.548036593288546,0.742150161618279,0.632330070127787,0.670760401298232,0.589460733463354,0.603386955572739,0.494354937691881,0.717478096100615,0.484067190419498,0.639486028364147,0.576186707683345,0.58…	0.0275960748404647,0.000242840747620098,0.0204484870191089,0.00813908964879428,0.037147094526616,0.0146948176729498,8.94626277430168e-05,0.017050357936509,0.0341451256834092,0.015714245441786,0.0259767513627068,0.0111252408340706,0.0152137154330229,7.54825204880265e-05,0.00342819732826694,0.0352066181710014,0.00520633702361079,3.94176505913668e-08,0.0228233355919737,0.000137301630372358,0.0001907…
4145	Phagosome	21	0.000524	ENSP00000159060,ENSP00000247461,ENSP00000248437,ENSP00000253413,ENSP00000259818,ENSP00000262039,ENSP00000264649,ENSP00000273398,ENSP00000276390,ENSP00000290949,ENSP00000301071,ENSP00000301072,ENSP00000320130,ENSP00000320866,ENSP00000329757,ENSP00000331201,ENSP00000339001,ENSP00000348965,ENSP00000352522,ENSP00000431605,ENSP00000451560	ATP6V0A1,ATP6V0B,ATP6V0C,ATP6V0D1,ATP6V1A,ATP6V1B2,ATP6V1E1,ATP6V1H,CALR,CANX,DYNC1H1,DYNC1I1,HGS,NOX3,PIK3C3,TUBA1A,TUBA1C,TUBA4A,TUBB,TUBB2B,TUBB3	0.524954064463298,0.703570523487029,0.643524072533488,0.596659539181007,0.637184450747798,0.668842012546764,0.665528521104118,0.651394111087026,0.728642010764066,0.681830427969553,0.612597264813881,0.609898986053601,0.728649413580373,0.112391144193768,0.710925968535019,0.757006627451541,0.575090731276484,0.684890539349683,0.711625829307988,0.687290844233087,0.603877006184013	1.41954822942266e-13,0.0373372941526534,0.00119784190457318,9.80879439817249e-07,6.8233189015945e-06,1.53134320091797e-05,0.000528334871223103,0.000114216032807708,0.00229338577335989,0.000308705688471392,0.000375259493231064,2.36751607237531e-07,0.000533705675423417,0.0235966536045462,0.0144497685186816,0.0495190656716719,0.00303386663820977,0.00251097400098034,0.0027413120755366,0.0044124429390…
4915	Estrogen signaling pathway	16	0.000653	ENSP00000001008,ENSP00000227378,ENSP00000247207,ENSP00000260600,ENSP00000262493,ENSP00000264554,ENSP00000282753,ENSP00000288309,ENSP00000295101,ENSP00000299767,ENSP00000306253,ENSP00000334105,ENSP00000335153,ENSP00000350941,ENSP00000357067,ENSP00000361405	ADCY3,FKBP4,GNAO1,GRM1,HSP90AA1,HSP90B1,HSPA2,HSPA8,ITPR1,KCNJ3,KCNJ6,KCNJ9,MMP9,PLCB4,SHC2,SRC	0.668740793330668,0.809634717104874,0.79817815560995,0.484067190419498,0.686309111455322,0.6725591656439,0.682778469905174,0.655443623515975,0.665416316561375,0.534864300568392,0.518800629925612,0.705073078689922,0.504311783890178,0.611671383274226,0.681652699065219,0.74457047761637	0.00344117401533885,0.0281898644814696,0.0286482945930689,0.000137301630372358,0.00015497800429045,0.000113747269885196,0.0131040770002738,4.47630386465056e-06,0.00126559728495758,0.0132194159701899,0.00157961407575411,0.0337156439453919,0.00852434487634612,0.000720354099002971,0.00242679041280501,0.0183085002855474
5120	Epithelial cell signaling in Helicobacter pylori infection	13	0.000653	ENSP00000220003,ENSP00000253413,ENSP00000264649,ENSP00000273398,ENSP00000276390,ENSP00000290949,ENSP00000309968,ENSP00000317272,ENSP00000329757,ENSP00000350941,ENSP00000352157,ENSP00000352522,ENSP00000431605	ADAM17,ATP6V0A1,ATP6V0B,ATP6V0C,ATP6V0D1,ATP6V1A,ATP6V1B2,ATP6V1E1,ATP6V1H,CSK,MAPK10,MET,SRC	0.790728919860451,0.524954064463298,0.703570523487029,0.643524072533488,0.596659539181007,0.637184450747798,0.668842012546764,0.665528521104118,0.651394111087026,0.751687520398945,0.698802002425714,0.623044005573282,0.74457047761637	0.00408148216673656,1.41954822942266e-13,0.0373372941526534,0.00119784190457318,9.80879439817249e-07,6.8233189015945e-06,1.53134320091797e-05,0.000528334871223103,0.000114216032807708,0.00786793950579421,0.00224242816770253,0.00419313620439539,0.0183085002855474
4726	Serotonergic synapse	17	0.00126	ENSP00000250018,ENSP00000261837,ENSP00000262493,ENSP00000273482,ENSP00000284981,ENSP00000288309,ENSP00000295101,ENSP00000298472,ENSP00000305355,ENSP00000306253,ENSP00000316244,ENSP00000329093,ENSP00000334105,ENSP00000350616,ENSP00000357067,ENSP00000360406,ENSP00000367309	APP,CACNA1B,DDC,GNAO1,GNB5,HTR1A,ITPR1,KCNJ3,KCNJ6,KCNJ9,MAOB,PLCB4,PRKCB,SLC18A2,TPH1,TPH2,TRPC1	0.555644301467438,0.552172498256161,0.441100144146704,0.79817815560995,0.789949906103243,0.623017917121774,0.665416316561375,0.534864300568392,0.518800629925612,0.705073078689922,0.446700961953134,0.611671383274226,0.646256991973883,0.492143606339405,0.227854309760936,0.598338989609417,0.676348596421646	1.25933190106056e-07,0.00211831509673394,0.0232509871489995,0.0286482945930689,0.0108204723549489,0.0306623308314301,0.00126559728495758,0.0132194159701899,0.00157961407575411,0.0337156439453919,0.0159191691178928,0.000720354099002971,0.0266301217445819,0.0219846130494178,0.00242679041280501,0.0388451550224941,0.00500856048386187
4720	Long-term potentiation	12	0.00189	ENSP00000234310,ENSP00000240139,ENSP00000282753,ENSP00000285900,ENSP00000305355,ENSP00000306253,ENSP00000319060,ENSP00000334105,ENSP00000339740,ENSP00000360608,ENSP00000381412,ENSP00000427015	CAMK2A,CAMK2D,CAMK2G,GRIA1,GRIN1,GRM1,ITPR1,PLCB4,PPP3CC,PPP3R1,PRKCB,RPS6KA2	0.498488954323329,0.650917772684446,0.695311930357785,0.548036593288546,0.494354937691881,0.484067190419498,0.665416316561375,0.611671383274226,0.696614448077249,0.732575282238917,0.646256991973883,0.575862246646659	0.0114841026196703,0.0209766790985655,0.165337350804338,0.0111252408340706,3.94176505913668e-08,0.000137301630372358,0.00126559728495758,0.000720354099002971,0.0200577703119131,0.00786793950579421,0.0266301217445819,0.00249903809793121
5412	Arrhythmogenic right ventricular cardiomyopathy (ARVC)	13	0.00196	ENSP00000007722,ENSP00000262138,ENSP00000269141,ENSP00000300105,ENSP00000311113,ENSP00000332931,ENSP00000344456,ENSP00000355533,ENSP00000377941,ENSP00000418081,ENSP00000419101,ENSP00000440045,ENSP00000452120	ACTN1,ATP2A2,CACNA2D2,CACNA2D3,CACNG2,CACNG4,CDH2,CTNNB1,ITGA3,ITGA7,JUP,RYR2,SLC8A1	0.743715628574065,0.667293314392059,0.476997930578172,0.638553722627988,0.764145508354105,0.660569172925819,0.711229125672231,0.692661569882868,0.670896158924697,0.543598218061256,0.723604767373723,0.623329448565637,0.547818685559897	0.0200816131968274,6.83020224103194e-05,6.79720364609226e-06,0.000724436332157159,0.0474382693444068,0.035477900281044,0.0294787607695578,0.000334207965676265,0.00173709556077404,0.0156366787078581,0.0197060543216807,0.0270263428228948,0.00597319304067801
4961	Endocrine and other factor-regulated calcium reabsorption	10	0.00197	ENSP00000261173,ENSP00000269122,ENSP00000295598,ENSP00000305355,ENSP00000314414,ENSP00000332931,ENSP00000334105,ENSP00000356789,ENSP00000362014,ENSP00000413234	AP2A2,AP2B1,ATP1A1,ATP1B1,ATP2B1,CLTC,DNM1,PLCB4,PRKCB,SLC8A1	0.575213666853407,0.523661247435545,0.774990426666897,0.544586968026079,0.668758659004752,0.626999099003338,0.434944810009341,0.611671383274226,0.646256991973883,0.547818685559897	7.70000035415227e-07,2.1608336313054e-05,0.0298520165259193,1.29416822918467e-08,0.00229338577335989,1.39956661920658e-07,3.33870688139405e-09,0.000720354099002971,0.0266301217445819,0.00597319304067801
5032	Morphine addiction	14	0.00308	ENSP00000217420,ENSP00000260600,ENSP00000261837,ENSP00000262493,ENSP00000288309,ENSP00000295101,ENSP00000305355,ENSP00000312262,ENSP00000332116,ENSP00000357067,ENSP00000359329,ENSP00000360406,ENSP00000386029,ENSP00000410732	ADCY3,ADRBK1,CACNA1B,GABRG2,GABRQ,GABRR2,GNAO1,GNB5,KCNJ3,KCNJ6,KCNJ9,PDE4B,PRKCB,SLC32A1	0.668740793330668,0.7545574,0.552172498256161,0.646263046707169,0.542967675288936,0.499884603402681,0.79817815560995,0.789949906103243,0.534864300568392,0.518800629925612,0.705073078689922,0.775780443448068,0.646256991973883,0.633580563334948	0.00344117401533885,0.03535753,0.00211831509673394,0.0146948176729498,8.94626277430168e-05,0.017050357936509,0.0286482945930689,0.0108204723549489,0.0132194159701899,0.00157961407575411,0.0337156439453919,0.0223362933940593,0.0266301217445819,0.000917445870431769
1100	Metabolic pathways	91	0.00353	ENSP00000003100,ENSP00000166534,ENSP00000215904,ENSP00000216484,ENSP00000217426,ENSP00000220584,ENSP00000221167,ENSP00000223122,ENSP00000228027,ENSP00000229277,ENSP00000250018,ENSP00000252669,ENSP00000253413,ENSP00000253792,ENSP00000258145,ENSP00000259271,ENSP00000262039,ENSP00000262915,ENSP00000262992,ENSP00000264363,ENSP00000264382,ENSP00000264649,ENSP00000264705,ENSP00000265896,ENSP00000268097…	ACLY,ACSBG2,ACSL3,ACSL4,AHCY,AHCYL2,ALG12,AMPD3,ATP6V0A1,ATP6V0B,ATP6V0C,ATP6V0D1,ATP6V1A,ATP6V1B2,ATP6V1E1,ATP6V1H,AUH,B4GALT6,C1GALT1,CAD,CDS2,CMPK1,CS,CTPS2,CYP51A1,DDC,DGAT2,DHCR24,DHCR7,ELOVL6,ENO2,EPRS,FASN,FDFT1,GAA,GAD2,GALNT14,GALNT9,GBA2,GFPT1,GGT7,GLS,GMPS,GNS,GPI,HEXA,HK1,HMGCR,HMGCS1,IDH3A,IMPDH2,INPP4B,MAN2A2,MAOB,ME3,MGAT5B,NDST4,NMNAT2,OAT,OCRL,OGDHL,P4HA2,PAFAH1B1,PANK4,PDXP,PFKL…	0.514887958286436,0.732071614748823,0.689254702718675,0.535916667192074,0.800902816281928,0.700265351273776,0.699686449831201,0.491574419778574,0.524954064463298,0.703570523487029,0.643524072533488,0.596659539181007,0.637184450747798,0.668842012546764,0.665528521104118,0.651394111087026,0.763124413715876,0.629072134766535,0.777909787791334,0.659967050467217,0.628937587688123,0.745492370794267,0.7…	8.26568353522213e-12,0.0209912646591167,0.0384364068647464,0.000341697824050648,0.0357582373821611,0.0271925897056341,0.000229440961325537,0.0193388060697353,1.41954822942266e-13,0.0373372941526534,0.00119784190457318,9.80879439817249e-07,6.8233189015945e-06,1.53134320091797e-05,0.000528334871223103,0.000114216032807708,0.02254827675676,0.000365729485184429,0.0498369377339282,0.0287186465702318,0…
4966	Collecting duct acid secretion	7	0.00395	ENSP00000253413,ENSP00000264649,ENSP00000264930,ENSP00000273398,ENSP00000276390,ENSP00000290949,ENSP00000329757	ATP6V0A1,ATP6V0C,ATP6V0D1,ATP6V1A,ATP6V1B2,ATP6V1E1,SLC12A7	0.524954064463298,0.643524072533488,0.596659539181007,0.637184450747798,0.668842012546764,0.665528521104118,0.690205573322719	1.41954822942266e-13,0.00119784190457318,9.80879439817249e-07,6.8233189015945e-06,1.53134320091797e-05,0.000528334871223103,0.00307030289185997
4971	Gastric acid secretion	12	0.00395	ENSP00000260600,ENSP00000263980,ENSP00000295598,ENSP00000305355,ENSP00000306253,ENSP00000310568,ENSP00000319060,ENSP00000334105,ENSP00000339740,ENSP00000350198,ENSP00000356789,ENSP00000381412	ADCY3,ATP1A1,ATP1B1,CAMK2A,CAMK2D,CAMK2G,ITPR1,KCNK10,PLCB4,PRKCB,SLC9A1,SSTR2	0.668740793330668,0.774990426666897,0.544586968026079,0.498488954323329,0.650917772684446,0.695311930357785,0.665416316561375,0.473125005433317,0.611671383274226,0.646256991973883,0.68299773823386,0.381398832110875	0.00344117401533885,0.0298520165259193,1.29416822918467e-08,0.0114841026196703,0.0209766790985655,0.165337350804338,0.00126559728495758,0.0167213886184903,0.000720354099002971,0.0266301217445819,0.00781814881451823,0.000320175337204373
5110	Vibrio cholerae infection	10	0.00395	ENSP00000253413,ENSP00000260600,ENSP00000264649,ENSP00000273398,ENSP00000276390,ENSP00000290949,ENSP00000305355,ENSP00000329757,ENSP00000352522,ENSP00000431605	ADCY3,ATP6V0A1,ATP6V0B,ATP6V0C,ATP6V0D1,ATP6V1A,ATP6V1B2,ATP6V1E1,ATP6V1H,PRKCB	0.668740793330668,0.524954064463298,0.703570523487029,0.643524072533488,0.596659539181007,0.637184450747798,0.668842012546764,0.665528521104118,0.651394111087026,0.646256991973883	0.00344117401533885,1.41954822942266e-13,0.0373372941526534,0.00119784190457318,9.80879439817249e-07,6.8233189015945e-06,1.53134320091797e-05,0.000528334871223103,0.000114216032807708,0.0266301217445819
4310	Wnt signaling pathway	18	0.00407	ENSP00000217244,ENSP00000220772,ENSP00000234310,ENSP00000240093,ENSP00000240139,ENSP00000265094,ENSP00000295902,ENSP00000301691,ENSP00000305355,ENSP00000319060,ENSP00000324806,ENSP00000326804,ENSP00000334105,ENSP00000339740,ENSP00000344456,ENSP00000352157,ENSP00000359206,ENSP00000381412	BTRC,CAMK2A,CAMK2D,CAMK2G,CSNK2A1,CTNNB1,CUL1,FBXW11,FZD3,GSK3B,MAPK10,PLCB4,PPP3CC,PPP3R1,PRICKLE2,PRKCB,SFRP1,SOST	0.563812606963975,0.498488954323329,0.650917772684446,0.695311930357785,0.753488245173491,0.692661569882868,0.669250683875016,0.825415405671729,0.749913725091539,0.770127930862692,0.698802002425714,0.611671383274226,0.696614448077249,0.732575282238917,0.738137725487136,0.646256991973883,0.736000986033372,0.719590281440941	0.0307285682850948,0.0114841026196703,0.0209766790985655,0.165337350804338,0.00405581431352877,0.000334207965676265,0.000140981690741818,0.0383640034934435,0.00776438632050718,0.0253582509197541,0.00224242816770253,0.000720354099002971,0.0200577703119131,0.00786793950579421,0.048600933759377,0.0266301217445819,0.0190372339460632,0.0330225642050862
4919	Thyroid hormone signaling pathway	16	0.00503	ENSP00000225916,ENSP00000263980,ENSP00000295598,ENSP00000305355,ENSP00000324806,ENSP00000325612,ENSP00000334105,ENSP00000344220,ENSP00000344456,ENSP00000350941,ENSP00000354394,ENSP00000354558,ENSP00000356047,ENSP00000356789,ENSP00000377686,ENSP00000440045	ATP1A1,ATP1B1,ATP2A2,CTNNB1,GSK3B,KAT2A,MED16,MED24,MTOR,PDPK1,PFKFB2,PLCB4,PRKCB,SLC9A1,SRC,STAT1	0.774990426666897,0.544586968026079,0.667293314392059,0.692661569882868,0.770127930862692,0.771291797132052,0.748889419237801,0.774257443784957,0.695686167143631,0.718722475418413,0.725190381000786,0.611671383274226,0.646256991973883,0.68299773823386,0.74457047761637,0.792676089833813	0.0298520165259193,1.29416822918467e-08,6.83020224103194e-05,0.000334207965676265,0.0253582509197541,0.0275231142390323,0.00681644355895706,0.0212815593431067,0.00532557057511432,0.00383836575449727,0.000409629621248679,0.000720354099002971,0.0266301217445819,0.00781814881451823,0.0183085002855474,0.0126774329717588
4540	Gap junction	13	0.00509	ENSP00000248437,ENSP00000259818,ENSP00000260600,ENSP00000264424,ENSP00000282753,ENSP00000301071,ENSP00000301072,ENSP00000305355,ENSP00000306253,ENSP00000334105,ENSP00000339001,ENSP00000350941,ENSP00000451560	ADCY3,GRM1,GUCY1B3,ITPR1,PLCB4,PRKCB,SRC,TUBA1A,TUBA1C,TUBA4A,TUBB,TUBB2B,TUBB3	0.668740793330668,0.484067190419498,0.547325273862505,0.665416316561375,0.611671383274226,0.646256991973883,0.74457047761637,0.757006627451541,0.575090731276484,0.684890539349683,0.711625829307988,0.687290844233087,0.603877006184013	0.00344117401533885,0.000137301630372358,8.07759268202717e-06,0.00126559728495758,0.000720354099002971,0.0266301217445819,0.0183085002855474,0.0495190656716719,0.00303386663820977,0.00251097400098034,0.0027413120755366,0.00441244293902539,0.00573096154885265
4142	Lysosome	16	0.00732	ENSP00000245541,ENSP00000258145,ENSP00000261722,ENSP00000264649,ENSP00000268097,ENSP00000269122,ENSP00000290949,ENSP00000305692,ENSP00000329757,ENSP00000344055,ENSP00000350199,ENSP00000352522,ENSP00000377148,ENSP00000388996,ENSP00000402301,ENSP00000431605	AP1B1,AP1G1,AP1M1,AP3B2,AP3D1,ATP6V0A1,ATP6V0B,ATP6V0C,ATP6V0D1,ATP6V1H,CLTC,GAA,GGA3,GNS,HEXA,LAPTM4B	0.590019209889295,0.813417171470438,0.784300667916645,0.593639850180842,0.700654343336479,0.524954064463298,0.703570523487029,0.643524072533488,0.596659539181007,0.651394111087026,0.626999099003338,0.99457304749619,0.77082316525894,0.775866642066684,0.660708614379191,0.656562040952965	6.69668114018597e-08,0.0136062726592362,0.0423089639423328,5.67712832807478e-08,0.00483381362254221,1.41954822942266e-13,0.0373372941526534,0.00119784190457318,9.80879439817249e-07,0.000114216032807708,1.39956661920658e-07,0.98700849097584,0.000558992005896585,0.0105949311637994,0.00270431325927654,0.0267474629910138
4144	Endocytosis	22	0.00732	ENSP00000020673,ENSP00000227378,ENSP00000238497,ENSP00000247207,ENSP00000269122,ENSP00000269886,ENSP00000312262,ENSP00000314414,ENSP00000317272,ENSP00000327116,ENSP00000331201,ENSP00000335333,ENSP00000347942,ENSP00000350297,ENSP00000350941,ENSP00000358126,ENSP00000359484,ENSP00000361640,ENSP00000362014,ENSP00000378735,ENSP00000411825,ENSP00000413234	ADRBK1,AP2A2,AP2B1,ASAP1,CLTC,DNAJC6,DNM1,EHD3,HGS,HSPA2,HSPA8,MET,PDCD6IP,PIP5K1C,PSD,RET,SH3GL1,SH3GLB2,SMAP1,SRC,VPS45,VPS4B	0.7545574,0.575213666853407,0.523661247435545,0.663512359681514,0.626999099003338,0.75971953125529,0.434944810009341,0.805856442841709,0.728649413580373,0.682778469905174,0.655443623515975,0.623044005573282,0.795079669292757,0.779145350018067,0.750588692778487,0.612920001259089,0.77345961491181,0.739242593142918,0.689091278228263,0.74457047761637,0.590830700845802,0.74711474416187	0.03535753,7.70000035415227e-07,2.1608336313054e-05,0.0468235925463182,1.39956661920658e-07,0.0155948491212849,3.33870688139405e-09,0.0197636195140386,0.000533705675423417,0.0131040770002738,4.47630386465056e-06,0.00419313620439539,0.0147390193517896,0.0481180270446968,0.0463927262285665,0.00816014104150094,0.0476342362458249,0.000358227823778504,0.000414395822624499,0.0183085002855474,1.72056198…
4730	Long-term depression	10	0.0093	ENSP00000262493,ENSP00000264357,ENSP00000264424,ENSP00000282753,ENSP00000285900,ENSP00000305355,ENSP00000306253,ENSP00000334105,ENSP00000381333,ENSP00000418447	CRHR1,GNAO1,GRIA1,GRIA3,GRM1,GUCY1B3,ITPR1,PLCB4,PPP2CA,PRKCB	0.585617358892366,0.79817815560995,0.548036593288546,0.742150161618279,0.484067190419498,0.547325273862505,0.665416316561375,0.611671383274226,0.821763734948455,0.646256991973883	0.00813908964879428,0.0286482945930689,0.0111252408340706,0.0152137154330229,0.000137301630372358,8.07759268202717e-06,0.00126559728495758,0.000720354099002971,0.0213711078672742,0.0266301217445819
4514	Cell adhesion molecules (CAMs)	17	0.00974	ENSP00000205061,ENSP00000261908,ENSP00000264638,ENSP00000269141,ENSP00000305988,ENSP00000318472,ENSP00000330633,ENSP00000331418,ENSP00000350364,ENSP00000353656,ENSP00000354778,ENSP00000357106,ENSP00000359085,ENSP00000368314,ENSP00000376921,ENSP00000385142,ENSP00000395359	ALCAM,CADM1,CADM3,CDH2,CDH4,CNTN2,CNTNAP1,CNTNAP2,GLG1,NCAM1,NEGR1,NEO1,NRCAM,NRXN1,NTNG1,NTNG2,PTPRM	0.680334687921423,0.635335878235828,0.510359778862856,0.711229125672231,0.556875346692422,0.712786908826291,0.439536127677503,0.456914072458092,0.599204772717404,0.771038108466401,0.572171439311098,0.568548514038446,0.631890405117306,0.719017023447673,0.545002075932812,0.500021835348871,0.589159652434788	0.0102015392163449,0.0155903612390225,5.97648448370077e-06,0.0294787607695578,0.00276782765901467,0.00985462620762888,9.26281943853652e-12,0.00311705611933594,0.0402447165991264,0.00459577420965419,0.000205835061441785,0.00637803473728949,0.0274654764888829,0.0164250342517043,0.00449082642903341,0.0344450400623433,0.000615998479859005
4972	Pancreatic secretion	13	0.00974	ENSP00000260600,ENSP00000261173,ENSP00000263980,ENSP00000273482,ENSP00000295598,ENSP00000305355,ENSP00000306253,ENSP00000324172,ENSP00000334105,ENSP00000350310,ENSP00000355533,ENSP00000356789,ENSP00000440045	ADCY3,ATP1A1,ATP1B1,ATP2A2,ATP2B1,ATP2B2,ATP2B4,ITPR1,PLCB4,PRKCB,RYR2,SLC9A1,TRPC1	0.668740793330668,0.774990426666897,0.544586968026079,0.667293314392059,0.668758659004752,0.562082031858753,0.597750499215697,0.665416316561375,0.611671383274226,0.646256991973883,0.623329448565637,0.68299773823386,0.676348596421646	0.00344117401533885,0.0298520165259193,1.29416822918467e-08,6.83020224103194e-05,0.00229338577335989,0.00796881479738907,4.02705442736471e-05,0.00126559728495758,0.000720354099002971,0.0266301217445819,0.0270263428228948,0.00781814881451823,0.00500856048386187
4970	Salivary secretion	12	0.0126	ENSP00000260600,ENSP00000261173,ENSP00000263980,ENSP00000264424,ENSP00000295598,ENSP00000305355,ENSP00000306253,ENSP00000324172,ENSP00000334105,ENSP00000350310,ENSP00000356789,ENSP00000373884	ADCY3,ATP1A1,ATP1B1,ATP2B1,ATP2B2,ATP2B4,GUCY1B3,ITPR1,PLCB4,PRKCB,RYR3,SLC9A1	0.668740793330668,0.774990426666897,0.544586968026079,0.668758659004752,0.562082031858753,0.597750499215697,0.547325273862505,0.665416316561375,0.611671383274226,0.646256991973883,0.647091222782653,0.68299773823386	0.00344117401533885,0.0298520165259193,1.29416822918467e-08,0.00229338577335989,0.00796881479738907,4.02705442736471e-05,8.07759268202717e-06,0.00126559728495758,0.000720354099002971,0.0266301217445819,0.00416038708814729,0.00781814881451823
4012	ErbB signaling pathway	12	0.0133	ENSP00000264554,ENSP00000305355,ENSP00000319060,ENSP00000324806,ENSP00000339740,ENSP00000349275,ENSP00000350941,ENSP00000352157,ENSP00000354558,ENSP00000354910,ENSP00000361214,ENSP00000381412	CAMK2A,CAMK2D,CAMK2G,GSK3B,MAPK10,MTOR,NRG1,NRG2,NRG3,PRKCB,SHC2,SRC	0.498488954323329,0.650917772684446,0.695311930357785,0.770127930862692,0.698802002425714,0.695686167143631,0.71330845611936,0.661637138508769,0.641642639349027,0.646256991973883,0.681652699065219,0.74457047761637	0.0114841026196703,0.0209766790985655,0.165337350804338,0.0253582509197541,0.00224242816770253,0.00532557057511432,0.00228980042372597,0.0295199674488401,0.0260907190616774,0.0266301217445819,0.00242679041280501,0.0183085002855474
4750	Inflammatory mediator regulation of TRP channels	13	0.0133	ENSP00000228468,ENSP00000260600,ENSP00000262209,ENSP00000305355,ENSP00000306253,ENSP00000319060,ENSP00000333142,ENSP00000334105,ENSP00000339740,ENSP00000345083,ENSP00000350941,ENSP00000352157,ENSP00000381412	ADCY3,ASIC1,CAMK2A,CAMK2D,CAMK2G,ITPR1,MAP2K3,MAPK10,PLA2G6,PLCB4,PRKCB,SRC,TRPA1	0.668740793330668,0.626487268256492,0.498488954323329,0.650917772684446,0.695311930357785,0.665416316561375,0.811736622017299,0.698802002425714,0.706618002961139,0.611671383274226,0.646256991973883,0.74457047761637,0.432531785823079	0.00344117401533885,0.000397424758711276,0.0114841026196703,0.0209766790985655,0.165337350804338,0.00126559728495758,0.0336266934098216,0.00224242816770253,0.00559581796927799,0.000720354099002971,0.0266301217445819,0.0183085002855474,0.00479602428843154
970	Aminoacyl-tRNA biosynthesis	8	0.0144	ENSP00000256854,ENSP00000261772,ENSP00000355890,ENSP00000362576,ENSP00000364794,ENSP00000373918,ENSP00000377954,ENSP00000425634	AARS,EPRS,GARS,HARS,IARS,LARS,NARS,YARS	0.635594699725288,0.729717591097183,0.720086635274267,0.648167392821962,0.715581334711702,0.764993438804534,0.725666920211654,0.69639197741323	3.96935779331158e-06,6.20240468310942e-05,0.000980250035477094,2.84738517722382e-06,0.0117725214177809,0.00336229629883709,0.0011060190226753,0.00014952639447678
4260	Cardiac muscle contraction	11	0.0168	ENSP00000262138,ENSP00000263980,ENSP00000295598,ENSP00000300105,ENSP00000332931,ENSP00000355533,ENSP00000356789,ENSP00000359729,ENSP00000418081,ENSP00000419101,ENSP00000440045	ATP1A1,ATP1B1,ATP2A2,CACNA2D2,CACNA2D3,CACNG2,CACNG4,RYR2,SLC8A1,SLC9A1,SLC9A6	0.774990426666897,0.544586968026079,0.667293314392059,0.476997930578172,0.638553722627988,0.764145508354105,0.660569172925819,0.623329448565637,0.547818685559897,0.68299773823386,0.539150354888483	0.0298520165259193,1.29416822918467e-08,6.83020224103194e-05,6.79720364609226e-06,0.000724436332157159,0.0474382693444068,0.035477900281044,0.0270263428228948,0.00597319304067801,0.00781814881451823,0.00164067027603977
100	Steroid biosynthesis	5	0.0255	ENSP00000003100,ENSP00000220584,ENSP00000265896,ENSP00000347717,ENSP00000360316	CYP51A1,DHCR24,DHCR7,FDFT1,SQLE	0.772436542466719,0.5661576938565,0.828388504387367,0.614260475354437,0.725759883754775	0.00790281649777155,1.91277679626373e-05,0.0315119029385788,4.85602613931641e-05,0.00659406154191526
4710	Circadian rhythm	6	0.0279	ENSP00000246672,ENSP00000254101,ENSP00000265094,ENSP00000326804,ENSP00000359206,ENSP00000360290	BTRC,CUL1,FBXW11,NR1D1,PRKAA2,PRKAB2	0.563812606963975,0.669250683875016,0.825415405671729,0.518552990914879,0.554614937901391,0.717174494939185	0.0307285682850948,0.000140981690741818,0.0383640034934435,0.0254885975990415,0.0194447497281884,0.00554872900694327
5410	Hypertrophic cardiomyopathy (HCM)	11	0.0317	ENSP00000007722,ENSP00000254101,ENSP00000262138,ENSP00000300105,ENSP00000332931,ENSP00000355533,ENSP00000360290,ENSP00000418081,ENSP00000419101,ENSP00000440045,ENSP00000452120	ATP2A2,CACNA2D2,CACNA2D3,CACNG2,CACNG4,ITGA3,ITGA7,PRKAA2,PRKAB2,RYR2,SLC8A1	0.667293314392059,0.476997930578172,0.638553722627988,0.764145508354105,0.660569172925819,0.670896158924697,0.543598218061256,0.554614937901391,0.717174494939185,0.623329448565637,0.547818685559897	6.83020224103194e-05,6.79720364609226e-06,0.000724436332157159,0.0474382693444068,0.035477900281044,0.00173709556077404,0.0156366787078581,0.0194447497281884,0.00554872900694327,0.0270263428228948,0.00597319304067801
4725	Cholinergic synapse	13	0.0349	ENSP00000260600,ENSP00000261837,ENSP00000262493,ENSP00000288309,ENSP00000295101,ENSP00000305355,ENSP00000306253,ENSP00000319060,ENSP00000334105,ENSP00000339740,ENSP00000360406,ENSP00000381412,ENSP00000407546	ADCY3,CACNA1B,CAMK2A,CAMK2D,CAMK2G,CHRNA7,GNAO1,GNB5,ITPR1,KCNJ3,KCNJ6,PLCB4,PRKCB	0.668740793330668,0.552172498256161,0.498488954323329,0.650917772684446,0.695311930357785,0.436533398221348,0.79817815560995,0.789949906103243,0.665416316561375,0.534864300568392,0.518800629925612,0.611671383274226,0.646256991973883	0.00344117401533885,0.00211831509673394,0.0114841026196703,0.0209766790985655,0.165337350804338,0.000242840747620098,0.0286482945930689,0.0108204723549489,0.00126559728495758,0.0132194159701899,0.00157961407575411,0.000720354099002971,0.0266301217445819
3040	Spliceosome	14	0.0481	ENSP00000215793,ENSP00000227378,ENSP00000247207,ENSP00000261167,ENSP00000266079,ENSP00000297151,ENSP00000304350,ENSP00000305790,ENSP00000317123,ENSP00000335321,ENSP00000360532,ENSP00000374574,ENSP00000392094,ENSP00000434359	CDC5L,DDX42,EFTUD2,HSPA2,HSPA8,PRPF6,PRPF8,PUF60,SF3A1,SF3B1,SF3B3,SLU7,SNRNP200,WBP11	0.823670547579719,0.786926296020193,0.791131239926998,0.682778469905174,0.655443623515975,0.7059578094263,0.737864126512212,0.816184374414337,0.787654392077776,0.812711974386767,0.789150897500649,0.820714140259154,0.69335469841136,0.819754816533406	0.0125612522125795,0.00257956253633713,0.00876946985490316,0.0131040770002738,4.47630386465056e-06,0.00938286741011614,0.00404673857096401,0.0283327297390276,0.00341359553588853,0.00889265373969703,0.0045016923577371,0.0477972529862565,5.93365674296193e-05,0.0491283511774326

## Sheet: HYPO_Up_Kegg_26pathways
#pathway ID	pathway description	observed gene count	false discovery rate	matching proteins in your network (IDs)	matching proteins in your network (labels)	LE-CT_FoldChange	LE-CT_pvalueFDR
3010	Ribosome	83	1.03e-67	ENSP00000053468,ENSP00000196551,ENSP00000202773,ENSP00000223324,ENSP00000225430,ENSP00000230050,ENSP00000251453,ENSP00000252543,ENSP00000252602,ENSP00000253788,ENSP00000259469,ENSP00000262584,ENSP00000270625,ENSP00000272317,ENSP00000274242,ENSP00000287038,ENSP00000288937,ENSP00000294189,ENSP00000295491,ENSP00000296102,ENSP00000296674,ENSP00000300151,ENSP00000307889,ENSP00000308845,ENSP00000309334…	FAU,MRPL14,MRPL16,MRPL17,MRPL21,MRPL23,MRPL32,MRPL33,MRPL34,MRPS10,MRPS12,MRPS15,MRPS18C,MRPS21,RPL10A,RPL11,RPL12,RPL13,RPL14,RPL15,RPL17,RPL19,RPL21,RPL22,RPL22L1,RPL23,RPL23A,RPL24,RPL27,RPL27A,RPL28,RPL29,RPL3,RPL30,RPL31,RPL32,RPL34,RPL35,RPL35A,RPL36,RPL36A,RPL37,RPL37A,RPL38,RPL39,RPL4,RPL5,RPL6,RPL7,RPL7A,RPL8,RPL9,RPLP0,RPLP1,RPLP2,RPS10,RPS11,RPS12,RPS13,RPS14,RPS15,RPS15A,RPS16,RPS19,R…	1.53781161261524,1.48179918946095,1.50614929898373,2.008669990107,1.58517361089581,1.51302810487666,1.32860106546122,1.45542561767424,1.71378181780414,1.34173332834693,2.29402496788434,1.42983779907157,1.45997212439001,1.78728154610081,1.7087707722329,2.28176262942756,1.74465116607494,2.0246264394631,1.71053107583966,1.84589179427704,1.85086459803902,1.62919478260019,1.59297247670366,1.7000064146…	0.00337497570872362,0.00344117401533885,0.0365499349550324,0.00404673857096401,0.000236746644580109,0.0127153323829602,0.0245474942611906,0.0227217313474122,9.5772224649243e-05,0.0396060588506458,0.0492486322357638,0.0300675920589608,0.0378797129883443,0.00975283487858512,1.3617172538244e-06,2.88176360451345e-13,0.000202571004885205,1.27381660139438e-05,1.35077413298506e-06,1.26920397617364e-06,1…
1100	Metabolic pathways	166	2.57e-25	ENSP00000169298,ENSP00000215565,ENSP00000216465,ENSP00000221859,ENSP00000222572,ENSP00000226279,ENSP00000229266,ENSP00000233710,ENSP00000236959,ENSP00000242375,ENSP00000242592,ENSP00000247655,ENSP00000247866,ENSP00000248923,ENSP00000249042,ENSP00000250535,ENSP00000252102,ENSP00000252711,ENSP00000253004,ENSP00000253303,ENSP00000253452,ENSP00000255189,ENSP00000256999,ENSP00000258873,ENSP00000261070…	ABAT,ACAA1,ACAA2,ACADL,ACADS,ACOT4,ACOX2,ACSBG1,ACSS1,ADA,ADH5,ADI1,AGL,AGXT2L1,AHCYL1,AK2,AKR1D1,ALAS2,ALDH3A2,ALDH4A1,ALDH6A1,ALDH9A1,ALOX5,ALPL,ASPA,ASS1,ATIC,ATP5G1,ATP5H,ATP5I,ATP5J,ATP5J2,ATP5L,ATP6AP1,ATP6V1G3,BCKDHB,BDH1,BDH2,BHMT,C1GALT1C1,C5orf4,CD38,CDO1,CHDH,CHPT1,CKB,COMT,COX17,COX4I1,COX6C,COX7C,CSGALNACT1,CTH,DBT,DCTD,DCXR,DGUOK,DMGDH,DPM1,DPM2,DUT,ECHS1,FOLH1,GALM,GALNT1,GAMT,GANC…	1.60535684337016,1.2216243647571,1.75551409655265,1.84245783293388,1.36250327227708,1.93611347798901,1.86253701270553,1.94978347729007,1.61588944331019,1.78715891028438,1.47839237453863,1.66787977273625,1.49934745534181,1.909849,1.64624972204804,1.67765614462603,2.9498905046266,2.84735708143861,1.53997219070912,2.18405868567416,1.42297044338306,1.53258127828804,1.6591413835544,2.23420543222807,2.…	0.000137844383992053,0.0489980666384207,3.2872962351217e-08,4.10058812850521e-09,0.0117405955949453,5.79996684044561e-05,0.000587121617857471,9.12647880073823e-11,0.00399494714828883,0.0311305863623201,7.99310430877683e-05,3.2872962351217e-08,0.00966220497574279,1.794255e-05,0.000546350304919678,3.36543143665034e-05,0.0395574423615636,0.00967787494595575,0.000102794247747773,1.44727263900896e-11,…
190	Oxidative phosphorylation	46	3.26e-22	ENSP00000215565,ENSP00000247655,ENSP00000247866,ENSP00000252102,ENSP00000252711,ENSP00000253452,ENSP00000261070,ENSP00000276689,ENSP00000281087,ENSP00000287022,ENSP00000292475,ENSP00000296684,ENSP00000297564,ENSP00000300688,ENSP00000301587,ENSP00000306003,ENSP00000309565,ENSP00000330787,ENSP00000332887,ENSP00000339720,ENSP00000346196,ENSP00000347988,ENSP00000348205,ENSP00000354499,ENSP00000354554…	ATP5G1,ATP5H,ATP5I,ATP5J,ATP5J2,ATP5L,ATP6AP1,ATP6V1G3,COX17,COX4I1,COX6C,COX7A2,COX7C,LHPP,MT-ATP6,MT-ATP8,MT-CO1,MT-CO2,MT-CO3,MT-CYB,MT-ND1,MT-ND2,MT-ND3,MT-ND4,MT-ND4L,MT-ND5,MT-ND6,NDUFA10,NDUFA2,NDUFA4,NDUFA5,NDUFA6,NDUFA8,NDUFB1,NDUFB2,NDUFB7,NDUFB9,NDUFS4,NDUFS5,NDUFV3,SDHD,UQCR10,UQCR11,UQCRB,UQCRH,UQCRQ	1.56626995006952,1.80130101110686,1.64452719383214,1.3040415859062,1.78721000940956,1.89245309279938,1.71134600389166,2.53083038164766,1.72687488865631,1.44199185935007,1.63277836505666,1.85202165828039,1.60920546119773,1.51441385474359,2.44612572866808,2.0416417,2.09103563554895,2.18874766953489,2.57089304819177,2.4260744312505,2.29796514718157,2.62878372921753,2.44951960694563,2.386636,2.368125…	0.00625859171333251,0.00131501561158015,0.00874265802981953,0.0295199674488401,5.69328565745162e-05,0.00197464283884362,1.64885302901683e-05,0.000927891875168846,0.000550664219569797,0.00461545865378872,0.000308705688471392,5.25577030843616e-07,0.00432302631563895,0.00989206986142807,7.42041993642969e-06,0.0158255399,3.36543143665034e-05,4.18675144255254e-06,2.19581624332713e-07,2.4713542680524e-…
260	Glycine, serine and threonine metabolism	15	7.73e-08	ENSP00000255189,ENSP00000274353,ENSP00000275605,ENSP00000313432,ENSP00000317721,ENSP00000319531,ENSP00000319851,ENSP00000332369,ENSP00000341117,ENSP00000358417,ENSP00000359976,ENSP00000365773,ENSP00000370737,ENSP00000379895,ENSP00000403536	ALAS2,BHMT,CHDH,CTH,DMGDH,GAMT,GATM,GCSH,GLDC,GRHPR,PHGDH,PIPOX,PSAT1,PSPH,SDSL	2.84735708143861,2.22862519440004,2.2905744849566,1.33554350166298,2.06750074935033,1.77219149458047,1.91682328819147,1.49774587183694,1.72059485608152,1.8665239399914,2.22572971495613,2.03960392757398,1.93393982584792,1.51468209823572,2.08868695774684	0.00967787494595575,7.91047222989289e-13,3.60823880273558e-05,0.0171029012524733,4.58024204206926e-06,0.0427187827176796,0.00342018321712853,0.00406367054478511,3.49803874785525e-06,0.00128486308215934,1.30955984003908e-07,0.0247374683783498,1.50666652333042e-11,0.0138496996830468,1.572249199952e-05
1212	Fatty acid metabolism	15	1.81e-06	ENSP00000233710,ENSP00000242592,ENSP00000258873,ENSP00000265322,ENSP00000278840,ENSP00000280701,ENSP00000285093,ENSP00000290429,ENSP00000325136,ENSP00000333664,ENSP00000346693,ENSP00000357535,ENSP00000360541,ENSP00000385638,ENSP00000438095	ACAA1,ACAA2,ACADL,ACADS,ACSBG1,CPT2,ECHS1,ELOVL2,ELOVL5,FADS2,HADH,HADHB,MCAT,OXSM,PECR	1.2216243647571,1.75551409655265,1.84245783293388,1.36250327227708,1.94978347729007,1.76783562678745,1.53625344886873,1.87044825738927,1.48320669558187,2.07017956352382,1.59567662796845,1.64865178645576,1.46902021619486,1.4924038020805,1.62796123693788	0.0489980666384207,3.2872962351217e-08,4.10058812850521e-09,0.0117405955949453,9.12647880073823e-11,3.2872962351217e-08,0.019886888582515,0.00324593773705152,0.000398423676703131,3.14799311987015e-10,0.000194418979880909,4.31421829580258e-07,0.00232518709210559,0.0209493483341656,0.00809240108807758
71	Fatty acid degradation	14	2.52e-06	ENSP00000233710,ENSP00000242592,ENSP00000258873,ENSP00000285093,ENSP00000296412,ENSP00000301729,ENSP00000325136,ENSP00000333664,ENSP00000345774,ENSP00000346827,ENSP00000357535,ENSP00000360541,ENSP00000369461,ENSP00000385638	ACAA1,ACAA2,ACADL,ACADS,ACSBG1,ADH5,ALDH3A2,ALDH9A1,CPT2,ECHS1,ECI1,ECI2,HADH,HADHB	1.2216243647571,1.75551409655265,1.84245783293388,1.36250327227708,1.94978347729007,1.47839237453863,1.53997219070912,1.53258127828804,1.76783562678745,1.53625344886873,1.35278087165338,1.26065166770061,1.59567662796845,1.64865178645576	0.0489980666384207,3.2872962351217e-08,4.10058812850521e-09,0.0117405955949453,9.12647880073823e-11,7.99310430877683e-05,0.000102794247747773,2.26800703418288e-06,3.2872962351217e-08,0.019886888582515,0.0496849044886056,0.0356551580290063,0.000194418979880909,4.31421829580258e-07
280	Valine, leucine and isoleucine degradation	14	3.18e-06	ENSP00000242592,ENSP00000265395,ENSP00000268251,ENSP00000285093,ENSP00000318351,ENSP00000325136,ENSP00000333664,ENSP00000345774,ENSP00000346827,ENSP00000352706,ENSP00000357535,ENSP00000359151,ENSP00000385638,ENSP00000450436	ABAT,ACAA1,ACAA2,ACADS,ALDH3A2,ALDH6A1,ALDH9A1,BCKDHB,DBT,ECHS1,HADH,HADHB,HIBADH,HIBCH	1.60535684337016,1.2216243647571,1.75551409655265,1.36250327227708,1.53997219070912,1.42297044338306,1.53258127828804,1.38215247975398,1.28065952624371,1.53625344886873,1.59567662796845,1.64865178645576,1.70549291916658,1.47601358205086	0.000137844383992053,0.0489980666384207,3.2872962351217e-08,0.0117405955949453,0.000102794247747773,0.0219095720734034,2.26800703418288e-06,0.000993607916976381,0.00970259469585895,0.019886888582515,0.000194418979880909,4.31421829580258e-07,4.57965392778324e-08,2.23584023077983e-05
3320	PPAR signaling pathway	16	3.65e-05	ENSP00000227667,ENSP00000233710,ENSP00000236850,ENSP00000252595,ENSP00000258873,ENSP00000278840,ENSP00000307697,ENSP00000333664,ENSP00000344818,ENSP00000355136,ENSP00000357429,ENSP00000358719,ENSP00000360541,ENSP00000360569,ENSP00000387946,ENSP00000440698	FAU,MRPL14,MRPL16,MRPL17,MRPL21,MRPL23,MRPL32,MRPL33,MRPL34,MRPS10,MRPS12,MRPS15,MRPS18C,MRPS21,RPL10A,RPL11,RPL12,RPL13,RPL14,RPL15,RPL17,RPL19,RPL21,RPL22,RPL22L1,RPL23,RPL23A,RPL24,RPL27,RPL27A,RPL28,RPL29,RPL3,RPL30,RPL31,RPL32,RPL34,RPL35,RPL35A,RPL3	1.53781161261524,1.48179918946095,1.50614929898373,2.008669990107,1.58517361089581,1.51302810487666,1.32860106546122,1.45542561767424,1.71378181780414,1.34173332834693,2.29402496788434,1.42983779907157,1.45997212439001,1.78728154610081,1.7087707722329,2.28176262942756,1.74465116607494,2.0246264394631,1.71053107583966,1.84589179427704,1.85086459803902,1.62919478260019,1.59297247670366,1.7000064146…	0.00337497570872362,0.00344117401533885,0.0365499349550324,0.00404673857096401,0.000236746644580109,0.0127153323829602,0.0245474942611906,0.0227217313474122,9.5772224649243e-05,0.0396060588506458,0.0492486322357638,0.0300675920589608,0.0378797129883443,0.00975283487858512,1.3617172538244e-06,2.88176360451345e-13,0.000202571004885205,1.27381660139438e-05,1.35077413298506e-06,1.26920397617364e-06,1…
1200	Carbon metabolism	19	0.000154	ENSP00000242592,ENSP00000253303,ENSP00000275605,ENSP00000296412,ENSP00000316924,ENSP00000331897,ENSP00000341117,ENSP00000345282,ENSP00000346643,ENSP00000352401,ENSP00000352706,ENSP00000357535,ENSP00000358417,ENSP00000358719,ENSP00000364699,ENSP00000365773,ENSP00000370737,ENSP00000419325,ENSP00000450436	ACADS,ACSS1,ADH5,ALDH6A1,ECHS1,GLDC,GPT2,HIBCH,HKDC1,IDH2,ME1,PHGDH,PSAT1,PSPH,RGN,RPE,SDHD,SDSL,SUCLG2	1.36250327227708,1.61588944331019,1.47839237453863,1.42297044338306,1.53625344886873,1.72059485608152,1.78031215836992,1.47601358205086,1.51932230201162,1.85849227056488,1.28443493726408,2.22572971495613,1.93393982584792,1.51468209823572,2.31431882122269,1.44236653422518,1.66668425150592,2.08868695774684,1.64069958357475	0.0117405955949453,0.00399494714828883,7.99310430877683e-05,0.0219095720734034,0.019886888582515,3.49803874785525e-06,0.00010637313197553,2.23584023077983e-05,0.000849584809411413,0.00284428421580541,0.0226376853310161,1.30955984003908e-07,1.50666652333042e-11,0.0138496996830468,7.91047222989289e-13,0.0309423932386585,3.89012338077726e-05,1.572249199952e-05,1.17840856840842e-07
250	Alanine, aspartate and glutamate metabolism	10	0.00047	ENSP00000253004,ENSP00000256999,ENSP00000263080,ENSP00000264220,ENSP00000268251,ENSP00000277865,ENSP00000290597,ENSP00000307900,ENSP00000345282,ENSP00000357920	ABAT,ALDH4A1,ASPA,ASS1,DDO,FOLH1,GLUD1,GLUL,GPT2,PPAT	1.60535684337016,2.18405868567416,2.21583779607175,2.4077521848445,2.11763002335685,1.55887549509765,1.78754573943278,2.34750619961357,1.78031215836992,1.45955641446754	0.000137844383992053,1.44727263900896e-11,5.45735045486227e-07,5.22998617478425e-09,1.92252981558909e-06,0.00930344542954701,8.26568353522213e-12,1.36913835192605e-11,0.00010637313197553,0.0041938533860383
230	Purine metabolism	23	0.00167	ENSP00000221859,ENSP00000236959,ENSP00000264093,ENSP00000264220,ENSP00000272645,ENSP00000324124,ENSP00000328412,ENSP00000338397,ENSP00000339479,ENSP00000346921,ENSP00000347213,ENSP00000356785,ENSP00000360124,ENSP00000360250,ENSP00000361965,ENSP00000363284,ENSP00000369456,ENSP00000371236,ENSP00000376889,ENSP00000382595,ENSP00000403852,ENSP00000406157,ENSP00000419628	ADA,AK2,ATIC,DGUOK,ENTPD1,ENTPD2,GART,ITPA,NME2,NME7,NT5C2,NUDT2,NUDT5,PAICS,PAPSS2,PDE6G,PGM1,POLE3,POLR2D,POLR2F,POLR2I,POLR2L,PPAT	1.78715891028438,1.67765614462603,1.82336275965462,3.19024746061499,1.45650472171124,1.42322047554401,1.32378444932073,1.35784563315063,1.5620995263263,1.59849166106192,1.24022050969041,1.30092010052815,1.92604817960134,1.37606085958989,1.66738909617068,2.19200014642057,1.44405445156331,1.26194189263784,1.3282410933541,1.38137211414385,1.494148187358,2.08112941457311,1.45955641446754	0.0311305863623201,3.36543143665034e-05,1.20070925972788e-07,0.0467114665900573,0.0100808681194522,0.0150077293317145,0.0201226082242844,0.0490124212918779,0.00859656261413256,0.0134373929821301,0.0178444575371691,0.0497599245943041,0.000425753683146556,0.000700301066528739,0.00772115360349067,0.0438355735321332,5.64867455127415e-05,0.0340116369153376,0.0351414569865561,0.00796252777529597,0.0138…
4260	Cardiac muscle contraction	14	0.00192	ENSP00000232975,ENSP00000247655,ENSP00000253452,ENSP00000287022,ENSP00000297564,ENSP00000309565,ENSP00000332887,ENSP00000354499,ENSP00000354554,ENSP00000354876,ENSP00000354982,ENSP00000359098,ENSP00000367934,ENSP00000466420	COX4I1,COX6C,COX7A2,COX7C,MT-CO1,MT-CO2,MT-CO3,MT-CYB,TNNC1,UQCR10,UQCR11,UQCRB,UQCRH,UQCRQ	1.44199185935007,1.63277836505666,1.85202165828039,1.60920546119773,2.09103563554895,2.18874766953489,2.57089304819177,2.4260744312505,1.59352730752142,2.26428829641856,1.94486802429262,1.36566136996982,1.70678069995576,1.60881335352766	0.00461545865378872,0.000308705688471392,5.25577030843616e-07,0.00432302631563895,3.36543143665034e-05,4.18675144255254e-06,2.19581624332713e-07,2.4713542680524e-06,0.0390869142188061,5.04755331207068e-05,9.89265656071318e-07,0.0076393004034405,0.000696832433785943,0.00247819366923362
62	Fatty acid elongation	7	0.00434	ENSP00000285093,ENSP00000323071,ENSP00000325136,ENSP00000346693,ENSP00000357535,ENSP00000385638,ENSP00000438095	ACAA2,ACOT4,ECHS1,ELOVL2,ELOVL5,HADH,HADHB	1.75551409655265,1.93611347798901,1.53625344886873,1.87044825738927,1.48320669558187,1.59567662796845,1.64865178645576	3.2872962351217e-08,5.79996684044561e-05,0.019886888582515,0.00324593773705152,0.000398423676703131,0.000194418979880909,4.31421829580258e-07
3420	Nucleotide excision repair	10	0.00449	ENSP00000055077,ENSP00000216225,ENSP00000223129,ENSP00000256897,ENSP00000259895,ENSP00000363021,ENSP00000363284,ENSP00000364270,ENSP00000368438,ENSP00000415032	CCNH,GTF2H4,GTF2H5,PCNA,POLE3,RBX1,RFC2,RPA2,RPA3,XPA	1.34962029095685,1.31890653323068,1.41321910046247,1.40717506662319,1.26194189263784,1.64057454130476,1.45180595665966,1.30333760601127,1.41112450051314,1.53215274714984	0.0133761815714196,0.0028785628528111,0.000504229869479558,0.00247597275711005,0.0340116369153376,0.000137301630372358,0.00198249405696814,0.0474776501894342,0.0393563840463571,0.0476227917163565
620	Pyruvate metabolism	9	0.00618	ENSP00000238618,ENSP00000303246,ENSP00000313432,ENSP00000316924,ENSP00000345774,ENSP00000346827,ENSP00000358719,ENSP00000362463,ENSP00000378161	ACOT12,ACSS1,ACYP1,ACYP2,ALDH3A2,ALDH9A1,GLO1,GRHPR,ME1	2.03303118648077,1.61588944331019,1.72623114648231,1.37254380729937,1.53997219070912,1.53258127828804,1.52061050272774,1.8665239399914,1.28443493726408	0.0217961919275922,0.00399494714828883,0.0166889088737929,0.00154666039875701,0.000102794247747773,2.26800703418288e-06,5.79996684044561e-05,0.00128486308215934,0.0226376853310161
640	Propanoate metabolism	8	0.00618	ENSP00000268251,ENSP00000316924,ENSP00000345774,ENSP00000346827,ENSP00000352706,ENSP00000357535,ENSP00000419325,ENSP00000450436	ABAT,ACSS1,ALDH3A2,ALDH6A1,ALDH9A1,ECHS1,HIBCH,SUCLG2	1.60535684337016,1.61588944331019,1.53997219070912,1.42297044338306,1.53258127828804,1.53625344886873,1.47601358205086,1.64069958357475	0.000137844383992053,0.00399494714828883,0.000102794247747773,0.0219095720734034,2.26800703418288e-06,0.019886888582515,2.23584023077983e-05,1.17840856840842e-07
4146	Peroxisome	13	0.0081	ENSP00000221418,ENSP00000241052,ENSP00000263038,ENSP00000265322,ENSP00000307697,ENSP00000317721,ENSP00000331897,ENSP00000333664,ENSP00000357920,ENSP00000360569,ENSP00000369461,ENSP00000413575,ENSP00000431049	ACAA1,ACOX2,CAT,CROT,DDO,ECH1,ECI2,GSTK1,IDH2,PECR,PHYH,PIPOX,SCP2	1.2216243647571,1.86253701270553,1.32377783480743,1.54949992065689,2.11763002335685,1.69757497507125,1.26065166770061,1.80812813812468,1.85849227056488,1.62796123693788,1.87057351693664,2.03960392757398,1.56227596154241	0.0489980666384207,0.000587121617857471,0.0117725214177809,4.54396261985157e-06,1.92252981558909e-06,0.0177149302238808,0.0356551580290063,3.1299322837122e-09,0.00284428421580541,0.00809240108807758,3.61776712448933e-12,0.0247374683783498,1.32867328487353e-08
270	Cysteine and methionine metabolism	8	0.0127	ENSP00000249042,ENSP00000250535,ENSP00000274353,ENSP00000333666,ENSP00000341117,ENSP00000358814,ENSP00000359976,ENSP00000380318	ADI1,AHCYL1,BHMT,CDO1,CTH,MPST,SDSL,TST	1.66787977273625,1.64624972204804,2.22862519440004,1.45389418604074,1.33554350166298,1.35859197105506,2.08868695774684,2.06590092294503	3.2872962351217e-08,0.000546350304919678,7.91047222989289e-13,0.00423877616247562,0.0171029012524733,0.00413607764376231,1.572249199952e-05,2.30403131267484e-05
1040	Biosynthesis of unsaturated fatty acids	6	0.013	ENSP00000265322,ENSP00000278840,ENSP00000323071,ENSP00000333664,ENSP00000346693,ENSP00000438095	ACAA1,ACOT4,ELOVL2,ELOVL5,FADS2,PECR	1.2216243647571,1.93611347798901,1.87044825738927,1.48320669558187,2.07017956352382,1.62796123693788	0.0489980666384207,5.79996684044561e-05,0.00324593773705152,0.000398423676703131,3.14799311987015e-10,0.00809240108807758
410	beta-Alanine metabolism	7	0.0144	ENSP00000268251,ENSP00000307252,ENSP00000345774,ENSP00000346827,ENSP00000352706,ENSP00000357535,ENSP00000450436	ABAT,ALDH3A2,ALDH6A1,ALDH9A1,ECHS1,HIBCH,SMOX	1.60535684337016,1.53997219070912,1.42297044338306,1.53258127828804,1.53625344886873,1.47601358205086,1.79343606326036	0.000137844383992053,0.000102794247747773,0.0219095720734034,2.26800703418288e-06,0.019886888582515,2.23584023077983e-05,0.000119933254579915
330	Arginine and proline metabolism	10	0.019	ENSP00000253004,ENSP00000277865,ENSP00000290597,ENSP00000299198,ENSP00000307252,ENSP00000307900,ENSP00000345774,ENSP00000346827,ENSP00000379895,ENSP00000403536	ALDH3A2,ALDH4A1,ALDH9A1,ASS1,CKB,GAMT,GATM,GLUD1,GLUL,SMOX	1.53997219070912,2.18405868567416,1.53258127828804,2.4077521848445,1.66330495768937,1.77219149458047,1.91682328819147,1.78754573943278,2.34750619961357,1.79343606326036	0.000102794247747773,1.44727263900896e-11,2.26800703418288e-06,5.22998617478425e-09,0.00120167957822855,0.0427187827176796,0.00342018321712853,8.26568353522213e-12,1.36913835192605e-11,0.000119933254579915
920	Sulfur metabolism	4	0.0201	ENSP00000249042,ENSP00000266971,ENSP00000380318,ENSP00000406157	MPST,PAPSS2,SUOX,TST	1.35859197105506,1.66738909617068,2.29942102320439,2.06590092294503	0.00413607764376231,0.00772115360349067,0.0383481389158708,2.30403131267484e-05
4122	Sulfur relay system	4	0.0201	ENSP00000249042,ENSP00000380157,ENSP00000380318,ENSP00000412922	MOCS2,MPST,TST,URM1	1.73063333284867,1.35859197105506,2.06590092294503,1.26980284141875	2.12499054888589e-05,0.00413607764376231,2.30403131267484e-05,0.0445509340090636
240	Pyrimidine metabolism	14	0.022	ENSP00000221859,ENSP00000272645,ENSP00000324124,ENSP00000338397,ENSP00000339479,ENSP00000349576,ENSP00000356785,ENSP00000360250,ENSP00000363284,ENSP00000369456,ENSP00000370376,ENSP00000371230,ENSP00000376889,ENSP00000403852	AK3,DCTD,DUT,ENTPD1,ITPA,NME2,NME7,NT5C2,NUDT2,POLE3,POLR2D,POLR2F,POLR2I,POLR2L	1.87594175346318,1.72056125314139,1.46448221587751,1.45650472171124,1.35784563315063,1.5620995263263,1.59849166106192,1.24022050969041,1.30092010052815,1.26194189263784,1.3282410933541,1.38137211414385,1.494148187358,2.08112941457311	4.33639302837583e-09,0.0103296876113589,0.0262301759122036,0.0100808681194522,0.0490124212918779,0.00859656261413256,0.0134373929821301,0.0178444575371691,0.0497599245943041,0.0340116369153376,0.0351414569865561,0.00796252777529597,0.0138415384152231,0.000579670277875187
650	Butanoate metabolism	6	0.0328	ENSP00000242592,ENSP00000268251,ENSP00000296424,ENSP00000350914,ENSP00000357535,ENSP00000385638	ABAT,ACADS,BDH1,BDH2,ECHS1,HADH	1.60535684337016,1.36250327227708,1.38542720579391,1.84831976207534,1.53625344886873,1.59567662796845	0.000137844383992053,0.0117405955949453,0.000516034317577436,4.79585965591924e-07,0.019886888582515,0.000194418979880909
670	One carbon pool by folate	5	0.0378	ENSP00000220058,ENSP00000236959,ENSP00000356290,ENSP00000371236,ENSP00000450560	ATIC,GART,MTFMT,MTHFD1,MTHFD1L	1.82336275965462,1.32378444932073,1.32431984750311,1.5332328174097,1.48311371780877	1.20070925972788e-07,0.0201226082242844,0.0461990487426149,9.31580803010274e-05,0.0365407763580964
