# Supplementary material for: Chicken adaptive response to low energy diet: main role of the hypothalamic lipid metabolism revealed by a phenotypic and multi-tissue transcriptomic approach
Source: BMC Genomics. 2019 Dec 30;20:1033. doi: 10.1186/s12864-019-6384-8 (PMC6937963; doi:10.1186/s12864-019-6384-8)
Supplement: Supplementary file 5 — Additional file 5. List of the 2 and 8 KEGG pathways significantly enriched in the over- and under-expressed genes in the blood. [file 12864_2019_6384_MOESM5_ESM.xlsx]

## Sheet: BLOOD_Down_Kegg_8pathways
#pathway ID	pathway description	observed gene count	false discovery rate	matching proteins in your network (IDs)	matching proteins in your network (labels)	LE-CT_FoldChange	LE-CT_pvalueFDR
1100	Metabolic pathways	61	7.92e-05	ENSP00000003100,ENSP00000210444,ENSP00000216254,ENSP00000220584,ENSP00000223122,ENSP00000228347,ENSP00000229270,ENSP00000229277,ENSP00000233710,ENSP00000254759,ENSP00000263985,ENSP00000265594,ENSP00000265896,ENSP00000267845,ENSP00000268261,ENSP00000270776,ENSP00000276689,ENSP00000281455,ENSP00000285930,ENSP00000292614,ENSP00000295256,ENSP00000296424,ENSP00000298556,ENSP00000302728,ENSP00000304592…	ACADL,ACO2,ACSL1,AKR1B1,AKR1B10,ALDH5A1,ALDH7A1,ALG12,ATP5I,ATP6AP1,BDH1,BDH2,C1GALT1,CDA,COMT,COQ3,CPS1,CRLS1,CSGALNACT2,CTH,CYP51A1,DHCR24,ENO2,FAHD1,FASN,FDFT1,FH,GALK2,GCNT4,GLDC,GNE,GOT1,GUSB,HDC,HPGDS,HPRT1,IDS,MCCC1,NANS,NDST2,NDUFB9,NDUFV3,NSDHL,PAICS,PET112,PFKP,PGD,PGM2,PHOSPHO2,PMM2,POLR2J,POLR3B,QRSL1,SCP2,SMPD4,SQLE,TALDO1,TKT,TPI1,UGDH,UQCRFS1	0.770232148580608,0.757248322750108,0.454627539648296,0.71291457177944,0.484558457192924,0.575667967535563,0.568216110087226,0.641953720274964,0.42425668299024,0.684227137133976,0.680159436124676,0.609037115693347,0.613997160308334,0.363148448846768,0.494652371382133,0.531005477494421,0.392646336835378,0.643661031140211,0.740892075161919,0.580974781341153,0.757306813182813,0.576335248863224,0.416…	0.0115728556997064,0.0201895850104592,0.000751045240839089,0.0498486427105229,0.00569525243910521,0.000365780792202008,0.00140920214847322,0.0201135915790829,0.0372581912389266,0.0275883840341406,0.00255558001886178,0.0127927347607104,0.00453927836298643,0.0125985626030973,0.000701783569418375,0.00671095325148252,0.0428467663608509,0.0367809488450874,0.0155503162869655,0.0199681897706787,0.035952…
1230	Biosynthesis of amino acids	10	0.00218	ENSP00000216254,ENSP00000229270,ENSP00000229277,ENSP00000321259,ENSP00000359539,ENSP00000359976,ENSP00000370517,ENSP00000387123,ENSP00000402608,ENSP00000405455	ACO2,ALDH7A1,CPS1,CTH,ENO2,GOT1,PFKP,TALDO1,TKT,TPI1	0.757248322750108,0.568216110087226,0.392646336835378,0.580974781341153,0.416270506335598,0.556545972569782,0.674136214083587,0.685391821366001,0.605307378969276,0.697380160023319	0.0201895850104592,0.00140920214847322,0.0428467663608509,0.0199681897706787,0.00846411697913532,0.0379809026259677,0.0119516241619853,0.0195610946037823,0.0209402875651029,0.027253046436212
1200	Carbon metabolism	11	0.00802	ENSP00000216254,ENSP00000229270,ENSP00000229277,ENSP00000270776,ENSP00000321259,ENSP00000355518,ENSP00000359539,ENSP00000370517,ENSP00000370737,ENSP00000402608,ENSP00000405455	ACO2,CPS1,ENO2,FH,GLDC,GOT1,PFKP,PGD,TALDO1,TKT,TPI1	0.757248322750108,0.392646336835378,0.416270506335598,0.592245334178961,0.412932439238006,0.556545972569782,0.674136214083587,0.674775640317183,0.685391821366001,0.605307378969276,0.697380160023319	0.0201895850104592,0.0428467663608509,0.00846411697913532,0.00550964658654482,0.0196600910800996,0.0379809026259677,0.0119516241619853,0.0113131495226751,0.0195610946037823,0.0209402875651029,0.027253046436212
51	Fructose and mannose metabolism	6	0.00932	ENSP00000229270,ENSP00000232375,ENSP00000268261,ENSP00000285930,ENSP00000352584,ENSP00000370517	AKR1B1,AKR1B10,PFKFB4,PFKP,PMM2,TPI1	0.71291457177944,0.484558457192924,0.519898137408765,0.674136214083587,0.5097607949218,0.697380160023319	0.0498486427105229,0.00569525243910521,0.0198720877018618,0.0119516241619853,0.00161032862895979,0.027253046436212
100	Steroid biosynthesis	5	0.00932	ENSP00000003100,ENSP00000220584,ENSP00000265896,ENSP00000359297,ENSP00000360316	CYP51A1,DHCR24,FDFT1,NSDHL,SQLE	0.757306813182813,0.576335248863224,0.697614058504899,0.558292246816125,0.678741298022482	0.0359524141455151,0.00158534326991742,0.0150719946929929,0.0225796061366834,0.0354742373408732
520	Amino sugar and nucleotide sugar metabolism	7	0.00932	ENSP00000210444,ENSP00000268261,ENSP00000299498,ENSP00000319501,ENSP00000371393,ENSP00000379839,ENSP00000453129	CYB5R2,GALK2,GNE,NANS,PGM2,PMM2,UGDH	0.398519086390343,0.587584684147275,0.667549364518895,0.786693264594808,0.539498677645777,0.5097607949218,0.607266520169175	0.0236511979606811,0.00328309923192799,0.0402268768065427,0.00786969901804329,0.00127632977163386,0.00161032862895979,0.0316076425318309
30	Pentose phosphate pathway	5	0.022	ENSP00000270776,ENSP00000321259,ENSP00000370517,ENSP00000371393,ENSP00000405455	PFKP,PGD,PGM2,TALDO1,TKT	0.674136214083587,0.674775640317183,0.539498677645777,0.685391821366001,0.605307378969276	0.0119516241619853,0.0113131495226751,0.00127632977163386,0.0195610946037823,0.0209402875651029
52	Galactose metabolism	5	0.0382	ENSP00000285930,ENSP00000352584,ENSP00000370517,ENSP00000371393,ENSP00000453129	AKR1B1,AKR1B10,GALK2,PFKP,PGM2	0.71291457177944,0.484558457192924,0.587584684147275,0.674136214083587,0.539498677645777	0.0498486427105229,0.00569525243910521,0.00328309923192799,0.0119516241619853,0.00127632977163386

## Sheet: BLOOD_Up_Kegg_2pathways
#pathway ID	pathway description	observed gene count	false discovery rate	matching proteins in your network (IDs)	matching proteins in your network (labels)	LE-CT_FoldChange	LE-CT_pvalueFDR
3010	Ribosome	13	0.0295	ENSP00000252602,ENSP00000322419,ENSP00000339027,ENSP00000346022,ENSP00000346037,ENSP00000348849,ENSP00000354525,ENSP00000362744,ENSP00000373404,ENSP00000389103,ENSP00000401450,ENSP00000470004,ENSP00000472469	MRPL2,MRPL24,MRPL34,RPL23A,RPL28,RPL9,RPLP0,RPLP1,RPLP2,RPS19,RPS26,RPS28,RPS4X	1.48254413210827,1.87120931578388,1.37822738132485,1.44633077367903,1.79912215147437,1.38552158060392,1.56765344316361,1.51979961761481,1.4125793779108,1.34771592634574,1.49904627304681,2.9899004096892,1.31434013708548	0.0270365873764741,0.000366614273816049,0.00545424506449744,0.00854464387717191,0.00702546982749506,0.0118288054124099,0.00127226953732079,0.00741264991715746,0.024392788202584,0.0429317775121872,0.00346168995508507,0.000267305754939035,0.0427061577783629
3018	RNA degradation	9	0.0324	ENSP00000221233,ENSP00000273064,ENSP00000300146,ENSP00000313007,ENSP00000320503,ENSP00000331305,ENSP00000364543,ENSP00000370345,ENSP00000401721	EDC3,EXOSC5,PABPC1,PAN2,PAN3,PATL1,RQCD1,SKIV2L,TOB2	1.22533282445527,2.33529119638627,1.51457848127061,1.48858838937531,1.32878504977407,1.58029834150357,1.261982,1.64580098109198,1.42761515992773	0.035029993026375,0.0166394382838601,2.79334582686785e-05,0.00182801100161788,0.00580402717703616,0.000112159760119659,0.0145814,0.00254124853516611,0.00272752258565287
