# Supplementary material for: Chicken adaptive response to low energy diet: main role of the hypothalamic lipid metabolism revealed by a phenotypic and multi-tissue transcriptomic approach
Source: BMC Genomics. 2019 Dec 30;20:1033. doi: 10.1186/s12864-019-6384-8 (PMC6937963; doi:10.1186/s12864-019-6384-8)
Supplement: Supplementary file 6 — Additional file 6. List of the KEGG pathways significantly associated with WGCNA’s modules detected using hypothalamic DEG. [file 12864_2019_6384_MOESM6_ESM.xlsx]

## Sheet: modulesComposition
gene_id	gene_name	moduleColor	LE-CT_FC	LE-CT_pvalueFDR
ENSGALG00000008554	IL17REL	Turquoise	2.87070808404866	0.0282024936243989
ENSGALG00000006520	MYH11	Turquoise	2.32679487604082	0.00376381349158032
ENSGALG00000005961	DGUOK	Turquoise	3.19024746061499	0.0467114665900573
ENSGALG00000003228	OARD1	Turquoise	1.26768614929422	0.0244226538666626
ENSGALG00000014804	THBS4	Turquoise	1.49805024696882	0.00183487341714146
ENSGALG00000015616	ACOT12	Turquoise	2.03303118648077	0.0217961919275922
ENSGALG00000017042	UFM1	Turquoise	1.2794151302408	0.0203770598885057
ENSGALG00000008518	LOC417253	Turquoise	1.67056350378894	0.0197636195140386
ENSGALG00000041583	ENSGALG00000041583	Turquoise	7.66276331788996	0.0401164743761785
ENSGALG00000032862	ENSGALG00000032862	Turquoise	4.891388942773	0.0466914183827636
ENSGALG00000017084	UBL3	Turquoise	1.26394495859651	0.023143588766846
ENSGALG00000008301	FAM185A	Turquoise	1.47078927742884	0.0195824065607085
ENSGALG00000012847	LOC418109	Turquoise	1.86119347744996	0.017741126181292
ENSGALG00000028032	MSRA	Turquoise	1.55106450917457	0.0238356838074301
ENSGALG00000026722	UNC119B	Turquoise	1.6249473384553	0.0465394391483404
ENSGALG00000045481	ENSGALG00000045481	Turquoise	3.77706946325605	0.016913009527591
ENSGALG00000003261	PTRF	Turquoise	1.30303531399872	0.0453276231275505
ENSGALG00000025557	ENSGALG00000025557	Turquoise	8.71458708705418	0.0490244304533078
ENSGALG00000033816	KCTD12	Turquoise	1.94733845761157	0.030077982854211
ENSGALG00000046161	ENSGALG00000046161	Turquoise	2.41399730201637	0.0161948007217114
ENSGALG00000037100	ENSGALG00000037100	Turquoise	4.51835909993385	0.0111915399374882
ENSGALG00000009755	LRIG3	Turquoise	1.47792881521191	0.0207355139724337
ENSGALG00000030587	LOC421441	Turquoise	1.86818199558115	0.00229774732809666
ENSGALG00000033471	CALD1	Turquoise	1.38231582810925	0.0464135682505428
ENSGALG00000013617	PDGFRL	Turquoise	1.44480380715948	0.0480145990339281
ENSGALG00000014234	ATXN10	Turquoise	1.28500510857681	0.0463927262285665
ENSGALG00000035691	ENSGALG00000035691	Turquoise	5.05281900855535	0.0353472903939066
ENSGALG00000037444	ENSGALG00000037444	Turquoise	3.16257997712107	0.0325110129426516
ENSGALG00000030064	FYTTD1L	Turquoise	1.53421957874658	0.0349995191148858
ENSGALG00000040755	ANGPT4	Turquoise	1.93737562559466	0.00996176470754893
ENSGALG00000011498	TCAIM	Turquoise	1.21908011541746	0.0452018069030487
ENSGALG00000002467	MTSS1L	Turquoise	1.34201766357458	0.0185541361875759
ENSGALG00000003015	SERPINF1	Turquoise	1.95120178265509	0.047114241117797
ENSGALG00000012985	SLC6A13	Turquoise	3.90195045087031	0.0203852276260982
ENSGALG00000034279	ENSGALG00000034279	Turquoise	1.89387691854728	0.0187932570391184
ENSGALG00000044688	ENSGALG00000044688	Turquoise	3.88617405190807	0.048600933759377
ENSGALG00000032393	SEBOX	Turquoise	4.66384135760156	0.00326929307238391
ENSGALG00000039134	ENSGALG00000039134	Turquoise	1.89107384428146	0.0266301217445819
ENSGALG00000008073	NF2	Turquoise	1.36234075985519	0.00104494192017854
ENSGALG00000034737	GLIS2	Turquoise	1.49824718681099	0.0370703591264211
ENSGALG00000000919	PIGR	Turquoise	13.0892229480642	0.000740469712857453
ENSGALG00000036257	ORMDL1	Turquoise	1.49448377994554	0.0433637796798615
ENSGALG00000034716	HEY2	Turquoise	1.77234787652972	0.00271240398823892
ENSGALG00000021931	ENSGALG00000021931	Turquoise	6.61023264047586	0.00903831093364468
ENSGALG00000045589	ENSGALG00000045589	Turquoise	2.81665159823945	0.0301405987606175
ENSGALG00000012638	CRY1	Turquoise	1.40674928850475	0.00397117474396824
ENSGALG00000031405	ENSGALG00000031405	Turquoise	49.533052947616	0.00249903809793121
ENSGALG00000043610	LOC100857892	Turquoise	3.50144118147839	0.012412677790786
ENSGALG00000041578	KCNJ10	Turquoise	1.74724803883284	0.0108997371844533
ENSGALG00000030554	KCNN3	Turquoise	1.39330875473628	0.0218072399074166
ENSGALG00000037286	VIL1	Turquoise	1.87443353111109	0.0003902060141743
ENSGALG00000023411	CD180	Turquoise	2.16067691071126	0.0330846477393513
ENSGALG00000011181	FKBP14	Turquoise	1.5857089965747	0.0355882011651625
ENSGALG00000040426	CREG1	Turquoise	1.43128323360866	0.045690520206577
ENSGALG00000006676	RLBP1	Turquoise	2.58326131808536	8.42070885363984e-07
ENSGALG00000028924	S100A16	Turquoise	3.54215031537172	0.0347364792618175
ENSGALG00000001726	NUDCD2	Turquoise	1.21974038665033	0.0485306825976031
ENSGALG00000011690	C14orf79	Turquoise	2.26755704483041	0.02254827675676
ENSGALG00000027295	NUDT2	Turquoise	1.30092010052815	0.0497599245943041
ENSGALG00000041428	NEK4	Turquoise	1.64922676439023	9.86164174681556e-05
ENSGALG00000007132	ACOX2	Turquoise	1.86253701270553	0.000587121617857471
ENSGALG00000005688	DNASE1L3	Turquoise	2.27886058864839	0.0430895035762516
ENSGALG00000002234	UNC13D	Turquoise	1.69175334323851	0.00186572392852628
ENSGALG00000030041	ENSGALG00000030041	Turquoise	1.50674434184163	0.0194101390357459
ENSGALG00000031117	STK17A	Turquoise	1.40067741719754	0.00908244756651884
ENSGALG00000008616	GTF2H4	Turquoise	1.31890653323068	0.0028785628528111
ENSGALG00000016052	DSCR3	Turquoise	1.33434305156696	0.00870986574272772
ENSGALG00000015573	FHL5	Turquoise	1.80110681266258	0.0215179828545303
ENSGALG00000029462	C8orf48	Turquoise	1.83401362183997	0.0158085905819665
ENSGALG00000012766	SYCP3	Turquoise	3.84475449695444	0.0380738456280325
ENSGALG00000015057	DDO	Turquoise	2.11763002335685	1.92252981558909e-06
ENSGALG00000035487	SP1	Turquoise	1.41404211254502	0.0401237638413925
ENSGALG00000019961	SLC18B1	Turquoise	1.34253972488299	0.038294125083079
ENSGALG00000003307	TMED2	Turquoise	1.23951640878261	0.0327085852052961
ENSGALG00000018557	SOD3	Turquoise	3.0461279536156	0.00661910293562489
ENSGALG00000031424	SDC2	Turquoise	1.28700072670444	0.0306061171191075
ENSGALG00000015709	TACC3	Turquoise	1.48243869434542	0.0206028810731767
ENSGALG00000033680	LOC768350	Turquoise	2.30893519260269	0.00110748127467536
ENSGALG00000038358	ENSGALG00000038358	Turquoise	1.45041457156313	0.0311553228672354
ENSGALG00000009870	IL15	Turquoise	2.17072396905318	0.0157484648285395
ENSGALG00000012357	CXCR4	Turquoise	1.48819237650174	0.00862147222506687
ENSGALG00000011970	CHADL	Turquoise	2.01121452563698	0.0189466420367363
ENSGALG00000041637	ENSGALG00000041637	Turquoise	2.92442152512835	0.0311003079523542
ENSGALG00000023296	TAL1	Turquoise	1.89333782985332	0.0433576962218175
ENSGALG00000038776	SYDE2	Turquoise	1.34124867459382	0.0259767513627068
ENSGALG00000035222	ENSGALG00000035222	Turquoise	1.6824316255179	0.0287024314724975
ENSGALG00000017366	DPM1	Turquoise	1.25672206496911	0.0182325173182029
ENSGALG00000016648	ARSD	Turquoise	1.72937961053811	0.00422894487329588
ENSGALG00000015013	MSX1	Turquoise	3.84529972544374	0.0410030395148931
ENSGALG00000041650	DUSP7	Turquoise	1.22278849941162	0.0492199364120732
ENSGALG00000005204	GSTT1L	Turquoise	2.22224141515336	0.00090664655765893
ENSGALG00000031293	SLCO1A2	Turquoise	1.68366176736948	0.0347364792618175
ENSGALG00000006453	TF	Turquoise	1.8430918049883	0.00345100071520931
ENSGALG00000013310	MAEA	Turquoise	1.30162532756441	0.00183932803381066
ENSGALG00000045713	ENSGALG00000045713	Turquoise	5.50787822322145	0.012968620293539
ENSGALG00000044043	ENSGALG00000044043	Turquoise	1.95391742541191	0.023143588766846
ENSGALG00000013728	PPAT	Turquoise	1.45955641446754	0.0041938533860383
ENSGALG00000025653	SCARNA10	Turquoise	9.18910536191688	0.0063919055069946
ENSGALG00000044985	ENSGALG00000044985	Turquoise	1.66926126969077	0.0346920186340048
ENSGALG00000039656	ENSGALG00000039656	Turquoise	4.67437318966676	0.0203770598885057
ENSGALG00000028887	ENSGALG00000028887	Turquoise	7.0727494497621	0.0142087097864168
ENSGALG00000043190	ENSGALG00000043190	Turquoise	1.77173052339449	0.0270325311760508
ENSGALG00000003313	MTMR9LP	Turquoise	1.83638304272549	0.0479172181572594
ENSGALG00000035998	ENSGALG00000035998	Turquoise	1.78487084301103	0.0441350606202547
ENSGALG00000031425	PMP22	Turquoise	1.57044247691194	0.0277691421753808
ENSGALG00000006361	NEU4	Turquoise	1.89798658938721	0.0358845880107654
ENSGALG00000010674	DCTD	Turquoise	1.72056125314139	0.0103296876113589
ENSGALG00000029326	ENSGALG00000029326	Turquoise	2.033305490533	0.0164250342517043
ENSGALG00000035336	ENSGALG00000035336	Turquoise	2.00656518686551	0.0215062179185824
ENSGALG00000037072	CCDC90B	Turquoise	1.32575522636398	0.0177234393601865
ENSGALG00000006758	C1QTNF5	Turquoise	2.42855711107026	0.0233967807545845
ENSGALG00000008873	POLE3	Turquoise	1.26194189263784	0.0340116369153376
ENSGALG00000032159	FBXL14	Turquoise	1.72595761823723	0.0365407763580964
ENSGALG00000009312	RPL22L1	Turquoise	1.46180857026915	0.00332894409066568
ENSGALG00000011740	MGP	Turquoise	3.11928132725634	0.0182166397711233
ENSGALG00000005860	ACAA1	Turquoise	1.2216243647571	0.0489980666384207
ENSGALG00000015620	XRCC4	Turquoise	1.26567094607626	0.0420817509060705
ENSGALG00000040243	ENSGALG00000040243	Turquoise	1.69388040221126	0.0367836994687821
ENSGALG00000005995	SLC13A5	Turquoise	1.58438364020096	8.45687917340496e-05
ENSGALG00000029186	ENSGALG00000029186	Turquoise	2.13884680545553	0.0437176729197226
ENSGALG00000000329	AHCYL1	Turquoise	1.64624972204804	0.000546350304919678
ENSGALG00000026525	CEBPA	Turquoise	2.69813410051832	0.0215062179185824
ENSGALG00000025811	CMC1	Turquoise	1.3904108771015	0.0108229728152572
ENSGALG00000007128	SH3BGRL	Turquoise	1.24005208713404	0.0227258448880412
ENSGALG00000010224	GLIPR1L	Turquoise	1.39161177294908	0.0346920186340048
ENSGALG00000041634	ACTG2	Turquoise	3.76372857558777	0.0021841154561681
ENSGALG00000016410	EIF1AY	Turquoise	1.30779631278574	0.0189374374470793
ENSGALG00000009091	TRUB1	Turquoise	1.56851989626668	0.000672458593547276
ENSGALG00000035350	PMEL	Turquoise	3.23670673242612	0.0177234393601865
ENSGALG00000028998	XPA	Turquoise	1.53215274714984	0.0476227917163565
ENSGALG00000027036	PKIB	Turquoise	1.67595997016913	0.00191358018700823
ENSGALG00000006505	ZFAND6	Turquoise	1.27788618954284	0.0176164300463337
ENSGALG00000027788	CPE	Turquoise	1.33957933790812	0.0100062121053021
ENSGALG00000026311	C12orf75	Turquoise	1.46345445496651	0.0423817993504935
ENSGALG00000007976	ENSGALG00000007976	Turquoise	1.72406893347413	0.0458506430782361
ENSGALG00000010357	P2RY1	Turquoise	1.56316916138498	0.000811503213350535
ENSGALG00000011497	PECR	Turquoise	1.62796123693788	0.00809240108807758
ENSGALG00000010275	FCF1	Turquoise	1.63678556680775	0.0036619521810384
ENSGALG00000034556	ENSGALG00000034556	Turquoise	4.12417926460531	0.0220755128099347
ENSGALG00000034067	FMOD	Turquoise	2.08849406416857	0.000563114979578465
ENSGALG00000012834	AKR1D1	Turquoise	2.9498905046266	0.0395574423615636
ENSGALG00000017133	EEF1AKMT1	Turquoise	1.65508988612223	3.3586224639717e-05
ENSGALG00000010794	MEOX2	Turquoise	2.05404284297559	0.000651209733007651
ENSGALG00000002447	CTNNA1	Turquoise	1.41673547973283	0.00102179986511396
ENSGALG00000010098	SLC6A9	Turquoise	1.37143657357584	0.0491811878522557
ENSGALG00000015628	MSANTD1	Turquoise	1.40064065151923	0.0151912126054982
ENSGALG00000012640	TMEM263	Turquoise	1.45057110355773	0.000762154441956749
ENSGALG00000017926	ENSGALG00000017926	Turquoise	2.14395366713146	0.0104241473996769
ENSGALG00000030342	SARNP	Turquoise	1.23583078500418	0.0391670341518255
ENSGALG00000012545	CYTIP	Turquoise	2.28262437357035	0.0244226538666626
ENSGALG00000007072	ACADS	Turquoise	1.36250327227708	0.0117405955949453
ENSGALG00000002576	ASL2	Turquoise	1.7377335730497	0.00226895698065624
ENSGALG00000013247	CCDC83	Turquoise	1.81685684646869	0.00484239648829986
ENSGALG00000013726	PAICS	Turquoise	1.37606085958989	0.000700301066528739
ENSGALG00000038170	TCEA3	Turquoise	3.51419460131926	0.0260476994950105
ENSGALG00000015812	SMIM8	Turquoise	2.07099664663632	4.14544965170179e-06
ENSGALG00000038032	DUT	Turquoise	1.46448221587751	0.0262301759122036
ENSGALG00000000408	LSM7	Turquoise	1.4416917361414	0.000442265144422528
ENSGALG00000046032	CD83	Turquoise	2.7756707091262	0.00682544007073971
ENSGALG00000012644	ENSGALG00000012644	Turquoise	2.12679379529899	0.0490803475848874
ENSGALG00000030344	ISYNA1	Turquoise	2.42487742753844	0.000174778535698
ENSGALG00000015305	NR2E1	Turquoise	1.7111341139312	0.00800127677494131
ENSGALG00000040332	ENSGALG00000040332	Turquoise	13.4973937368853	0.0219541933704223
ENSGALG00000034645	USMG5	Turquoise	1.34011237471845	0.0410305069526929
ENSGALG00000004514	PDE6G	Turquoise	2.19200014642057	0.0438355735321332
ENSGALG00000041630	NFIX	Turquoise	1.79835563148569	0.00204564242090348
ENSGALG00000045153	ENSGALG00000045153	Turquoise	3.38994126685763	0.0279009118605263
ENSGALG00000014970	FSTL1	Turquoise	1.29424809552392	0.0193824562939078
ENSGALG00000039764	ENSGALG00000039764	Turquoise	1.685445026483	0.000295392472121581
ENSGALG00000043906	CHDSD	Turquoise	4.86061490061959	0.000873116982882825
ENSGALG00000004476	SEMA3G	Turquoise	1.67169564398503	0.00492615943825015
ENSGALG00000011306	DES	Turquoise	1.8894786781599	0.0397719528376929
ENSGALG00000041807	ENSGALG00000041807	Turquoise	1.48176051186862	0.000497110335827838
ENSGALG00000040248	PLEKHF2	Turquoise	1.5731609645208	0.0150498663696326
ENSGALG00000043039	HSBP1	Turquoise	1.44506843503205	0.00337822617994348
ENSGALG00000040887	ENSGALG00000040887	Turquoise	2.28616517881423	0.0496917039359176
ENSGALG00000042073	LOC424014	Turquoise	1.35779641591886	0.0397719528376929
ENSGALG00000037998	GLTP	Turquoise	1.72168559302497	0.0344034814962605
ENSGALG00000016067	HMGN1	Turquoise	1.44947335174363	0.000546350304919678
ENSGALG00000016844	RAB20	Turquoise	1.89315057834825	0.0137991611238666
ENSGALG00000002125	TMOD1	Turquoise	1.89171789925064	0.000570533581888691
ENSGALG00000006715	OAF	Turquoise	1.62849966436072	0.00105306516253358
ENSGALG00000001714	PUSL1	Turquoise	1.49104465555858	0.0316540316258039
ENSGALG00000004669	ASPA	Turquoise	2.21583779607175	5.45735045486227e-07
ENSGALG00000035760	LENG8	Turquoise	1.79210205190475	0.0457805822141333
ENSGALG00000031563	ECI1	Turquoise	1.35278087165338	0.0496849044886056
ENSGALG00000007736	ZWILCH	Turquoise	1.60448635038861	0.040427760645599
ENSGALG00000033546	ENSGALG00000033546	Turquoise	3.7536906049044	0.000433521351803096
ENSGALG00000013708	CYB5A	Turquoise	1.39609407440708	0.00320918474337911
ENSGALG00000012480	NMI	Turquoise	1.53964219804661	0.0047172518501442
ENSGALG00000007611	RPL35A	Turquoise	1.91501584959917	0.000972544822948406
ENSGALG00000001476	RAP1A	Turquoise	1.44434118048613	0.0496827707421337
ENSGALG00000004274	TWIST2	Turquoise	2.78608463838625	0.0100113653223092
ENSGALG00000040901	LOC100859134	Turquoise	5.42124808900362	1.55739984131928e-05
ENSGALG00000015286	SESN1	Turquoise	1.45880890493871	0.000626202627485169
ENSGALG00000003503	MYBL2	Turquoise	1.31166915134713	0.02597789196458
ENSGALG00000013733	GTF2H5	Turquoise	1.41321910046247	0.000504229869479558
ENSGALG00000007695	SNAPC5	Turquoise	1.46144187289549	0.00225577431598653
ENSGALG00000030728	ENSGALG00000030728	Turquoise	3.22959185705321	0.00101263203947548
ENSGALG00000029833	ENSGALG00000029833	Turquoise	1.85801372660328	0.0368568371660102
ENSGALG00000001718	CCNG1	Turquoise	1.25982398266159	0.0164250342517043
ENSGALG00000028673	MARCH3	Turquoise	2.17944016307053	0.0467114665900573
ENSGALG00000026970	LOC770612	Turquoise	1.87621852815836	0.0259177628752088
ENSGALG00000028273	HBBA	Turquoise	2.10513477204176	0.012412677790786
ENSGALG00000032753	GAREM2	Turquoise	2.12185218099354	0.000242840747620098
ENSGALG00000043196	ENSGALG00000043196	Turquoise	2.3701290336166	0.0248029603155418
ENSGALG00000033690	RSL1D1	Turquoise	1.34933272661907	0.00853316177602171
ENSGALG00000004594	CD74	Turquoise	1.63245173175085	0.0177234393601865
ENSGALG00000030320	YF6	Turquoise	2.27967189801107	0.000528156265279505
ENSGALG00000029694	SNTA1	Turquoise	2.09893378793468	0.033403176376799
ENSGALG00000006460	TTLL9	Turquoise	1.76103201959349	0.0242018883155472
ENSGALG00000003485	CCND3	Turquoise	1.42746128167093	0.00099862460560501
ENSGALG00000031597	HBM	Turquoise	2.82733204886355	0.000473283070246895
ENSGALG00000031275	TUBB6	Turquoise	1.6690292286216	0.00131495599347044
ENSGALG00000005473	PNAT3	Turquoise	1.39171760907367	0.00958115437422993
ENSGALG00000000866	SELENBP1	Turquoise	2.21154777669668	0.00082225178419011
ENSGALG00000040182	GAMT	Turquoise	1.77219149458047	0.0427187827176796
ENSGALG00000010127	GLO1	Turquoise	1.52061050272774	5.79996684044561e-05
ENSGALG00000011259	RPE65	Turquoise	2.33151655869131	0.000131580306578068
ENSGALG00000044256	ENSGALG00000044256	Turquoise	3.94031193332884	0.0206003299201377
ENSGALG00000025650	ENSGALG00000025650	Turquoise	4.07486794857283	0.0135158927107033
ENSGALG00000041889	ENSGALG00000041889	Turquoise	16.0580512213488	0.0213663295862284
ENSGALG00000017072	N4BP2L1	Turquoise	1.48413325052539	0.00859656261413256
ENSGALG00000011341	UNC93A	Turquoise	1.66185346780946	0.00638370968306221
ENSGALG00000015977	SMOX	Turquoise	1.79343606326036	0.000119933254579915
ENSGALG00000028871	SLC38A3	Turquoise	1.50982790193666	0.0210778679697659
ENSGALG00000026315	RAB34	Turquoise	1.56149109242093	0.0488342804085186
ENSGALG00000001335	FAM18B1	Turquoise	1.24968165292789	0.0112923785867833
ENSGALG00000035679	LMO1	Turquoise	1.95304528021265	0.00326929307238391
ENSGALG00000043234	HBAA	Turquoise	2.41186845973708	0.00110255229371784
ENSGALG00000008896	PPP1R1C	Turquoise	1.83199994760787	0.00439555288836143
ENSGALG00000038694	LOC101749846	Turquoise	2.1713004852655	0.00966366674747647
ENSGALG00000026042	SHISA3	Turquoise	8.73465687920807	0.0134373929821301
ENSGALG00000030657	THAP11	Turquoise	2.20311540148854	0.0239766296389879
ENSGALG00000000424	CMTM3	Turquoise	1.85101596947225	0.00424116858158964
ENSGALG00000005173	TUBD1	Turquoise	1.37442722126405	0.0367656128043047
ENSGALG00000034850	GLRX2	Turquoise	1.5113984527997	0.0201920815376982
ENSGALG00000009828	PPP2R5A	Turquoise	1.47893254098202	2.31047117873178e-05
ENSGALG00000014648	CETN3	Turquoise	1.30612517340373	0.0161850087193132
ENSGALG00000035810	LOC100859374	Turquoise	2.15346857869999	0.00397117474396824
ENSGALG00000026507	FDX1	Turquoise	1.47366934192384	0.00591045431485681
ENSGALG00000005597	CNN3	Turquoise	1.28833242959349	0.0137991611238666
ENSGALG00000004591	SERPINC1	Turquoise	2.28904430432797	0.0150498663696326
ENSGALG00000013489	CCDC82	Turquoise	1.28805265254571	0.0292423318728213
ENSGALG00000009943	FAM117A	Turquoise	1.37038575125238	0.0373218578179094
ENSGALG00000039696	ENTPD2	Turquoise	1.42322047554401	0.0150077293317145
ENSGALG00000006565	GGT1	Turquoise	1.83308504399994	1.32867328487353e-08
ENSGALG00000046580	ENSGALG00000046580	Turquoise	1.93010211640293	0.0238254624090915
ENSGALG00000011902	TAGLN	Turquoise	3.42999035727907	0.000236746644580109
ENSGALG00000008691	SNX5	Turquoise	1.45092069243711	0.000615998479859005
ENSGALG00000010279	TMEM69	Turquoise	1.32136606836696	0.0298131926648364
ENSGALG00000011894	CYP2D49	Turquoise	1.47433901881971	1.68550105248547e-05
ENSGALG00000026385	LYPLAL1	Turquoise	1.40679900645217	0.0205372414691714
ENSGALG00000044606	MEP1B	Turquoise	2.05258596802697	0.000122509539524696
ENSGALG00000010653	SMYD3	Turquoise	1.77882145708967	0.00369222317096623
ENSGALG00000038343	HIST2H2AA4	Turquoise	2.37230044402317	0.0108302872921017
ENSGALG00000030940	BLB2	Turquoise	2.08478358254336	0.0131040770002738
ENSGALG00000016328	GSTA	Turquoise	1.98348412550146	1.69977364943652e-05
ENSGALG00000012111	TMEM37	Turquoise	1.63339662859513	0.0331441142147209
ENSGALG00000008282	ATG4A	Turquoise	1.26516379805038	0.0276602562009087
ENSGALG00000014455	LPAR5	Turquoise	2.28549546237033	0.0093688809626564
ENSGALG00000005474	PNAT10	Turquoise	1.63662900021745	0.000282479473100822
ENSGALG00000037156	LOC420807	Turquoise	1.53395694104902	0.0150077293317145
ENSGALG00000021074	MYOC	Turquoise	1.82054185349032	0.0117613612226803
ENSGALG00000008827	FERMT1	Turquoise	1.57689926268375	0.0156366787078581
ENSGALG00000023472	LOC415852	Turquoise	6.87300906957698	0.000869173829914772
ENSGALG00000044519	APOPT1	Turquoise	2.3144833353447	0.00227686844929824
ENSGALG00000016271	PTP4A1	Turquoise	1.61920148616749	2.6799131423241e-07
ENSGALG00000031712	ENSGALG00000031712	Turquoise	2.36952067473063	0.000177461737198138
ENSGALG00000032683	ADTRP	Turquoise	1.90665196201952	0.000433416963996245
ENSGALG00000010237	NPC2	Turquoise	1.55787934617816	0.0257822602726199
ENSGALG00000005135	SERPINE2	Turquoise	1.388735277049	0.00117217034737355
ENSGALG00000043416	TARS2	Turquoise	1.69902621488879	0.0092477412787365
ENSGALG00000046082	FAM181B	Turquoise	2.05809073016115	0.029313084886221
ENSGALG00000004121	LPAR4	Turquoise	1.80456422067979	6.99106651608961e-06
ENSGALG00000035078	FAM19A1	Turquoise	2.83814272524204	0.0410554213852104
ENSGALG00000001569	RHOC	Turquoise	2.10206290941766	0.000949412311877666
ENSGALG00000008728	PTER	Turquoise	1.87146002795693	0.000331275359929888
ENSGALG00000013112	RERGL	Turquoise	1.96326586896804	4.10058812850521e-09
ENSGALG00000015338	QRSL1	Turquoise	1.2482383362124	0.0450379870909731
ENSGALG00000002771	CRIP1	Turquoise	2.02458102717433	0.0083214991138603
ENSGALG00000028147	CTSK	Turquoise	1.81977931875072	0.0376953893283043
ENSGALG00000025755	SPTSSA	Turquoise	1.42826345545998	0.00497375386890266
ENSGALG00000043009	WNT1	Turquoise	1.92846293571312	0.0131513730680454
ENSGALG00000008867	COMMD5	Turquoise	1.25567428015692	0.0295612105994365
ENSGALG00000022875	MOG	Turquoise	2.20134188113157	0.00737366371971055
ENSGALG00000029474	ENSGALG00000029474	Turquoise	1.91547635147252	0.000306339657721509
ENSGALG00000042203	ENSGALG00000042203	Turquoise	2.19329623389719	0.0340165899225541
ENSGALG00000026904	RN7SL1	Turquoise	14.5861727870318	0.000225452210941362
ENSGALG00000043787	DEPTOR	Turquoise	1.31433923919081	0.0192886076932617
ENSGALG00000015180	PSAT1	Turquoise	1.93393982584792	1.50666652333042e-11
ENSGALG00000016363	ACP1	Turquoise	1.31561741887895	0.00601234831812825
ENSGALG00000020260	PGRMC1	Turquoise	1.87905994788497	7.4679530512866e-08
ENSGALG00000030115	WISP1	Turquoise	2.20090481880268	0.00926794801465
ENSGALG00000007462	CTSZ	Turquoise	1.34885249806149	0.00917245368464534
ENSGALG00000028928	LCAT	Turquoise	2.00136869034049	0.000219216899648356
ENSGALG00000043461	ENSGALG00000043461	Turquoise	10.5468336420775	0.0339238285826972
ENSGALG00000042099	ENSGALG00000042099	Turquoise	2.89131972674025	0.000453658097215046
ENSGALG00000015849	ME1	Turquoise	1.28443493726408	0.0226376853310161
ENSGALG00000009774	ELF2	Turquoise	1.33786967038365	0.00138643384147511
ENSGALG00000034511	LOC418108	Turquoise	1.7397945955827	0.0270718232389312
ENSGALG00000036847	PLAC9	Turquoise	2.72058711837665	0.00769440708468005
ENSGALG00000037747	ENSGALG00000037747	Turquoise	1.80517940030164	0.0231326484949078
ENSGALG00000035397	NDRG1	Turquoise	1.72260475065497	0.00961817061389163
ENSGALG00000026207	CNTF	Turquoise	2.53129537627511	0.0220884223361506
ENSGALG00000029742	ENSGALG00000029742	Turquoise	1.74350879178762	0.0402327505849114
ENSGALG00000030639	ENSGALG00000030639	Turquoise	1.74351240365178	0.0402327505849114
ENSGALG00000034990	ENSGALG00000034990	Turquoise	1.56201875724992	0.0193511663720949
ENSGALG00000041390	TMEM141	Turquoise	1.6438447451597	0.0481728167448778
ENSGALG00000001017	WRAP73	Turquoise	1.27556850744604	0.0446275520510243
ENSGALG00000035993	SUOX	Turquoise	2.29942102320439	0.0383481389158708
ENSGALG00000006088	DCTN5	Turquoise	1.21443017796344	0.040857157925276
ENSGALG00000002308	COMMD10	Turquoise	1.36742664641366	0.0184921763976744
ENSGALG00000011560	PACRG	Turquoise	1.41561938358853	0.00966366674747647
ENSGALG00000032653	ENSGALG00000032653	Turquoise	1.54668400734071	0.0328300501381812
ENSGALG00000007728	PRODH	Turquoise	1.73381737994114	0.00701992297908988
ENSGALG00000011868	SNAPC1	Turquoise	1.31456356221224	0.0239932771421834
ENSGALG00000030647	MFAP2	Turquoise	1.75331494862347	0.0301405987606175
ENSGALG00000011331	CTH	Turquoise	1.33554350166298	0.0171029012524733
ENSGALG00000041935	ZNF503	Turquoise	4.91303539334296	0.0214268187817953
ENSGALG00000021658	PAFAH2	Turquoise	1.6769301410409	0.0288418169246082
ENSGALG00000016222	NDP	Turquoise	1.65927728230521	0.000202626158201959
ENSGALG00000003175	STKLD1	Turquoise	1.68801620876934	0.000975698334142434
ENSGALG00000030781	CA2	Turquoise	1.73238790840893	0.000456086672590733
ENSGALG00000033736	ENSGALG00000033736	Turquoise	2.2196032984743	0.00134934521910685
ENSGALG00000042981	CARHSP1	Turquoise	1.64668977281419	0.000752429563751726
ENSGALG00000015182	NEPRO	Turquoise	1.54303264378767	0.0490244304533078
ENSGALG00000021627	IFI6	Turquoise	3.34641748658109	0.00882038192577939
ENSGALG00000007941	C11orf74	Turquoise	1.45698865775675	0.0461831631775425
ENSGALG00000008821	NDUFA5	Turquoise	1.39541289769165	0.00646928340156811
ENSGALG00000013400	PDCD6	Turquoise	1.50853729064133	0.00137369581800491
ENSGALG00000000909	GFAP	Turquoise	3.29711491311655	1.27381660139438e-05
ENSGALG00000034303	C1orf115	Turquoise	1.60101431006929	0.00418609704112748
ENSGALG00000045769	ENSGALG00000045769	Turquoise	2.58775032580732	0.00784821752692536
ENSGALG00000016828	GRTP1	Turquoise	2.82165264638364	1.09220140296571e-06
ENSGALG00000005266	BEAN1	Turquoise	1.91833189394651	2.50366184573754e-06
ENSGALG00000002160	B2M	Turquoise	1.58106831940982	0.00390427650807556
ENSGALG00000040586	TUBA3E	Turquoise	1.42931396600804	0.0270325311760508
ENSGALG00000010713	SDCCAG8	Turquoise	1.56533936351323	0.000729957989255268
ENSGALG00000005000	COMTD1	Turquoise	1.41870560127199	0.0292569693531767
ENSGALG00000005610	SLC44A3	Turquoise	1.57381037941281	0.000187776070170227
ENSGALG00000041419	SLC6A8	Turquoise	1.58861950256257	0.0138439189289333
ENSGALG00000034434	IDH2	Turquoise	1.85849227056488	0.00284428421580541
ENSGALG00000044018	ENSGALG00000044018	Turquoise	2.30086691827089	0.0138493257181868
ENSGALG00000026392	PIPOX	Turquoise	2.03960392757398	0.0247374683783498
ENSGALG00000029721	ENSGALG00000029721	Turquoise	2.0492086362009	0.00796215442571389
ENSGALG00000010842	UBR7	Turquoise	1.27483996466733	0.0022511806130583
ENSGALG00000028204	GPX1	Turquoise	1.57458688565611	0.0352407513318406
ENSGALG00000043051	CLU	Turquoise	1.45241090551055	0.0231339685539702
ENSGALG00000009890	MRPS10	Turquoise	1.34173332834693	0.0396060588506458
ENSGALG00000008133	AS3MT	Turquoise	1.67290262604456	0.00483381362254221
ENSGALG00000015230	NME7	Turquoise	1.59849166106192	0.0134373929821301
ENSGALG00000045199	ENSGALG00000045199	Turquoise	1.77830183304753	0.0175584790804737
ENSGALG00000015746	JAM2	Turquoise	1.45788743900308	0.000201305823166791
ENSGALG00000009512	TFPI2	Turquoise	1.51167963422648	0.0241353334071211
ENSGALG00000004170	ADA	Turquoise	1.78715891028438	0.0311305863623201
ENSGALG00000015053	GLDC	Turquoise	1.72059485608152	3.49803874785525e-06
ENSGALG00000003727	HAUS8	Turquoise	1.39006255298571	0.0196468954827687
ENSGALG00000026715	MIF4GD	Turquoise	1.41485060065436	0.030739020261233
ENSGALG00000017036	LHFP	Turquoise	1.7370095770537	0.000113215863971965
ENSGALG00000010046	FAM177A1	Turquoise	1.3301418841239	0.00685720402291991
ENSGALG00000030920	APOC3	Turquoise	2.30653099978142	0.00783131635362772
ENSGALG00000003022	LOC100857724	Turquoise	1.95323626095273	4.69416658804804e-06
ENSGALG00000013095	DERA	Turquoise	1.45617109392273	0.00449082642903341
ENSGALG00000005767	TRAF7	Turquoise	1.23901993090252	0.0455364934152584
ENSGALG00000043010	NR2F6	Turquoise	1.56287409400902	0.0371196522192946
ENSGALG00000002358	CDO1	Turquoise	1.45389418604074	0.00423877616247562
ENSGALG00000026426	OTUD1	Turquoise	1.92176324067362	0.0489473859547783
ENSGALG00000041898	FAM43A	Turquoise	2.43938026826049	0.0159296925308621
ENSGALG00000029601	ENSGALG00000029601	Turquoise	2.41165593216289	0.0133957561337629
ENSGALG00000042293	ENSGALG00000042293	Turquoise	1.9709506643538	0.0049571568708934
ENSGALG00000000243	RDM1	Turquoise	1.57737121202993	0.0384999696352101
ENSGALG00000003935	PBLD	Turquoise	2.10487390371725	0.000631905345145689
ENSGALG00000012731	TBC1D7	Turquoise	1.34875149130927	0.0235966536045462
ENSGALG00000007090	CPN1	Turquoise	2.0938286567486	3.68959057335865e-05
ENSGALG00000006077	C11orf58	Turquoise	1.33401584335137	0.00687939342046774
ENSGALG00000040976	ACTR6	Turquoise	1.23773518218229	0.0465507855606351
ENSGALG00000045064	ENSGALG00000045064	Turquoise	1.58997238403828	0.00441510302645402
ENSGALG00000028354	METRNL	Turquoise	1.39175721078364	0.0432060861783298
ENSGALG00000046647	ENSGALG00000046647	Turquoise	1.78344257248623	0.00500740695702694
ENSGALG00000016497	UBXN2A	Turquoise	1.73186500651326	6.35362641409759e-06
ENSGALG00000035489	HINTW	Turquoise	1.63888254668795	0.0190166549552419
ENSGALG00000033566	ENSGALG00000033566	Turquoise	2.42238671286844	0.000387303766819704
ENSGALG00000017644	COTL1	Turquoise	1.41447552959165	0.00334339148634724
ENSGALG00000046548	ENSGALG00000046548	Turquoise	1.99048875839829	0.00242304387593933
ENSGALG00000012350	TDRD7	Turquoise	1.37122779107478	0.012412677790786
ENSGALG00000012721	C2H6orf52	Turquoise	1.26606350346719	0.0338280663538856
ENSGALG00000002024	COMT	Turquoise	1.37757474729569	0.00193887002235298
ENSGALG00000006261	SELENOF	Turquoise	1.3882518857501	0.0123453957540649
ENSGALG00000011797	MTHFD1	Turquoise	1.5332328174097	9.31580803010274e-05
ENSGALG00000026591	GNG12	Turquoise	1.37919691016112	0.00195796752250103
ENSGALG00000003878	PIN4	Turquoise	1.86589308164376	0.0253697629276084
ENSGALG00000014708	GSTK1	Turquoise	1.80812813812468	3.1299322837122e-09
ENSGALG00000005794	BLOC1S2	Turquoise	1.34328019849327	0.0209493483341656
ENSGALG00000036759	ENSGALG00000036759	Turquoise	1.5142463205779	0.0263782255663067
ENSGALG00000042557	LOC421238	Turquoise	1.80971796703354	0.00515777543030844
ENSGALG00000023542	ALPL	Turquoise	2.23420543222807	3.50042433507646e-06
ENSGALG00000037504	CFAP36	Turquoise	1.9409545205245	6.98994998654644e-11
ENSGALG00000037487	WBP1	Turquoise	1.73850507698882	0.0327425705295223
ENSGALG00000012809	ECI2	Turquoise	1.26065166770061	0.0356551580290063
ENSGALG00000039480	ENSGALG00000039480	Turquoise	7.01611672550463	0.00025280628246559
ENSGALG00000034919	CDK2AP1	Turquoise	1.51002088628011	8.50960236511129e-05
ENSGALG00000012206	CGRRF1	Turquoise	1.30291874226353	0.0144449476850251
ENSGALG00000029387	PURA	Turquoise	1.74865436994992	0.0184921763976744
ENSGALG00000029246	ENSGALG00000029246	Turquoise	2.11120039752566	7.45414187242582e-05
ENSGALG00000014647	RIT1	Turquoise	1.28570977050072	0.0217516024675
ENSGALG00000011650	NIFK	Turquoise	1.56255845209495	0.0226252440444404
ENSGALG00000016479	LAPTM4A	Turquoise	1.62087167944742	5.77938793475953e-07
ENSGALG00000023193	SOCS1B	Turquoise	1.97576929542796	0.0473835599717004
ENSGALG00000015190	GTPBP8	Turquoise	1.35733343038503	0.00571773960937853
ENSGALG00000011511	CKB	Turquoise	1.66330495768937	0.00120167957822855
ENSGALG00000039228	ZFP36L1	Turquoise	2.00705861500281	0.0134698405498356
ENSGALG00000013828	GALM	Turquoise	1.72952988477596	1.12004456367757e-05
ENSGALG00000031031	SELENOH	Turquoise	2.95859855206573	0.0335564702322318
ENSGALG00000041514	CCDC189	Turquoise	1.75454141793649	0.00657219872100834
ENSGALG00000034345	COA3	Turquoise	2.85661840644823	0.0235661219422834
ENSGALG00000030847	FZD2	Turquoise	1.86994775754196	0.0294826441913112
ENSGALG00000042797	LOC421419	Turquoise	1.55594446367554	1.58895875172235e-05
ENSGALG00000013591	BLOC1S4	Turquoise	1.71783778636697	0.0043098515441461
ENSGALG00000030195	ENSGALG00000030195	Turquoise	7.68101203712877	0.000937802332129492
ENSGALG00000028187	FUNDC1	Turquoise	1.22496832514195	0.0343638178980792
ENSGALG00000007127	ENSGALG00000007127	Turquoise	1.98670226869202	3.24975112893343e-14
ENSGALG00000027768	CTDSP1	Turquoise	1.87755104952684	5.97648448370077e-06
ENSGALG00000035621	WDR83	Turquoise	1.75094412064827	0.016284332413874
ENSGALG00000035554	ENSGALG00000035554	Turquoise	3.69690135909132	0.0266091743301612
ENSGALG00000020510	ENSGALG00000020510	Turquoise	1.66130722045572	0.00459700604192389
ENSGALG00000028119	CDC42SE1	Turquoise	1.53112758895669	0.0297435411055249
ENSGALG00000042246	BCKDHA	Turquoise	1.57015135135231	0.0317974152360211
ENSGALG00000035656	ZMIZ2	Turquoise	1.52724117492733	0.03796148779358
ENSGALG00000031292	AP1S1	Turquoise	2.08172141001798	0.0319598387052644
ENSGALG00000006346	CXCL14	Turquoise	1.55640098866341	0.000110394931838193
ENSGALG00000013878	PCYOX1	Turquoise	1.48498130978907	1.5703511412865e-05
ENSGALG00000032365	CEBPG	Turquoise	1.25791787948679	0.0401482896197225
ENSGALG00000031251	ENSGALG00000031251	Turquoise	3.6226907188563	0.032313780840061
ENSGALG00000046347	FOXRED1	Turquoise	1.7321197341569	0.0117687716341889
ENSGALG00000016514	ENSGALG00000016514	Turquoise	1.34072595656528	0.0492486322357638
ENSGALG00000031860	ADHFE1	Turquoise	2.11799998904155	1.70686754669089e-05
ENSGALG00000042184	ALDH4A1	Turquoise	2.18405868567416	1.44727263900896e-11
ENSGALG00000001606	INPP5B	Turquoise	1.37417522478122	0.00772115360349067
ENSGALG00000032372	CYB5R2	Turquoise	1.28958307305238	0.025730939066444
ENSGALG00000031010	OLIG2	Turquoise	2.52450117976573	0.00442783094918425
ENSGALG00000029319	UQCRB	Turquoise	1.36566136996982	0.0076393004034405
ENSGALG00000042478	MT-ND4L	Turquoise	2.36812502056529	4.29922465257802e-06
ENSGALG00000046614	S100A13	Turquoise	2.34598616887314	0.0203770598885057
ENSGALG00000012624	AAED1	Turquoise	2.15210381644838	0.00104494192017854
ENSGALG00000004763	ALDH3A2	Turquoise	1.53997219070912	0.000102794247747773
ENSGALG00000010307	ACYP1	Turquoise	1.72623114648231	0.0166889088737929
ENSGALG00000001475	STMN1	Turquoise	1.27686369808216	0.036330958482633
ENSGALG00000034859	COMMD9	Turquoise	1.47008853310741	0.000236262495447977
ENSGALG00000004009	DHRS13	Turquoise	2.90200399839234	0.0134373929821301
ENSGALG00000007353	MTFMT	Turquoise	1.32431984750311	0.0461990487426149
ENSGALG00000031038	RPL28	Turquoise	2.10019446506729	0.00903831093364468
ENSGALG00000023364	CDC42EP4	Turquoise	1.82844265369751	0.0141319665152343
ENSGALG00000037716	UBA52	Turquoise	1.66261401218953	0.0165690505700419
ENSGALG00000025959	MKRN2OS	Turquoise	1.7709846339943	0.0262069508480368
ENSGALG00000025999	NDUFA4	Turquoise	1.40504498946929	0.0338772510658846
ENSGALG00000030512	PROCA1	Turquoise	3.24735656308691	0.0380738456280325
ENSGALG00000014508	CD38	Turquoise	1.524638449499	0.00107796558846536
ENSGALG00000043754	GLUL	Turquoise	2.34750619961357	1.36913835192605e-11
ENSGALG00000020688	CYP4B1	Turquoise	1.35986176672615	0.0312981912548394
ENSGALG00000034784	ENSGALG00000034784	Turquoise	1.87327734766623	0.0109291625074018
ENSGALG00000004530	MMD2	Turquoise	2.02699688523635	4.29040336109107e-13
ENSGALG00000029855	ENSGALG00000029855	Turquoise	1.68500201009276	0.00318957959531286
ENSGALG00000005944	ZNF639	Turquoise	1.35284035397834	0.00385891651487269
ENSGALG00000004489	ENSGALG00000004489	Turquoise	1.5372002302398	0.00865848694446808
ENSGALG00000012355	DARS	Turquoise	1.32517694298167	0.00554929052572088
ENSGALG00000037067	EIF3E	Turquoise	1.39096066104541	4.40882791944179e-05
ENSGALG00000005774	NKAIN4	Turquoise	1.80026141946752	1.10619456802933e-06
ENSGALG00000029500	MT-ND5	Turquoise	2.13473252512568	0.000414395822624499
ENSGALG00000044240	H1F0	Turquoise	2.61873098051176	0.0004925569032519
ENSGALG00000000456	MRPS21	Turquoise	1.78728154610081	0.00975283487858512
ENSGALG00000010785	ACOT11	Turquoise	1.49897367505896	0.00333141313713408
ENSGALG00000028001	COMMD2	Turquoise	1.32167931774656	0.0126718069184101
ENSGALG00000034458	S100A1	Turquoise	2.68416084367058	0.0100774462202823
ENSGALG00000008738	LOC424109	Turquoise	1.52901232882641	0.0117405955949453
ENSGALG00000028167	RBM18	Turquoise	1.35607100075401	0.0182166397711233
ENSGALG00000011619	SIVA1	Turquoise	1.84664667101871	0.0422252678358458
ENSGALG00000032465	ATP8	Turquoise	2.04164173888147	0.0158255398509684
ENSGALG00000031890	YBX3	Turquoise	1.5313981845135	0.0321131954660873
ENSGALG00000013098	MGST1	Turquoise	1.70485936148312	3.40341839274117e-06
ENSGALG00000009594	RARRES1	Turquoise	1.89968544039784	0.00682695350112153
ENSGALG00000038667	MRPS12	Turquoise	2.29402496788434	0.0492486322357638
ENSGALG00000015399	FUT10	Turquoise	1.64454843474418	0.000643582028405988
ENSGALG00000036074	RPP40	Turquoise	1.6094870719141	0.00105249043392652
ENSGALG00000033447	H2AFV	Turquoise	1.72112460957942	0.0334872896801314
ENSGALG00000033129	ZFP36L2	Turquoise	1.88879578211875	0.000571882328767432
ENSGALG00000043598	ENSGALG00000043598	Turquoise	2.17911228361834	3.38181350151267e-05
ENSGALG00000028056	RRP36	Turquoise	1.44233216465002	0.0050558465941228
ENSGALG00000011885	ANXA5	Turquoise	1.92660999292654	3.99911350052533e-06
ENSGALG00000042939	HMBS	Turquoise	1.41019435121524	0.0103668524166707
ENSGALG00000010147	CBWD1	Turquoise	1.39004829924539	0.0180012521582536
ENSGALG00000012781	EEF1E1	Turquoise	1.33277397409825	0.0154677594671764
ENSGALG00000034275	MCAT	Turquoise	1.46902021619486	0.00232518709210559
ENSGALG00000014789	MRPS36	Turquoise	1.43902038424359	0.0330638283591556
ENSGALG00000043409	ENSGALG00000043409	Turquoise	1.98634197671836	0.00403027377030953
ENSGALG00000027876	ENSGALG00000027876	Turquoise	1.55315626116386	0.00902854805406403
ENSGALG00000027561	GNG5	Turquoise	1.46404030994708	0.0404913670893865
ENSGALG00000022991	SMIM20	Turquoise	1.79499261260004	0.00597319304067801
ENSGALG00000041625	LSM5	Turquoise	1.60494994306181	0.00159689722216157
ENSGALG00000021972	PLIN4	Turquoise	1.57566587653112	0.0320788141588393
ENSGALG00000032239	GCHFR	Turquoise	1.46367215126112	0.0252581873747644
ENSGALG00000003361	TREM-B1	Turquoise	2.05607796875449	0.0105769464325749
ENSGALG00000015762	LYRM2	Turquoise	1.56342204313751	0.00853316177602171
ENSGALG00000026095	CDC26	Turquoise	2.53999266499769	0.017925875167313
ENSGALG00000016954	RGCC	Turquoise	2.42061976384072	0.0317056533857927
ENSGALG00000043307	HIBCH	Turquoise	1.47601358205086	2.23584023077983e-05
ENSGALG00000030164	ECH1	Turquoise	1.69757497507125	0.0177149302238808
ENSGALG00000033530	GRN	Turquoise	2.55257979237801	0.0131513730680454
ENSGALG00000037838	MT-ND6	Turquoise	2.30475707830526	8.45687917340496e-05
ENSGALG00000028227	SLC25A20	Turquoise	1.83837864324912	2.77843852118841e-07
ENSGALG00000046369	ENSGALG00000046369	Turquoise	3.01327132668727	0.0109291625074018
ENSGALG00000035157	SOX21	Turquoise	2.50858123030058	0.000401926175746481
ENSGALG00000010614	SLC25A4	Turquoise	1.79438579304007	3.31497094743207e-06
ENSGALG00000017363	C16orf87	Turquoise	1.71454806564269	0.000229044377846722
ENSGALG00000040840	MPST	Turquoise	1.35859197105506	0.00413607764376231
ENSGALG00000033378	AKTIP	Turquoise	1.23632357790845	0.0221536219731846
ENSGALG00000030059	WDYHV1	Turquoise	1.65485788760864	0.00378006409133827
ENSGALG00000034661	ID1	Turquoise	3.14579897441211	0.00903831093364468
ENSGALG00000002388	GBAS	Turquoise	1.2463861581423	0.0272141767742059
ENSGALG00000009747	ATP23	Turquoise	1.48452611383514	0.00243459147220407
ENSGALG00000001791	LOC415664	Turquoise	1.53890873567218	0.0346148569331978
ENSGALG00000030991	IRX1	Turquoise	1.67364063569846	0.0103221572714237
ENSGALG00000003745	NECAP2	Turquoise	1.55523592366004	0.012156141123871
ENSGALG00000009441	TAF1A	Turquoise	1.41610541021642	0.00318642985846003
ENSGALG00000029766	ITGB5	Turquoise	1.52282160472616	6.02912459830264e-05
ENSGALG00000003625	NDUFS5	Turquoise	1.62807727706329	0.0287825006947949
ENSGALG00000039203	MOB1A	Turquoise	1.35511495162225	0.0206028810731767
ENSGALG00000013967	NUDT5	Turquoise	1.92604817960134	0.000425753683146556
ENSGALG00000008317	SDSL	Turquoise	2.08868695774684	1.572249199952e-05
ENSGALG00000019894	TMEM14A	Turquoise	1.47668540951655	0.0028785628528111
ENSGALG00000038652	LOC395611	Turquoise	2.56071716504783	9.12647880073823e-11
ENSGALG00000044554	RIDA	Turquoise	1.41103738671993	0.00397630388763678
ENSGALG00000011295	SOCS2	Turquoise	1.84521721468648	0.000131843146927462
ENSGALG00000031966	TIMM9	Turquoise	1.34081898284195	0.0262301759122036
ENSGALG00000037325	SERP1	Turquoise	1.79816268952684	0.0120076785385332
ENSGALG00000038345	SNX29	Turquoise	1.52180246935819	0.0304327234151136
ENSGALG00000028466	IL34	Turquoise	2.26177134518394	0.000475596430982396
ENSGALG00000033441	COX14	Turquoise	2.57545968675426	0.02261742494382
ENSGALG00000035015	ALAS2	Turquoise	2.84735708143861	0.00967787494595575
ENSGALG00000029687	SLC39A1	Turquoise	2.17734216294994	0.0412258756937058
ENSGALG00000014555	C12orf57	Turquoise	1.88942458738053	0.0165682231882139
ENSGALG00000045469	BCAN	Turquoise	1.55912750589668	0.000198035381369223
ENSGALG00000014942	NSA2	Turquoise	1.32498253515556	0.0260476994950105
ENSGALG00000041065	SMKR1	Turquoise	1.62753572406974	0.0236246879089572
ENSGALG00000037674	ENSGALG00000037674	Turquoise	2.89814368007351	7.25792250136337e-07
ENSGALG00000002057	POLR2D	Turquoise	1.3282410933541	0.0351414569865561
ENSGALG00000030776	METTL7A	Turquoise	1.48121325618522	0.0141326175172731
ENSGALG00000010818	PLPP3	Turquoise	1.55822548842075	0.000124268127046689
ENSGALG00000014753	CENPK	Turquoise	1.61348619689918	0.00130434397558993
ENSGALG00000032736	MGLL	Turquoise	1.74852258858942	5.73441456321652e-06
ENSGALG00000003570	ATIC	Turquoise	1.82336275965462	1.20070925972788e-07
ENSGALG00000026796	SNAPIN	Turquoise	1.54038789961293	0.0436534039344843
ENSGALG00000027860	CISD2	Turquoise	1.3908328946534	0.00853316177602171
ENSGALG00000038933	FABP7	Turquoise	1.72974251636503	0.000484950207060868
ENSGALG00000038671	LOC422090	Turquoise	2.18184291033192	0.000651209733007651
ENSGALG00000036618	ENY2	Turquoise	1.35983681296965	0.0283165284346324
ENSGALG00000035031	HEY1	Turquoise	1.41132232722871	0.00331418602296653
ENSGALG00000033595	ENSGALG00000033595	Turquoise	1.56846765841037	9.7373201109502e-05
ENSGALG00000033996	TMEM220	Turquoise	1.57849195926805	0.0117725214177809
ENSGALG00000028026	NDUFS4	Turquoise	1.29791380364802	0.0327899224329792
ENSGALG00000001529	THYN1	Turquoise	1.3177319540297	0.0367567073530175
ENSGALG00000039326	HSBP1L1	Turquoise	2.54987281187735	0.00271240398823892
ENSGALG00000008091	PTPMT1	Turquoise	1.93361301735341	0.0168022539722161
ENSGALG00000037593	PINK1	Turquoise	1.38796374007391	6.77837674567394e-05
ENSGALG00000012128	IMMP1L	Turquoise	1.59046371079428	0.0223802903311343
ENSGALG00000003348	HIGD2A	Turquoise	3.27075480447908	0.00461545865378872
ENSGALG00000004971	URM1	Turquoise	1.26980284141875	0.0445509340090636
ENSGALG00000037736	AKT2	Turquoise	1.38481928746642	0.0497780499184683
ENSGALG00000010700	RPA3	Turquoise	1.41112450051314	0.0393563840463571
ENSGALG00000026374	PFDN2	Turquoise	1.68733969631679	0.0214996139276759
ENSGALG00000010758	Cyb5rl	Turquoise	1.38184013727297	0.00738410749072876
ENSGALG00000042242	NDUFB9	Turquoise	1.46555231672782	0.0472674957953768
ENSGALG00000036229	ND4	Turquoise	2.38663607690097	4.29922465257802e-06
ENSGALG00000031766	PPP1R7	Turquoise	1.4651746069381	6.28063352690641e-05
ENSGALG00000008985	SRI	Turquoise	1.28877289410487	0.00811654305729243
ENSGALG00000027334	NIPSNAP3A	Turquoise	1.35987208411699	0.0294860669691279
ENSGALG00000043428	FBXW4	Turquoise	1.41861482793888	3.59386839033356e-05
ENSGALG00000004302	NDUFA10	Turquoise	1.28049458229785	0.0421441256170669
ENSGALG00000027714	ATG10	Turquoise	1.67345924224433	3.39320832859741e-06
ENSGALG00000023359	BTBD17	Turquoise	2.05636935981088	0.000706392370024626
ENSGALG00000002197	NPM1	Turquoise	1.25747730443908	0.0264434119776276
ENSGALG00000036491	DRAM2	Turquoise	1.83043978751852	1.68939955088931e-05
ENSGALG00000038595	POLR2I	Turquoise	1.494148187358	0.0138415384152231
ENSGALG00000006976	LOC424892	Turquoise	1.47706508194164	8.99171989175522e-05
ENSGALG00000010979	HSD17B11	Turquoise	1.50016503040865	0.0098285318172933
ENSGALG00000035496	ENSGALG00000035496	Turquoise	1.60857611189579	0.00339722506123259
ENSGALG00000034430	CMC2	Turquoise	2.17585196228815	3.99289790372847e-08
ENSGALG00000038604	PHB	Turquoise	1.30633982520413	0.0157035234328206
ENSGALG00000011655	IQCB1	Turquoise	1.72206258922608	0.00169458492944512
ENSGALG00000005001	CNBP	Turquoise	1.27530724117667	0.0261121033963917
ENSGALG00000033084	ENSGALG00000033084	Turquoise	1.66362043281274	3.54178360243805e-05
ENSGALG00000030590	COA6	Turquoise	1.66692645900932	0.00617344533353826
ENSGALG00000037989	IL10RB	Turquoise	1.58592452892326	0.00156003868813322
ENSGALG00000041078	MID1IP1	Turquoise	3.08300242671438	0.000358227823778504
ENSGALG00000030120	ITGB1BP3	Turquoise	1.78984097774376	9.7373201109502e-05
ENSGALG00000009035	GTPBP10	Turquoise	1.30014011458536	0.0203165575416674
ENSGALG00000016906	SPRY2	Turquoise	1.53855971574535	9.11974013658988e-05
ENSGALG00000034352	MRPL43	Turquoise	3.09735507527355	0.00382953963719977
ENSGALG00000011483	Mpc1	Turquoise	1.75714349159811	7.15459918022725e-07
ENSGALG00000028210	LOC100858814	Turquoise	2.9263624952232	0.000550664219569797
ENSGALG00000042468	ENSGALG00000042468	Turquoise	5.02155060216537	0.0222778468695795
ENSGALG00000015917	EEF1A1	Turquoise	1.56447519825986	5.06575001613768e-08
ENSGALG00000026865	XRCC2	Turquoise	1.62078026953833	0.000532757897452576
ENSGALG00000015939	THNSL2	Turquoise	1.54389706515495	0.000460658620022433
ENSGALG00000002488	PAIP2	Turquoise	1.25713382989033	0.0200063093290766
ENSGALG00000029691	NFKBIB	Turquoise	1.8386884347477	0.0336140407930907
ENSGALG00000003589	VTN	Turquoise	1.80156407690412	6.9667073561086e-06
ENSGALG00000011376	ANKRD9	Turquoise	3.19599405677535	0.0152137154330229
ENSGALG00000026613	ENSGALG00000026613	Turquoise	3.76704485002952	2.51156929944361e-05
ENSGALG00000014413	CCDC58	Turquoise	1.48662792993347	0.0197636195140386
ENSGALG00000028551	LOC100859645	Turquoise	1.92639632299463	3.88378927899596e-06
ENSGALG00000040606	RAC3	Turquoise	1.364083644502	0.00411398267768553
ENSGALG00000019171	C1H21ORF33	Turquoise	1.3421738984393	0.00938286741011614
ENSGALG00000017207	CWC15	Turquoise	1.23232300556796	0.0296048553416742
ENSGALG00000010432	GSTZ1	Turquoise	1.58848712429347	0.0015076777917805
ENSGALG00000029419	MRPL16	Turquoise	1.50614929898373	0.0365499349550324
ENSGALG00000026846	JMJD7	Turquoise	1.492968125684	0.0166480232510259
ENSGALG00000036876	TMEM230	Turquoise	1.38442934239158	2.41228631242423e-05
ENSGALG00000002847	RPE	Turquoise	1.44236653422518	0.0309423932386585
ENSGALG00000011312	OXSM	Turquoise	1.4924038020805	0.0209493483341656
ENSGALG00000032988	PCMT1L	Turquoise	1.28843764673693	0.0490244304533078
ENSGALG00000040672	IGFBP4	Turquoise	1.8488985694444	0.0031814134111737
ENSGALG00000007205	COX6A1	Turquoise	2.00643067218595	0.00470836978440665
ENSGALG00000035707	ENSGALG00000035707	Turquoise	1.5337836942189	0.00800127677494131
ENSGALG00000001049	CASP1	Turquoise	1.37696118872647	0.0387343482891451
ENSGALG00000011529	NAAA	Turquoise	2.12709776936525	5.33069764586211e-10
ENSGALG00000011856	FMC1	Turquoise	7.46906079284344	0.000255084634696055
ENSGALG00000013709	TIMM21	Turquoise	1.74459511215681	0.000343889243065329
ENSGALG00000015316	C6orf203	Turquoise	1.41924815434665	0.0126169660383097
ENSGALG00000035994	ENSGALG00000035994	Turquoise	1.74944907874253	6.40653280499184e-05
ENSGALG00000032595	NDUFB2	Turquoise	1.95898035812936	0.0158992168679253
ENSGALG00000035223	NDUFA6	Turquoise	1.7957227896667	0.0215062179185824
ENSGALG00000004783	C9orf16	Turquoise	1.40943848800822	0.0010190686970835
ENSGALG00000031331	PKIG	Turquoise	1.92268755170302	0.000320175337204373
ENSGALG00000035636	PHYH	Turquoise	1.87057351693664	3.61776712448933e-12
ENSGALG00000005849	PPDPF	Turquoise	1.69517038643742	0.0100774462202823
ENSGALG00000009432	C4orf46	Turquoise	1.56667201590326	0.00870259862334935
ENSGALG00000016971	TSC22D1	Turquoise	1.25668698713972	0.0373934061369312
ENSGALG00000023122	SULT1B	Turquoise	2.82625307555547	0.00209997248131322
ENSGALG00000007114	APOA1	Turquoise	2.51452239830134	5.29229697572221e-07
ENSGALG00000013759	MRPL47	Turquoise	1.46638822335281	0.0169422936123159
ENSGALG00000001024	TPRG1L	Turquoise	1.26909577125242	0.0380409851230456
ENSGALG00000032679	GCSH	Turquoise	1.49774587183694	0.00406367054478511
ENSGALG00000014081	OCIAD1	Turquoise	1.34199654887105	0.00943934799682374
ENSGALG00000009811	TATDN3	Turquoise	1.37627477943352	0.0282964877139977
ENSGALG00000032394	SEPW1	Turquoise	2.38419217228719	0.00123848098659063
ENSGALG00000009978	DTD2	Turquoise	2.45134924268356	0.00011804538211287
ENSGALG00000036991	WDR83OS	Turquoise	1.75000019152678	0.0306623308314301
ENSGALG00000003169	CBFB	Turquoise	1.48171961976349	0.00153909504438833
ENSGALG00000033207	HIBADH	Turquoise	1.70549291916658	4.57965392778324e-08
ENSGALG00000010722	LOC395159	Turquoise	1.83432572166093	0.000181143509443938
ENSGALG00000045738	ENSGALG00000045738	Turquoise	2.52239779377429	0.00701992297908988
ENSGALG00000004963	TIMM8A	Turquoise	1.52098290077495	0.00315156811801353
ENSGALG00000044433	MRPS15	Turquoise	1.42983779907157	0.0300675920589608
ENSGALG00000023191	MRPS18C	Turquoise	1.45997212439001	0.0378797129883443
ENSGALG00000007220	FTH1	Turquoise	1.6456120799801	0.0164417535155034
ENSGALG00000008590	EEF1B2	Turquoise	1.37887585002256	0.00206241608844213
ENSGALG00000030925	LHPP	Turquoise	1.51441385474359	0.00989206986142807
ENSGALG00000002519	SLC25A33	Turquoise	1.35463647987016	0.0143423679738456
ENSGALG00000003250	ITPA	Turquoise	1.35784563315063	0.0490124212918779
ENSGALG00000015304	SNX3	Turquoise	1.4112555019821	0.00013921631920535
ENSGALG00000020005	SFT2D1	Turquoise	1.42982541924071	0.00458565398446601
ENSGALG00000007131	HMGN5	Turquoise	1.37091912064875	0.00426041107979714
ENSGALG00000011812	SULT1E1	Turquoise	1.78489027103664	0.000610250736199924
ENSGALG00000015683	GNG10	Turquoise	1.76091033741942	9.80071151937269e-06
ENSGALG00000036440	ENSGALG00000036440	Turquoise	1.48055395350946	0.00149926035859147
ENSGALG00000002379	MRPS17	Turquoise	1.60341296175239	0.000127784611183706
ENSGALG00000028409	SNRPG	Turquoise	1.5485631407217	0.0343366536512271
ENSGALG00000006367	PCBD2	Turquoise	1.51560462259911	0.0477495713964153
ENSGALG00000017097	MTIF3	Turquoise	1.34450132277366	0.0438355735321332
ENSGALG00000007961	ARMC7	Turquoise	1.50958852507928	0.000363495411147174
ENSGALG00000007389	ANKRD40	Turquoise	1.54144493008411	0.0164111191050224
ENSGALG00000000607	GPR37L1	Turquoise	1.76811264565017	0.000539237019371034
ENSGALG00000040503	ENSGALG00000040503	Turquoise	1.83127728377702	2.11519552336807e-07
ENSGALG00000007299	THOC7	Turquoise	1.32821733940906	0.0174167676807551
ENSGALG00000043733	TMEM50A	Turquoise	1.33345959000622	0.0134373929821301
ENSGALG00000006691	ARPC4	Turquoise	1.48545259164402	0.0209044301354839
ENSGALG00000008493	METTL21A	Turquoise	1.51262795323301	0.0156460982195609
ENSGALG00000035604	USB1	Turquoise	1.46971714920788	0.0138893907727769
ENSGALG00000008513	C1GALT1C1	Turquoise	1.30504656810813	0.0252922985458102
ENSGALG00000007470	POLR1D	Turquoise	1.5462911032643	0.0105596523294234
ENSGALG00000011953	PHF5A	Turquoise	1.37846345377117	0.00814979111995725
ENSGALG00000005090	SKA2	Turquoise	1.52898296130467	0.000127636656609156
ENSGALG00000035369	DUSP3	Turquoise	1.36784690217617	0.00111645789315465
ENSGALG00000009504	NSMCE4A	Turquoise	1.5792567122316	0.00117890052450298
ENSGALG00000036730	MRPS35	Turquoise	1.34770697052956	0.00808228102316603
ENSGALG00000037738	ENSGALG00000037738	Turquoise	1.77827494209353	0.000266605378479812
ENSGALG00000031142	ACAA2	Turquoise	1.75551409655265	3.2872962351217e-08
ENSGALG00000020999	DYNLL1	Turquoise	1.49008072511788	0.0163273629973248
ENSGALG00000002397	PSPH	Turquoise	1.51468209823572	0.0138496996830468
ENSGALG00000006516	MTHFS	Turquoise	1.85947096377378	9.03265309439337e-07
ENSGALG00000005938	C7orf62	Turquoise	1.8459289973537	0.00229338577335989
ENSGALG00000032079	MT-CYB	Turquoise	2.4260744312505	2.4713542680524e-06
ENSGALG00000029385	ENSGALG00000029385	Turquoise	2.30680896464874	4.39936590888918e-05
ENSGALG00000002988	PHGDH	Turquoise	2.22572971495613	1.30955984003908e-07
ENSGALG00000027416	ROMO1	Turquoise	1.6697792616175	0.0125874875017983
ENSGALG00000027369	DGCR6	Turquoise	1.52031660271709	0.0106795731093247
ENSGALG00000014166	TSPO	Turquoise	1.53334533555419	0.00285489738295946
ENSGALG00000024398	RPS28	Turquoise	2.69802503815911	0.00326929307238391
ENSGALG00000005531	MRGBP	Turquoise	1.69868156260412	3.279027739653e-08
ENSGALG00000016974	GTF2F2	Turquoise	1.32552089049258	0.0339238285826972
ENSGALG00000005034	ACAD9	Turquoise	1.47142054594473	0.000253924864855542
ENSGALG00000024271	ECHS1	Turquoise	1.53625344886873	0.019886888582515
ENSGALG00000040702	BCKDHB	Turquoise	1.38215247975398	0.000993607916976381
ENSGALG00000003221	WDR61	Turquoise	1.35619396921608	0.00376381349158032
ENSGALG00000042750	MT-ND1	Turquoise	2.29796514718157	1.45606769958832e-05
ENSGALG00000006489	CHCHD3	Turquoise	1.30682799125585	0.00500740695702694
ENSGALG00000028451	MT4	Turquoise	3.05312665172108	3.67389776908242e-07
ENSGALG00000037322	HIST1H46	Turquoise	3.31052981559374	0.00263194088714165
ENSGALG00000032142	MT-CO1	Turquoise	2.09103563554895	3.36543143665034e-05
ENSGALG00000006408	PIGX	Turquoise	1.41284858135039	0.0253831838059419
ENSGALG00000029172	NDUFC2	Turquoise	1.6979824058199	0.0231339685539702
ENSGALG00000030845	ENHO	Turquoise	2.03350025538805	0.000308705688471392
ENSGALG00000014616	MT3	Turquoise	2.40671104242527	2.50357084844489e-05
ENSGALG00000040626	NDUFA2	Turquoise	2.49289478691931	0.00148682032321815
ENSGALG00000026229	PIGY	Turquoise	1.44511136092017	0.00206241608844213
ENSGALG00000041460	ENSGALG00000041460	Turquoise	1.77497526964396	0.000155754695926176
ENSGALG00000027950	TXNDC17	Turquoise	1.52719057013204	0.0100774462202823
ENSGALG00000026492	EMC6	Turquoise	1.45272801287415	0.0384364068647464
ENSGALG00000032061	IER3IP1	Turquoise	1.40277109824921	0.0243271360653438
ENSGALG00000010647	ECHDC2	Turquoise	1.95654276210421	6.62471726793322e-05
ENSGALG00000043002	TOMM6	Turquoise	2.69615602774117	0.000580705283159194
ENSGALG00000036791	COA5	Turquoise	1.45968552278688	0.00173858140927622
ENSGALG00000040632	SDHAF2	Turquoise	1.8635742991622	0.0117687716341889
ENSGALG00000037714	BBIP1	Turquoise	1.84151801349596	0.00609766110675063
ENSGALG00000000428	HINT1	Turquoise	1.51899447438857	0.0149571243982179
ENSGALG00000000812	OAZ1	Turquoise	1.32107710586835	0.0194439458074828
ENSGALG00000029390	C12orf65	Turquoise	1.54383061437484	0.000890480533308606
ENSGALG00000005744	EMC8	Turquoise	1.37178211405715	0.0160648998307716
ENSGALG00000042589	TMEM167B	Turquoise	2.67783018324159	0.000688918634269068
ENSGALG00000012109	EIF3M	Turquoise	1.41741357976786	0.000185135620704237
ENSGALG00000041924	PFDN5	Turquoise	1.34840438380429	0.0346920186340048
ENSGALG00000027611	MRPL54	Turquoise	1.70520392187669	0.0150498663696326
ENSGALG00000017048	EXOSC8	Turquoise	1.45378127010911	0.00809841199049115
ENSGALG00000036956	ENSGALG00000036956	Turquoise	2.48462077750673	4.48420873794052e-08
ENSGALG00000005066	DPM2	Turquoise	1.37477072165378	0.00991549835629984
ENSGALG00000017384	ERH	Turquoise	1.30294791771987	0.020713855412958
ENSGALG00000039783	MRPL57	Turquoise	1.41381442154704	0.0217189056663094
ENSGALG00000007711	RPL4	Turquoise	1.51734858388327	4.85602613931641e-05
ENSGALG00000017015	RNASEH2B	Turquoise	1.40188880940746	0.00119713313187243
ENSGALG00000037332	ENSGALG00000037332	Turquoise	1.4889261508114	0.0314689111808444
ENSGALG00000026516	C1orf123	Turquoise	1.403181813387	0.0108229728152572
ENSGALG00000039587	SYNDIG1	Turquoise	1.80997631261143	8.72195131883225e-06
ENSGALG00000031797	JAGN1	Turquoise	1.58352172444165	0.0237428671060474
ENSGALG00000026383	TMSB4X	Turquoise	1.40485155546108	0.039642933333061
ENSGALG00000029624	DHRS4	Turquoise	1.63406668922586	0.0048408342033375
ENSGALG00000008367	MDK	Turquoise	1.59333736948976	0.0223362933940593
ENSGALG00000001328	BSG	Turquoise	1.52011733168558	1.15738869067156e-05
ENSGALG00000003597	AK2	Turquoise	1.67765614462603	3.36543143665034e-05
ENSGALG00000002703	TFAM	Turquoise	1.28998397276074	0.0344450400623433
ENSGALG00000004518	BHMT	Turquoise	2.22862519440004	7.91047222989289e-13
ENSGALG00000001479	CYB5D2	Turquoise	1.35146592942184	0.0103668524166707
ENSGALG00000015372	ATP5I	Turquoise	1.64452719383214	0.00874265802981953
ENSGALG00000026031	ZNHIT3	Turquoise	1.40714022340788	0.00754357117780493
ENSGALG00000038714	NDUFB7	Turquoise	5.07941931790626	0.00014952639447678
ENSGALG00000022758	GGACT	Turquoise	2.31597159501276	3.61776712448933e-12
ENSGALG00000028135	C5orf63	Turquoise	1.58572173045081	0.00360992457127637
ENSGALG00000028774	S100A10	Turquoise	2.05142680263789	0.00232367735119798
ENSGALG00000005402	DYNLRB2	Turquoise	2.04370499121464	1.63767974013799e-06
ENSGALG00000034630	PPIL1	Turquoise	1.71242355486533	0.00134598446524626
ENSGALG00000032456	MT-CO2	Turquoise	2.18874766953489	4.18675144255254e-06
ENSGALG00000001709	MUSTN1	Turquoise	2.36622635146279	0.000168980623802668
ENSGALG00000037258	MRPL32	Turquoise	1.32860106546122	0.0245474942611906
ENSGALG00000001572	COMMD4	Turquoise	1.5555057147022	0.0121940427817537
ENSGALG00000006284	SH3GLB1	Turquoise	1.66113198802774	2.26851034166358e-05
ENSGALG00000001330	ATP5G1	Turquoise	1.56626995006952	0.00625859171333251
ENSGALG00000014589	LOC426626	Turquoise	1.33262119587406	0.0378412896759766
ENSGALG00000007650	SLC9A3R1	Turquoise	1.451856677322	0.0326528162674172
ENSGALG00000040987	NDUFA8	Turquoise	1.79528689162637	0.00299790980310075
ENSGALG00000009292	ACOT4	Turquoise	1.93611347798901	5.79996684044561e-05
ENSGALG00000003793	GTF2A2	Turquoise	1.52987502855982	0.00712846858552868
ENSGALG00000016555	HADHB	Turquoise	1.64865178645576	4.31421829580258e-07
ENSGALG00000023689	ASS1	Turquoise	2.4077521848445	5.22998617478425e-09
ENSGALG00000013569	SEC61B	Turquoise	1.89905172833293	0.00506612638803946
ENSGALG00000029899	GNGT1	Turquoise	2.75343259628942	0.000289893880676509
ENSGALG00000014031	ETFRF1	Turquoise	1.6439870760991	0.00309120996651261
ENSGALG00000010658	RWDD4	Turquoise	1.68012030554342	1.40085956263445e-06
ENSGALG00000016845	NAXD	Turquoise	1.29496294560843	0.0338720994296249
ENSGALG00000005423	GRHPR	Turquoise	1.8665239399914	0.00128486308215934
ENSGALG00000040553	SLC27A1	Turquoise	1.80206845047082	2.14838258181694e-06
ENSGALG00000006805	PLSCR1	Turquoise	1.52519353140297	0.000523174263064958
ENSGALG00000010151	CCDC167	Turquoise	1.77853953927882	3.3586224639717e-05
ENSGALG00000004176	ATOX1	Turquoise	1.65528390376954	0.00318957959531286
ENSGALG00000006899	ATP5L	Turquoise	1.89245309279938	0.00197464283884362
ENSGALG00000005749	COX4I1	Turquoise	1.44199185935007	0.00461545865378872
ENSGALG00000003359	RAB5C	Turquoise	1.20546803837549	0.0338922996280516
ENSGALG00000018874	SNX24	Turquoise	1.38128503850554	0.00330935511328757
ENSGALG00000038129	PTGES3L	Turquoise	1.58650353027635	0.00224801942642154
ENSGALG00000011974	RPL7L1	Turquoise	1.35211398756951	0.00128486308215934
ENSGALG00000007199	TRIAP1	Turquoise	1.60973464883726	1.00559703129969e-05
ENSGALG00000025796	ADI1	Turquoise	1.66787977273625	3.2872962351217e-08
ENSGALG00000010285	MRPL14	Turquoise	1.48179918946095	0.00344117401533885
ENSGALG00000015751	ATP5J	Turquoise	1.3040415859062	0.0295199674488401
ENSGALG00000042459	SVBP	Turquoise	3.50502278071733	9.11974013658988e-05
ENSGALG00000037017	C14orf2	Turquoise	1.47105800061761	0.00503540139802059
ENSGALG00000004509	UBC	Turquoise	1.37165586613263	0.00808362309341834
ENSGALG00000029449	RFC2	Turquoise	1.45180595665966	0.00198249405696814
ENSGALG00000009604	DBX2	Turquoise	2.14766952435209	2.35405106117649e-09
ENSGALG00000002605	MRPL17	Turquoise	2.008669990107	0.00404673857096401
ENSGALG00000000542	ZNF593	Turquoise	1.8961652526886	0.00405112183113136
ENSGALG00000038723	RPP25L	Turquoise	1.28704371757394	0.0218490803514342
ENSGALG00000013916	HYPK	Turquoise	1.51758922020147	0.0133007802769289
ENSGALG00000011592	MRAS	Turquoise	2.00822401706755	5.11311789929251e-07
ENSGALG00000001658	RPL19	Turquoise	1.62919478260019	0.00229849968006135
ENSGALG00000015437	MPC2	Turquoise	1.49659640196888	0.0345327764410565
ENSGALG00000027963	COX7C	Turquoise	1.60920546119773	0.00432302631563895
ENSGALG00000029292	PCNA	Turquoise	1.40717506662319	0.00247597275711005
ENSGALG00000042309	CHURC1	Turquoise	2.57345816276339	0.000283980544129465
ENSGALG00000012172	RPL3	Turquoise	1.59554136436171	1.08849947017615e-07
ENSGALG00000011409	SNRPF	Turquoise	1.99284381469707	0.00466193251249076
ENSGALG00000044453	RPS5	Turquoise	1.82724585483878	0.00193754373405897
ENSGALG00000029330	MED29	Turquoise	2.07281812538307	0.00126771915609216
ENSGALG00000011016	PGM1	Turquoise	1.44405445156331	5.64867455127415e-05
ENSGALG00000042863	SMIM4	Turquoise	2.12851026392952	0.00295603654589173
ENSGALG00000041091	MT-ATP6	Turquoise	2.44612572866808	7.42041993642969e-06
ENSGALG00000030933	C12orf73	Turquoise	1.39423737488403	0.00582515883498573
ENSGALG00000015663	HSDL2	Turquoise	1.9752796358082	5.12465274166527e-11
ENSGALG00000004725	Aldh2	Turquoise	1.53190546726574	6.62139762496699e-05
ENSGALG00000035079	RPSA	Turquoise	1.61615400972929	0.000113747269885196
ENSGALG00000007170	SNRPA1	Turquoise	1.72042910397261	0.000102230086984924
ENSGALG00000014662	RBP5	Turquoise	1.76657841662803	0.00093685760013337
ENSGALG00000000734	RPA2	Turquoise	1.30333760601127	0.0474776501894342
ENSGALG00000039470	LOC107050727	Turquoise	1.87574628004374	0.000500760141984581
ENSGALG00000037690	ENSGALG00000037690	Turquoise	1.48434953148781	0.000185048904051029
ENSGALG00000000122	RACK1	Turquoise	1.54352331953583	0.00106649865350881
ENSGALG00000004845	TIMM10	Turquoise	2.53017204892709	8.85421438840849e-05
ENSGALG00000003265	PTP4A2	Turquoise	1.3710549830713	0.017435266231575
ENSGALG00000035384	TMEM241	Turquoise	1.63933996261788	0.00166237084812108
ENSGALG00000011931	SNU13	Turquoise	1.41700069945709	0.000188479318828507
ENSGALG00000003812	UBE2F	Turquoise	1.4515539680462	0.00154666039875701
ENSGALG00000042642	RARRES2	Turquoise	1.96973055139126	0.000433239507971319
ENSGALG00000009070	HSPE1	Turquoise	1.47823668820301	0.00567490517141794
ENSGALG00000004362	MRPL21	Turquoise	1.58517361089581	0.000236746644580109
ENSGALG00000036004	MRPL34	Turquoise	1.71378181780414	9.5772224649243e-05
ENSGALG00000010124	RPS8	Turquoise	1.70038954045358	4.97342850140713e-05
ENSGALG00000015195	RPS15	Turquoise	1.79432501456452	0.000137301630372358
ENSGALG00000006561	MRPL23	Turquoise	1.51302810487666	0.0127153323829602
ENSGALG00000016760	MRPL30	Turquoise	1.44503770040375	0.0116585014915589
ENSGALG00000007926	ATP5H	Turquoise	1.80130101110686	0.00131501561158015
ENSGALG00000035334	MT-CO3	Turquoise	2.57089304819177	2.19581624332713e-07
ENSGALG00000040522	EIF3H	Turquoise	1.48930990018705	5.97648448370077e-06
ENSGALG00000009264	MTX2	Turquoise	1.43560300623026	0.000404933506618636
ENSGALG00000004869	ISCU	Turquoise	1.37869943887503	0.000692815020749857
ENSGALG00000029856	TOMM7	Turquoise	1.74800268317803	0.000235735071824533
ENSGALG00000032438	ENSGALG00000032438	Turquoise	1.86314100837142	0.00123150083912714
ENSGALG00000031408	SORD	Turquoise	1.66025394538448	5.78926165505863e-08
ENSGALG00000002932	NME2	Turquoise	1.5620995263263	0.00859656261413256
ENSGALG00000000579	VAMP3	Turquoise	1.9966355047528	1.5952887725526e-05
ENSGALG00000009111	HAUS2	Turquoise	1.60917925597337	6.83020224103194e-05
ENSGALG00000035996	COX6C	Turquoise	1.63277836505666	0.000308705688471392
ENSGALG00000036355	C7orf73	Turquoise	1.50379154972144	0.00256733874980979
ENSGALG00000012229	RPS29	Turquoise	2.06853101938219	0.000672458593547276
ENSGALG00000037805	RPS19	Turquoise	2.4563767928681	4.04885142034836e-08
ENSGALG00000041230	LOC107056740	Turquoise	2.09458451710015	8.47024864526762e-08
ENSGALG00000035506	FAU	Turquoise	1.53781161261524	0.00337497570872362
ENSGALG00000012245	ADH5	Turquoise	1.47839237453863	7.99310430877683e-05
ENSGALG00000034177	RPS27L	Turquoise	1.48649981828715	0.0165881803549183
ENSGALG00000015641	CCNH	Turquoise	1.34962029095685	0.0133761815714196
ENSGALG00000017129	SAP18	Turquoise	1.34123906310543	0.0203770598885057
ENSGALG00000037553	SEC11A	Turquoise	1.49001788749377	0.00399494714828883
ENSGALG00000006947	BDH1	Turquoise	1.38542720579391	0.000516034317577436
ENSGALG00000033282	ENSGALG00000033282	Turquoise	2.22842174964516	3.74480770878018e-15
ENSGALG00000026448	FAM96A	Turquoise	1.42425828947083	0.0153642399681279
ENSGALG00000016322	LOC396380	Turquoise	2.30497720144418	8.16815707515809e-11
ENSGALG00000028636	COPS9	Turquoise	1.47031700851161	0.00677358824791529
ENSGALG00000028302	UQCRQ	Turquoise	1.60881335352766	0.00247819366923362
ENSGALG00000008302	CIB1	Turquoise	1.77254358540595	3.30394583187012e-05
ENSGALG00000034155	ENSGALG00000034155	Turquoise	1.57921128444517	3.93604544091566e-05
ENSGALG00000003732	UCK1	Turquoise	1.38332256727715	0.00153691032503345
ENSGALG00000004184	SPARC	Turquoise	1.57726378058213	8.07759268202717e-06
ENSGALG00000012291	POLR2F	Turquoise	1.38137211414385	0.00796252777529597
ENSGALG00000024295	MYCBP	Turquoise	1.58132013419685	0.008448324389082
ENSGALG00000035299	TOMM20	Turquoise	1.48858500665653	0.00280876645251149
ENSGALG00000022813	NDUFV3	Turquoise	1.70268948373271	0.00406367054478511
ENSGALG00000002286	H3F3B	Turquoise	1.48907600120385	0.00123848098659063
ENSGALG00000017380	UQCRH	Turquoise	1.70678069995576	0.000696832433785943
ENSGALG00000004683	TPD52L2	Turquoise	1.25068447744405	0.0118594479855302
ENSGALG00000019768	ACSF2	Turquoise	2.16010202820547	3.64272385827822e-13
ENSGALG00000041060	MRPL33	Turquoise	1.45542561767424	0.0227217313474122
ENSGALG00000002421	FAM213A	Turquoise	1.52858175532365	0.000452721367045271
ENSGALG00000028879	MRPS33	Turquoise	1.44719724810385	0.000835276847216768
ENSGALG00000006841	POLR2L	Turquoise	2.08112941457311	0.000579670277875187
ENSGALG00000026428	CHMP6	Turquoise	1.52904979135635	4.40146404955739e-05
ENSGALG00000005132	FAM96B	Turquoise	1.40870319659214	0.00318957959531286
ENSGALG00000023294	RPLP0	Turquoise	1.65903759877482	0.000264380977314159
ENSGALG00000005707	IFT20	Turquoise	1.79141247511799	0.000134594985303828
ENSGALG00000008066	UQCR10	Turquoise	2.26428829641856	5.04755331207068e-05
ENSGALG00000006250	TRAPPC2L	Turquoise	1.58340797600075	0.000620764296249693
ENSGALG00000043607	CENPX	Turquoise	1.89767976028171	2.94328968261415e-05
ENSGALG00000015082	RPS6	Turquoise	1.51321806146119	0.000288034671473411
ENSGALG00000004848	YBX1	Turquoise	1.72006156930166	3.68678090007345e-06
ENSGALG00000030878	RPLP1	Turquoise	2.34543122935917	6.12787334244136e-05
ENSGALG00000029343	EIF3K	Turquoise	1.48159856201217	0.00179987701588368
ENSGALG00000010476	BNIP3	Turquoise	1.47035996402302	5.19216266682055e-05
ENSGALG00000019663	ACBD7	Turquoise	2.32512000625852	1.56793768988627e-09
ENSGALG00000007863	LOC771947	Turquoise	1.75352824612165	0.000163011792625278
ENSGALG00000033569	ENSGALG00000033569	Turquoise	2.39929170253112	5.75922819763209e-10
ENSGALG00000008620	RPL39	Turquoise	1.60061968261619	0.000358931842496592
ENSGALG00000012587	NAA20	Turquoise	1.35709492122248	0.00870259862334935
ENSGALG00000012488	TST	Turquoise	2.06590092294503	2.30403131267484e-05
ENSGALG00000010077	RPS3A	Turquoise	2.30577619212732	3.05733126149997e-17
ENSGALG00000016124	HADH	Turquoise	1.59567662796845	0.000194418979880909
ENSGALG00000005338	RPS21	Turquoise	2.54007796987556	5.63107648900912e-09
ENSGALG00000033460	TMCO1	Turquoise	1.28698715220762	0.031846657262
ENSGALG00000028537	NDUFB1	Turquoise	1.65489096474646	0.000486002108377995
ENSGALG00000003495	ALDH9A1	Turquoise	1.53258127828804	2.26800703418288e-06
ENSGALG00000033001	ATP5J2	Turquoise	1.78721000940956	5.69328565745162e-05
ENSGALG00000008806	RPL12	Turquoise	1.74465116607494	0.000202571004885205
ENSGALG00000005490	RPS2	Turquoise	1.67457569387296	0.000193625413942678
ENSGALG00000021364	FAM173A	Turquoise	2.74443128334667	1.29416822918467e-08
ENSGALG00000036288	OAZ2	Turquoise	1.51093206032462	0.000320175337204373
ENSGALG00000032052	RPS26	Turquoise	2.21604223477042	7.61439108980605e-07
ENSGALG00000000719	RPL22	Turquoise	1.70000641463505	0.00120167957822855
ENSGALG00000015906	COX7A2	Turquoise	1.85202165828039	5.25577030843616e-07
ENSGALG00000027035	RPL21	Turquoise	1.59297247670366	5.0206721822972e-06
ENSGALG00000011472	RPL37A	Turquoise	1.94578882549271	2.98010254651843e-05
ENSGALG00000026978	RPL29	Turquoise	2.78964598255056	3.64272385827822e-13
ENSGALG00000027682	C12orf66	Turquoise	1.63078216321827	1.55739984131928e-05
ENSGALG00000005922	RPL5	Turquoise	1.94925915916361	4.57886225918757e-13
ENSGALG00000036790	RPS27A	Turquoise	1.80713726551993	0.000670797864105544
ENSGALG00000004952	RPL36A	Turquoise	1.91925522441567	6.35362641409759e-06
ENSGALG00000036099	ENSGALG00000036099	Turquoise	1.62727830143063	0.000490602402032223
ENSGALG00000001465	RPL38	Turquoise	2.33930144062463	1.15134622336561e-07
ENSGALG00000001096	UQCR11	Turquoise	1.94486802429262	9.89265656071318e-07
ENSGALG00000011993	RBX1	Turquoise	1.64057454130476	0.000137301630372358
ENSGALG00000012112	DBI	Turquoise	1.71691930033621	0.000185135620704237
ENSGALG00000014906	MOCS2	Turquoise	1.73063333284867	2.12499054888589e-05
ENSGALG00000002849	DCXR	Turquoise	2.00503861292205	0.000190513222527456
ENSGALG00000007878	SDHD	Turquoise	1.66668425150592	3.89012338077726e-05
ENSGALG00000003053	PRDX6	Turquoise	2.22211073299721	1.84451486318094e-08
ENSGALG00000001634	RPL23	Turquoise	1.79010409308931	6.17994598679085e-06
ENSGALG00000014447	AK3	Turquoise	1.87594175346318	4.33639302837583e-09
ENSGALG00000035252	RPL7	Turquoise	1.79081865967138	3.12077801140936e-10
ENSGALG00000004005	AKR7A2	Turquoise	1.64176746015055	8.59999000130453e-05
ENSGALG00000016724	RGN	Turquoise	2.31431882122269	7.91047222989289e-13
ENSGALG00000014981	COX17	Turquoise	1.72687488865631	0.000550664219569797
ENSGALG00000006179	RPL13	Turquoise	2.0246264394631	1.27381660139438e-05
ENSGALG00000033609	NACA	Turquoise	1.5281572187166	0.000358476725018407
ENSGALG00000028872	TPT1	Turquoise	1.60197351539469	0.000355207885066038
ENSGALG00000003205	EIF4EBP1	Turquoise	1.70784655300814	0.000720354099002971
ENSGALG00000013990	RPS12	Turquoise	2.14850152887804	2.9936287487662e-06
ENSGALG00000029897	RPL30	Turquoise	1.79220618727139	6.69668114018597e-08
ENSGALG00000002837	RPL27	Turquoise	1.68490803821408	7.21600296204904e-05
ENSGALG00000016918	LOC418811	Turquoise	1.78348030425382	8.69598420987648e-06
ENSGALG00000028520	CST3	Turquoise	2.61189419066043	1.41954822942266e-13
ENSGALG00000000055	LAMTOR3	Turquoise	1.40916876058169	0.00179162876957317
ENSGALG00000003197	RPL7A	Turquoise	1.70397322485995	4.37608066078191e-08
ENSGALG00000006096	RPS13	Turquoise	1.66926046491967	0.000137301630372358
ENSGALG00000004831	RPS4X	Turquoise	1.82432037695928	9.39618764578029e-07
ENSGALG00000002891	ACADL	Turquoise	1.84245783293388	4.10058812850521e-09
ENSGALG00000004871	RPS24	Turquoise	1.72459993154557	1.93506922585547e-07
ENSGALG00000004588	RPS14	Turquoise	1.74610468443775	4.80717859891595e-07
ENSGALG00000026490	RPS16	Turquoise	2.00201029796151	4.18244958162389e-10
ENSGALG00000006771	RPS15A	Turquoise	1.83854583425826	7.28215128996221e-06
ENSGALG00000000474	RPL36	Turquoise	2.31200962541884	2.98295653976176e-08
ENSGALG00000027142	RPL32	Turquoise	1.83744735091	2.12499054888589e-05
ENSGALG00000002157	RPS17	Turquoise	2.0924688975226	4.54577157416781e-08
ENSGALG00000032002	RPL34	Turquoise	2.22610298596715	2.14567867263887e-09
ENSGALG00000004818	RPL6	Turquoise	1.52887542522653	6.28268149575972e-05
ENSGALG00000012532	TXN2	Turquoise	1.62555603101534	0.000397424758711276
ENSGALG00000002813	RPS10	Turquoise	1.89142089332998	2.05784562398007e-07
ENSGALG00000016232	RPL8	Turquoise	2.07478307099534	3.2872962351217e-08
ENSGALG00000011290	RPL15	Turquoise	1.84589179427704	1.26920397617364e-06
ENSGALG00000034811	RPLP2	Turquoise	1.8169604209817	3.96935779331158e-06
ENSGALG00000002644	RPL10A	Turquoise	1.7087707722329	1.3617172538244e-06
ENSGALG00000017330	RPS3	Turquoise	1.93324900341557	5.94416089605376e-10
ENSGALG00000000150	RPL9	Turquoise	1.81407741091878	1.70899656740152e-08
ENSGALG00000029508	SMIM19	Turquoise	1.87465515331732	1.64799891172533e-07
ENSGALG00000015617	RPS23	Turquoise	2.54675757959063	1.80834932384409e-08
ENSGALG00000016392	RPS7	Turquoise	1.8841553475679	4.53955183440524e-09
ENSGALG00000035677	RPL35	Turquoise	2.13596573245121	2.0125693288736e-08
ENSGALG00000017299	RPS11	Turquoise	1.81568700340348	2.63187175062468e-06
ENSGALG00000036774	RPL17	Turquoise	1.85086459803902	1.39589181591398e-06
ENSGALG00000016775	RPL31	Turquoise	1.6697339779335	8.87003293949716e-05
ENSGALG00000015339	RPL24	Turquoise	1.94034381387168	4.22832640013278e-09
ENSGALG00000003966	RPL23A	Turquoise	1.88903768214523	4.02572078361367e-08
ENSGALG00000014833	RPL37	Turquoise	2.27029588728978	1.30263348526351e-10
ENSGALG00000030378	RPL11	Turquoise	2.28176262942756	2.88176360451345e-13
ENSGALG00000043379	RPL14	Turquoise	1.71053107583966	1.35077413298506e-06
ENSGALG00000026300	TOMM5	Turquoise	2.04055822851347	1.78023517467222e-06
ENSGALG00000014432	RPS20	Turquoise	2.2758970861977	8.14995317271058e-09
ENSGALG00000007699	RPS25	Turquoise	2.23911711903283	1.07094002516217e-10
ENSGALG00000002868	RPL26	Turquoise	2.21197579500766	6.38385415826103e-10
ENSGALG00000005948	RPL27A	Turquoise	2.26576741264514	1.00781752630167e-11
ENSGALG00000043902	ENSGALG00000043902	Black	8.90300112789762	0.00746805910921114
ENSGALG00000038140	ENSGALG00000038140	Black	7.28417590875942	0.00279237250406433
ENSGALG00000031090	ENSGALG00000031090	Black	3.34033293838228	0.0445826151621446
ENSGALG00000031239	ENSGALG00000031239	Black	5.9422115613111	0.0187233860255652
ENSGALG00000016027	CBR1	Black	1.35749161437091	0.00424116858158964
ENSGALG00000034712	LOC107056447	Black	15.9369340291023	0.00259536407343042
ENSGALG00000032820	ENSGALG00000032820	Black	5.04266864685758	0.0272065352899588
ENSGALG00000043596	SNED1	Black	1.50077217321303	0.0275571261832417
ENSGALG00000014736	KEL	Black	2.95174144265009	0.0324312579165591
ENSGALG00000005797	COL20A1	Black	2.48695366026657	0.00189531023895227
ENSGALG00000013039	BID	Black	1.56002136441318	0.0436534039344843
ENSGALG00000044065	ENSGALG00000044065	Black	8.36851573315964	0.0375158625793195
ENSGALG00000002207	ATP6V1G3	Black	2.53083038164766	0.000927891875168846
ENSGALG00000041512	LOC101748144	Black	1.33995752607552	0.019407834420925
ENSGALG00000039140	CD14	Black	2.97337119943513	0.0283623692267139
ENSGALG00000039978	SLC4A1	Black	2.89563547322764	0.0192612043630454
ENSGALG00000012442	MFNG	Black	2.09512565733785	0.0139502766641462
ENSGALG00000041817	ENSGALG00000041817	Black	7.85825736513185	0.0488491262150814
ENSGALG00000030436	MT-ND3	Black	2.44951960694563	1.32867328487353e-08
ENSGALG00000041949	AAMDC	Black	1.45373939389924	0.0152137154330229
ENSGALG00000030179	C10orf54	Black	1.4547284907723	0.0137991611238666
ENSGALG00000020488	C11orf24	Black	1.88109861576885	0.023962003421038
ENSGALG00000003670	MAFB	Black	1.61919332943698	0.0120191086415824
ENSGALG00000003972	FAXDC2	Black	1.75141220611149	0.00958115437422993
ENSGALG00000016324	GSTA4	Black	4.98185990005871	1.06008006794221e-06
ENSGALG00000034157	ENSGALG00000034157	Black	9.01999945261472	0.0137888724023983
ENSGALG00000004386	SOX9	Black	1.70527892499332	0.000751322457887089
ENSGALG00000005550	ST6GAL1	Black	1.33909848205258	0.00158299121212186
ENSGALG00000043874	ENSGALG00000043874	Black	33.8826660524681	0.000155754695926176
ENSGALG00000002830	NUDT3	Black	1.72735411666779	1.00894872191503e-05
ENSGALG00000000621	KANK3	Black	1.58389007567844	0.0084690409616124
ENSGALG00000011488	CMTM7	Black	1.91475108930763	0.00480143957029364
ENSGALG00000037929	BIN2	Black	1.80313817528437	0.0303217329786997
ENSGALG00000011436	TMBIM1	Black	1.51857075461486	0.00449082642903341
ENSGALG00000036044	ALDH3B1	Black	1.36666135138249	0.0390869142188061
ENSGALG00000036127	ENSGALG00000036127	Black	3.67914585053643	0.0143693724065338
ENSGALG00000001459	TNNC1	Black	1.59352730752142	0.0390869142188061
ENSGALG00000038975	ENSGALG00000038975	Black	3.40350390663714	0.00243459147220407
ENSGALG00000004859	ZNFX1	Black	1.60776911815757	0.0152660140946616
ENSGALG00000000678	CITED4	Black	1.82827786084787	3.15918596585257e-05
ENSGALG00000003876	TIMD4	Black	1.75336923622366	0.0137991611238666
ENSGALG00000000504	ETV7	Black	4.82744119480452	0.024883387227765
ENSGALG00000043768	MT-ND2	Black	2.62878372921753	2.21890637590093e-07
ENSGALG00000037867	MRPL53	Black	1.57815837705652	7.60920874694792e-06
ENSGALG00000039356	HEPACAM	Black	1.75766936442817	5.51955664263893e-06
ENSGALG00000029485	SIRPB2	Black	1.90987740509447	0.00254235725802664
ENSGALG00000046342	LOC100857809	Black	3.14232069994719	0.00958115437422993
ENSGALG00000002431	CFH	Black	1.7229934584915	0.000112391289172187
ENSGALG00000002118	KCNMB1	Black	2.07968627739042	0.00336229629883709
ENSGALG00000034416	ENSGALG00000034416	Black	2.76028639483043	0.0120191086415824
ENSGALG00000012421	ARHGAP15	Black	1.79773857524364	0.00307030289185997
ENSGALG00000005857	ALOX5	Black	1.6591413835544	0.0424783978165215
ENSGALG00000012196	MCUB	Black	2.17540639611628	0.000331275359929888
ENSGALG00000033176	ENSGALG00000033176	Black	6.5567859857235	0.0126737336800237
ENSGALG00000008179	NT5C2	Black	1.24022050969041	0.0178444575371691
ENSGALG00000034411	CHIR-B4	Black	4.34084887231554	0.0383985511052678
ENSGALG00000042575	ENSGALG00000042575	Black	4.56763481683575	0.000113747269885196
ENSGALG00000039257	CYP4F49	Black	2.08474422883909	0.0119566692079995
ENSGALG00000003319	ADAP2	Black	2.31983324831503	0.00638370968306221
ENSGALG00000005703	SLC30A4	Black	1.25542666165473	0.0222153945773734
ENSGALG00000003196	ANG	Black	1.8986539610719	0.0388451550224941
ENSGALG00000044066	ENSGALG00000044066	Black	3.42159589100728	0.00130020026023027
ENSGALG00000008306	FGL2	Black	1.49751963730771	0.013340531691984
ENSGALG00000015461	LOC396098	Black	1.74198229651547	0.00634048448175044
ENSGALG00000043211	ENSGALG00000043211	Black	2.32402882458243	0.0251220028316426
ENSGALG00000027777	CNN2	Black	1.90566200055711	0.026862572741728
ENSGALG00000008346	CASP18	Black	1.52641388679568	0.0402124178308731
ENSGALG00000041826	S100A6	Black	2.83613995810582	1.17762097014938e-05
ENSGALG00000044155	ENSGALG00000044155	Black	1.87750319580802	0.00120167957822855
ENSGALG00000039432	P2RY13	Black	1.94090171831001	0.00334004216254058
ENSGALG00000030005	IGSF1	Black	2.12615396064269	0.00818092879631481
ENSGALG00000040480	NDNL2	Black	1.43481462349456	0.0193388060697353
ENSGALG00000004771	C1QB	Black	1.75304249958333	0.020877421210972
ENSGALG00000045097	LOC100859740	Black	4.86712946323528	0.000107855738575153
ENSGALG00000029669	C1QC	Black	1.73678333052972	0.0134655296369619
ENSGALG00000029429	TGFBI	Black	1.51402716806962	0.0217516024675
ENSGALG00000041621	LY6E	Black	1.80169538672362	0.000236746644580109
ENSGALG00000031048	ENSGALG00000031048	Black	2.35937869396476	0.0219541933704223
ENSGALG00000006352	CH25H	Black	1.59402517129164	0.0336428107010024
ENSGALG00000006785	IRF1	Black	1.57206478126174	0.0165422955717017
ENSGALG00000029472	CHIR-IG1-5	Black	2.61755470621831	0.0160633145734193
ENSGALG00000006511	BCL2A1	Black	1.89360696288042	0.00582515883498573
ENSGALG00000030430	ENSGALG00000030430	Black	5.80291185859967	0.00986399565285044
ENSGALG00000031983	MPHOSPH6	Black	1.65489810248945	5.23017284748857e-08
ENSGALG00000027761	TNFAIP8	Black	1.69534838803494	0.000467385611570601
ENSGALG00000029209	ENSGALG00000029209	Black	2.62437496587553	0.0203770598885057
ENSGALG00000003792	FYB	Black	1.76069058215174	0.00209997248131322
ENSGALG00000007001	TLR4	Black	1.41370095999994	0.0379292422011606
ENSGALG00000017302	SLCO2B1	Black	1.464171140817	0.0430127680297538
ENSGALG00000037683	ENSGALG00000037683	Black	4.21864753452022	0.000143418870104891
ENSGALG00000007579	APBB1IP	Black	1.62009916003902	0.0124624233036473
ENSGALG00000004398	CARD11	Black	1.58658948624524	0.00855626475570439
ENSGALG00000031956	ENSGALG00000031956	Black	2.96360264091553	0.00163955769328104
ENSGALG00000043052	CD1B	Black	2.01602227305101	0.00763865235164185
ENSGALG00000037794	ENSGALG00000037794	Black	3.54238731484773	0.00243661342805813
ENSGALG00000007652	SUCLG2	Black	1.64069958357475	1.17840856840842e-07
ENSGALG00000021569	C1QA	Black	1.59909435278927	0.0373372941526534
ENSGALG00000032588	ARPC1B	Black	1.97420698260694	0.000626302866983741
ENSGALG00000039682	HCLS1	Black	1.61734790299257	0.0226916952490883
ENSGALG00000010156	ENSGALG00000010156	Black	1.42977919975462	0.0483380779426636
ENSGALG00000045445	ENSGALG00000045445	Black	4.14097083585398	0.0013643234718029
ENSGALG00000044313	ENSGALG00000044313	Black	1.74339737510367	0.0435386944223587
ENSGALG00000032701	LY96	Black	2.07720315225913	0.00108639548648106
ENSGALG00000030432	RASSF2	Black	1.84644255539686	2.67056121496062e-06
ENSGALG00000042321	LYN	Black	1.51126212071201	0.0150077293317145
ENSGALG00000013218	C3AR1	Black	1.84820820943371	0.00122604134730381
ENSGALG00000012454	CYTH4	Black	1.56108588439171	0.0211862045183968
ENSGALG00000023781	TREM2	Black	1.94184409677118	0.000156969415050003
ENSGALG00000006583	LSP1	Black	1.64664615771162	0.00184494790642944
ENSGALG00000044888	ENSGALG00000044888	Black	1.94469082745991	0.000853698165820742
ENSGALG00000017362	HAVCR2	Black	2.34652530265649	8.42070885363984e-07
ENSGALG00000008756	PLEK	Black	1.69788584106856	0.00297518471044348
ENSGALG00000015183	RAB13	Black	1.81672124987429	0.000555352850062843
ENSGALG00000000775	CTSS	Black	1.83042517977308	0.00426970462271257
ENSGALG00000035662	ENSGALG00000035662	Black	2.14117671154591	0.00313365703853532
ENSGALG00000035235	LOC100857615	Black	2.46551311127207	0.000891952774918363
ENSGALG00000016721	PLCXD1	Black	2.07099881787761	0.000757105938738399
ENSGALG00000005638	IL2RG	Black	1.60861584661881	0.0286096756202057
ENSGALG00000028536	MPEG1	Black	1.71934539682256	0.00244109956659453
ENSGALG00000004257	TSPAN15	Black	1.32200069388605	0.0245190465101149
ENSGALG00000005725	CSF1R	Black	1.6654620550353	3.06268710419537e-05
ENSGALG00000016693	LOC418666	Black	1.72756158236084	0.00262408996110466
ENSGALG00000005094	GRAP	Black	2.22235732650946	0.000711460077274438
ENSGALG00000042500	LOC776048	Black	2.05448725672383	0.00991426108691593
ENSGALG00000008127	SPI1	Black	1.79823140043869	0.00564940191857676
ENSGALG00000038141	NCF4	Black	2.29465528839721	6.20240468310942e-05
ENSGALG00000035856	CD48	Black	1.80408703523921	0.00668212878089719
ENSGALG00000035386	NCKAP1L	Black	1.46717729967223	0.0288273669148714
ENSGALG00000035182	CMKLR1	Black	1.47653865753846	0.0124167745887523
ENSGALG00000039264	SLA	Black	1.85628523172959	0.00170223975371819
ENSGALG00000016986	LCP1	Black	1.40820118240073	0.0251220028316426
ENSGALG00000038636	LAPTM5	Black	1.88420693534257	7.60548431373946e-05
ENSGALG00000021143	RGS18	Black	1.66089891809694	0.00102501659640974
ENSGALG00000014561	PTPN6	Black	1.69868486221726	0.000534406592898419
ENSGALG00000001172	KBP	Green	1.97179619412554	0.000914676392854016
ENSGALG00000030275	SMPDL3A	Green	1.66178363222733	0.0110648645675526
ENSGALG00000026572	RGS5	Green	1.61264894342534	0.010582709934678
ENSGALG00000042558	ENSGALG00000042558	Green	2.81727589888663	0.0238496085823011
ENSGALG00000010013	EDNRA	Green	1.34851708597299	0.020713855412958
ENSGALG00000005924	MGAT4B	Green	1.52795969322299	0.00099862460560501
ENSGALG00000005363	CHDH	Green	2.2905744849566	3.60823880273558e-05
ENSGALG00000039872	PDLIM4	Green	1.4491903151839	0.0329476287357818
ENSGALG00000003478	GFI1B	Green	3.05720045742518	0.0452686807245131
ENSGALG00000013193	IRX2	Green	2.01816084085289	0.0393563840463571
ENSGALG00000026999	SNRPB2	Green	1.3093018767971	0.011268906479876
ENSGALG00000003560	SLC6A2	Green	1.79967616836611	0.019407834420925
ENSGALG00000036114	SMO	Green	1.49249959079582	0.00419822235772294
ENSGALG00000040817	NEMP2	Green	1.40987570736216	0.0424553493634975
ENSGALG00000034033	ENSGALG00000034033	Green	1.72525801709748	0.0343824651212117
ENSGALG00000009429	RXFP1	Green	1.27468266670393	0.0440149710394622
ENSGALG00000016897	GPR180	Green	1.35014077794621	0.0496827707421337
ENSGALG00000044357	ENSGALG00000044357	Green	1.8566963232032	0.0098285318172933
ENSGALG00000037076	GART	Green	1.32378444932073	0.0201226082242844
ENSGALG00000043167	TNFRSF11B	Green	1.58987151790294	0.00436199897700513
ENSGALG00000011193	C6orf120	Green	1.35862082402416	0.0346920186340048
ENSGALG00000012792	HIPK2	Green	1.34721639371218	0.0194406187703566
ENSGALG00000037669	FKBP9	Green	1.55015396750183	0.000927891875168846
ENSGALG00000005208	S1PR1	Green	1.52206709688412	0.00109314268796267
ENSGALG00000004290	ANGPTL1	Green	1.60102359925158	1.54994038891616e-05
ENSGALG00000006080	GPC4	Green	1.57556936404215	0.00557892796294076
ENSGALG00000046360	ENSGALG00000046360	Green	1.55675454891243	0.0112708697621472
ENSGALG00000041853	LOC101751423	Green	12.644275997785	0.00518553177018994
ENSGALG00000040298	TPK1	Green	1.3698147039112	0.0103104682223827
ENSGALG00000021039	HKDC1	Green	1.51932230201162	0.000849584809411413
ENSGALG00000008403	PHF21A	Green	1.23121204850027	0.0414218812760418
ENSGALG00000009442	ETFDH	Green	1.2381622940871	0.0376025504135539
ENSGALG00000001728	NACC2	Green	1.3904977615493	0.0226081186063809
ENSGALG00000040854	CPPED1	Green	1.46839949145819	0.000849584809411413
ENSGALG00000040038	MLC1	Green	1.56900726871557	0.000137844383992053
ENSGALG00000023435	GATM	Green	1.91682328819147	0.00342018321712853
ENSGALG00000031699	NEDD1	Green	1.368424609062	0.0148887747136435
ENSGALG00000014997	PLA1A	Green	1.90073450930936	0.0132496330220977
ENSGALG00000026189	LOC769329	Green	1.80199213032011	0.00485091557964136
ENSGALG00000016691	SLC25A6	Green	1.41721956109029	0.0065608648552381
ENSGALG00000015032	CD274	Green	1.73423894838876	0.000661161222684756
ENSGALG00000009704	CHST15	Green	1.60292944193056	6.12787334244136e-05
ENSGALG00000008602	SLC39A12	Green	1.43202567656805	0.00733571191851389
ENSGALG00000013594	PARD6G	Green	1.30359455644586	0.0474382693444068
ENSGALG00000003932	SDC4	Green	1.66786192467261	1.91416092027251e-05
ENSGALG00000039536	C8orf22	Green	2.00964128792373	5.11311789929251e-07
ENSGALG00000029572	TOP1MT	Green	1.26817192430775	0.0496917039359176
ENSGALG00000008933	CASP7	Green	1.99923854115796	0.000643582028405988
ENSGALG00000032467	C11orf52	Green	1.48395993093706	0.0197140390203526
ENSGALG00000012782	BLOC1S5	Green	1.36994630512143	0.00154666039875701
ENSGALG00000009842	RASSF3	Green	1.59632058842012	0.000672458593547276
ENSGALG00000041200	ZNF706	Green	1.2290175733652	0.0161850087193132
ENSGALG00000012300	RAB32	Green	1.66817409190998	0.0109291625074018
ENSGALG00000002216	NEK7	Green	1.44387174252445	0.000397424758711276
ENSGALG00000002739	INPP5K	Green	1.26295350147344	0.0130970786553604
ENSGALG00000005580	TMEM56	Green	1.27577907424088	0.00913293014632304
ENSGALG00000003709	PLAT	Green	1.42490054869085	0.00289653605078408
ENSGALG00000008381	TMEM237	Green	1.53605545500665	0.000762154441956749
ENSGALG00000016736	CYFIP1	Green	1.26529098043012	0.0423817993504935
ENSGALG00000009036	GANC	Green	1.4558139329977	0.00608176069997188
ENSGALG00000015109	TJP2	Green	1.4796112363708	0.0245983510761545
ENSGALG00000015779	PM20D2	Green	1.68709674291017	0.00267098239341768
ENSGALG00000015729	LPAR1	Green	1.42787255623142	0.0274178397265653
ENSGALG00000027632	ACYP2	Green	1.37254380729937	0.00154666039875701
ENSGALG00000000883	MAPKAPK2	Green	1.32894060192629	0.0214996139276759
ENSGALG00000035493	POC1B	Green	1.47061267834528	0.0188445492175667
ENSGALG00000009013	MKKS	Green	1.21898573814834	0.0453565309597333
ENSGALG00000013135	GALNT1	Green	1.29231091537952	0.00705788690554773
ENSGALG00000015710	TMEM129	Green	1.2965011496683	0.0410030395148931
ENSGALG00000030280	PABPC1	Green	1.38520341682523	9.12931224196286e-05
ENSGALG00000015024	RCL1	Green	1.57850017186754	0.00289140275075005
ENSGALG00000043570	SGK3	Green	1.52588391269613	0.0226548212129861
ENSGALG00000009633	KATNBL1	Green	1.30480139772661	0.0311139898711048
ENSGALG00000038745	LACTB2	Green	1.54997746405972	0.000119855119154869
ENSGALG00000016817	RASA3	Green	1.22674296184275	0.0361672421327752
ENSGALG00000004122	PNRC2	Green	1.26324377520862	0.0327647472280346
ENSGALG00000011457	CCNI	Green	1.47513634770635	1.71070134259681e-07
ENSGALG00000011534	ZFYVE21	Green	1.36215956070827	0.0268795672207156
ENSGALG00000038217	CD82	Green	1.38933867774089	0.000991569866617955
ENSGALG00000008457	RIN2	Green	1.62022520466901	0.000201817643667909
ENSGALG00000005280	DBT	Green	1.28065952624371	0.00970259469585895
ENSGALG00000034528	SNTB1	Green	2.13850987050874	1.55094451853577e-13
ENSGALG00000011428	AZI2	Green	1.38725718735917	0.00685720402291991
ENSGALG00000016314	ELOVL5	Green	1.48320669558187	0.000398423676703131
ENSGALG00000016304	LRRC1	Green	1.38332535272763	0.0358584552694592
ENSGALG00000004628	CTNS	Green	1.48931038645158	0.00211831509673394
ENSGALG00000020528	INIP	Green	1.72470093771459	0.00342819732826694
ENSGALG00000008813	CROT	Green	1.54949992065689	4.54396261985157e-06
ENSGALG00000001428	EFHD1	Green	1.69332842055216	0.00446761619056512
ENSGALG00000003458	CCZ1	Green	1.33660585442814	0.0103397769887533
ENSGALG00000032090	TXNDC9	Green	1.34664816543768	0.0102189792683395
ENSGALG00000003078	MMD	Green	1.33224258683301	0.0354469270156092
ENSGALG00000014342	TEAD4	Green	1.66489345610633	2.50357084844489e-05
ENSGALG00000034735	GLUD1	Green	1.78754573943278	8.26568353522213e-12
ENSGALG00000005904	TMED5	Green	1.23148919295868	0.0238496085823011
ENSGALG00000009061	ACTL6A	Green	1.40735983294102	0.00296970465083189
ENSGALG00000012179	SOCS4	Green	1.50511780067718	0.00224801942642154
ENSGALG00000002963	PID1	Green	1.76776313761459	3.96935779331158e-06
ENSGALG00000003547	SKP2	Green	1.38194969881453	0.00575750950558557
ENSGALG00000034374	STX7	Green	1.311546095631	0.00363278077357589
ENSGALG00000015156	NMRK1	Green	1.56772810058883	6.8233189015945e-06
ENSGALG00000037301	ACVR1	Green	1.25621318641608	0.022149458139964
ENSGALG00000005998	RRAS2	Green	1.37290155082078	0.00731384372009922
ENSGALG00000013814	IMPA2	Green	1.96530647719196	0.000180279853304203
ENSGALG00000038915	E2F5	Green	1.51465860361359	0.000213351227341455
ENSGALG00000009821	NENF	Green	1.51524575803424	9.68056320342261e-05
ENSGALG00000034801	HDHD2	Green	1.24308805556137	0.0459566812489095
ENSGALG00000004618	TAX1BP3	Green	1.45317870925074	0.000286820060915397
ENSGALG00000017290	RAD51AP1	Green	1.50510594704294	0.00206946610791906
ENSGALG00000015702	PTGR1	Green	1.70783525094727	1.09642262398653e-08
ENSGALG00000015416	SDR16C5	Green	1.41900580071133	0.00937564083169211
ENSGALG00000009240	NFE2L2	Green	1.38342905402601	0.0145670169004338
ENSGALG00000003650	NOL11	Green	1.38638962436947	0.000615998479859005
ENSGALG00000037327	DCAF17	Green	1.61307410361123	0.000397424758711276
ENSGALG00000034741	ETNPPL	Green	1.90984896459856	1.7942553403708e-05
ENSGALG00000011117	AGT	Green	1.98716326424013	4.61088449402134e-10
ENSGALG00000027989	SBDS	Green	1.31945882931623	0.000950251012352677
ENSGALG00000008407	IRAK2	Green	1.3615287476916	0.0123764709098802
ENSGALG00000009453	MARC2	Green	1.76785337630589	1.00781752630167e-11
ENSGALG00000033598	HIRA	Green	1.36211873387517	0.000860297449765667
ENSGALG00000007861	MAGT1	Green	1.51026118225817	0.0022511806130583
ENSGALG00000023443	SMIM15	Green	1.34385090280765	0.00447551275367039
ENSGALG00000021676	ENSGALG00000021676	Green	1.43192362858626	0.0025015741972985
ENSGALG00000016486	HS1BP3	Green	1.52463191247463	0.0058261534355579
ENSGALG00000011572	ASPG	Green	2.01860996195242	2.49841125944996e-09
ENSGALG00000010276	GPBP1L1	Green	1.21943102165198	0.0126718069184101
ENSGALG00000004174	VPS26A	Green	1.29983050352475	0.00547872657596459
ENSGALG00000012814	PXDC1	Green	1.63799074569526	2.92269358885607e-06
ENSGALG00000012569	FBXO7	Green	1.40294359022184	0.00299962957501934
ENSGALG00000041717	KLF3	Green	1.76885827352853	0.000140541139248373
ENSGALG00000007439	PRELID3B	Green	1.36830548421708	0.00694166782128874
ENSGALG00000003806	RHOA	Green	1.37496523825566	0.00127578238067683
ENSGALG00000003204	MED22	Green	1.4470553289738	0.000706271360549731
ENSGALG00000044590	ENSGALG00000044590	Green	1.64765042269501	1.38241076446208e-06
ENSGALG00000013632	ACOT13	Green	1.90556890942441	4.17626700333183e-09
ENSGALG00000010681	CPT2	Green	1.76783562678745	3.2872962351217e-08
ENSGALG00000007289	CLPX	Green	1.32425263435578	0.000672458593547276
ENSGALG00000010411	RNF13	Green	1.33686004245893	0.0149898087785551
ENSGALG00000015496	CHMP2B	Green	1.39327708834297	0.00010680408983459
ENSGALG00000031348	SPPL2A	Green	1.39204813368189	0.000711460077274438
ENSGALG00000008836	ATP6AP1	Green	1.71134600389166	1.64885302901683e-05
ENSGALG00000007519	ACBD5	Green	1.55165367424305	3.30394583187012e-05
ENSGALG00000014083	ASUN	Green	1.73486813491099	7.85476236817508e-12
ENSGALG00000036990	DECR1	Green	1.81421703529559	2.21014926425722e-12
ENSGALG00000011692	CDCA4	Green	1.43502451639962	0.00152723098218105
ENSGALG00000044933	ENSGALG00000044933	Green	1.82153567635558	9.13084171934751e-07
ENSGALG00000031296	LOC424740	Green	1.38901065942369	2.86695848142513e-05
ENSGALG00000015880	HMGN3	Green	1.68336396991357	1.78201433251756e-06
ENSGALG00000008555	MXI1	Green	1.29920937974231	0.00377457358744496
ENSGALG00000009689	PON2	Green	1.8972049100401	2.70363477255525e-08
ENSGALG00000012769	CHPT1	Green	1.55021411092826	3.2872962351217e-08
ENSGALG00000029970	ENSGALG00000029970	Green	1.59018208737648	4.2705902725438e-08
ENSGALG00000034408	SEPP1	Green	1.74822118548016	8.59622162177647e-08
ENSGALG00000002014	SMU1	Green	1.30811283429899	0.00681470687412507
ENSGALG00000011131	TANK	Green	1.60157183299209	3.06268710419537e-05
ENSGALG00000008485	CCNYL1	Green	1.51087540826537	1.61423953223202e-06
ENSGALG00000015119	SS18	Green	1.3741326520786	0.000586177559272769
ENSGALG00000010025	SNX6	Green	1.46837573034069	0.000118453577095668
ENSGALG00000028203	SPRED1	Green	1.75523102602233	2.53833512883408e-10
ENSGALG00000010652	SCP2	Green	1.56227596154241	1.32867328487353e-08
ENSGALG00000008285	NAPEPLD	Green	1.93203579167114	6.85873931758357e-11
ENSGALG00000017186	BIRC2	Green	1.57169238016324	8.42070885363984e-07
ENSGALG00000005217	MOGAT1	Red	1.54603810518429	0.0305466270644385
ENSGALG00000032789	TBX18	Red	1.98901789443426	0.0345327764410565
ENSGALG00000010133	PTCH2	Red	1.43235087667316	0.0219541933704223
ENSGALG00000044088	ENSGALG00000044088	Red	5.34125794741848	0.0179520971291762
ENSGALG00000009346	HN1L	Red	1.66843579452966	0.0083214991138603
ENSGALG00000016449	PQLC3	Red	2.06977257576075	0.0313276153315207
ENSGALG00000026359	SERTAD4	Red	1.49278037256174	0.0184921763976744
ENSGALG00000001021	MYOCD	Red	1.97465634271466	0.0230399420639712
ENSGALG00000009732	PCDH18	Red	1.31273165237739	0.019620561582666
ENSGALG00000003803	DAB2	Red	1.62193251450318	0.00819141430442719
ENSGALG00000010125	CSGALNACT1	Red	1.4854294610545	0.039642933333061
ENSGALG00000010792	AGMO	Red	1.39003766145411	0.0262699520594335
ENSGALG00000007426	MKX	Red	1.64486574420417	0.0205809804852024
ENSGALG00000002548	TLN1	Red	1.31185017203214	0.0492760364923874
ENSGALG00000046113	ENSGALG00000046113	Red	1.88633714073925	0.0474382693444068
ENSGALG00000011872	ENSGALG00000011872	Red	1.89479752309689	0.0345784131740598
ENSGALG00000005805	PLCD1	Red	1.52656538717923	0.00135394203946764
ENSGALG00000006576	GRM3	Red	1.30612124954682	0.0423817993504935
ENSGALG00000005710	CTDSPL	Red	1.35541484160986	0.0323980156051595
ENSGALG00000041631	C3orf70	Red	1.58594301569746	0.0328300501381812
ENSGALG00000010029	BEST3	Red	1.57912891411308	0.0109218049013581
ENSGALG00000030503	ENSGALG00000030503	Red	1.58665292955611	0.0495041549583074
ENSGALG00000003161	GDF1	Red	1.48439405715634	0.000460210458717385
ENSGALG00000016947	ELF1	Red	1.37654970874207	0.0408763070486907
ENSGALG00000002466	SLC2A5	Red	1.58457052639861	0.0410300729977625
ENSGALG00000010211	ALDH6A1	Red	1.42297044338306	0.0219095720734034
ENSGALG00000002866	ENSGALG00000002866	Red	1.44043577185361	0.0177234393601865
ENSGALG00000007078	ENTPD1	Red	1.45650472171124	0.0100808681194522
ENSGALG00000001826	WWC1	Red	1.23587005900737	0.0367064539722604
ENSGALG00000007040	ACAP2	Red	1.247424560444	0.0373218578179094
ENSGALG00000004562	HVCN1	Red	1.56762808137515	0.000655466122477261
ENSGALG00000007260	ZEB1	Red	1.38446390186406	0.0160633145734193
ENSGALG00000008844	SLC31A1	Red	1.29000561963494	0.00586445207791805
ENSGALG00000005123	WNT7A	Red	1.61922742370437	0.000875101380299654
ENSGALG00000008736	PNPLA7	Red	1.31394765744496	0.0272473917631412
ENSGALG00000042914	ENSGALG00000042914	Red	1.800258482274	0.0480145990339281
ENSGALG00000003396	NFATC3	Red	1.25588673610921	0.0436429390945253
ENSGALG00000037525	FGFRL1	Red	1.42278308181022	0.0321228406186389
ENSGALG00000004491	DMGDH	Red	2.06750074935033	4.58024204206926e-06
ENSGALG00000003439	PLEKHM2	Red	1.43639892172606	0.00449082642903341
ENSGALG00000016003	DDRGK1	Red	1.39038303533053	0.000959934793062408
ENSGALG00000008230	PCGF6	Red	1.44612724286344	0.0454527467797504
ENSGALG00000015879	HUNK	Red	1.34779290560837	0.0417397163671058
ENSGALG00000023571	TRIM59	Red	1.38592983824073	0.0211123108366477
ENSGALG00000017234	FOLH1	Red	1.55887549509765	0.00930344542954701
ENSGALG00000036441	WIPF1	Red	1.52074056206434	0.0465898094396041
ENSGALG00000011934	DESI1	Red	1.49538744314249	0.00601694165906463
ENSGALG00000006670	PPP1R3C	Red	1.42786803423019	0.0267474629910138
ENSGALG00000011145	TRIL	Red	1.81657781673802	0.000873116982882825
ENSGALG00000004937	VGLL4	Red	1.31406908981532	0.0284327261218904
ENSGALG00000005567	MSI2	Red	1.53599536817919	0.0160386669856763
ENSGALG00000003286	ACSBG1	Red	1.94978347729007	9.12647880073823e-11
ENSGALG00000042840	OSGIN2	Red	1.41013235464119	0.0401164743761785
ENSGALG00000004097	LRRC38	Red	1.70792173520882	7.07729595227044e-06
ENSGALG00000017040	LOC418892	Red	1.61290317904927	0.00137666920167106
ENSGALG00000004728	RGL1	Red	1.63277244669828	1.81137022428499e-07
ENSGALG00000009068	ITPKB	Red	1.39900142874197	0.0297756770185971
ENSGALG00000003074	HOMER3	Red	1.7468738330496	4.92295961215342e-05
ENSGALG00000017447	OSTF1	Red	1.73492362355227	1.32867328487353e-08
ENSGALG00000029586	RNF141	Red	1.32979138355609	0.0143423679738456
ENSGALG00000020292	GABRE	Red	1.54171610958593	0.0115076641815611
ENSGALG00000033379	EAF1	Red	1.77248665425567	0.00866044418757197
ENSGALG00000041867	IFNAR2	Red	1.29055398528869	0.0138691107541518
ENSGALG00000043301	ENSGALG00000043301	Red	1.44426609792036	0.0489473859547783
ENSGALG00000008744	MCF2L2	Red	1.27596511503072	0.0373396645138408
ENSGALG00000012412	MTHFD1L	Red	1.48311371780877	0.0365407763580964
ENSGALG00000016227	GPR34	Red	1.93193392305812	0.000429105476014959
ENSGALG00000041112	TRAM1	Red	1.28773837625399	0.0189137802270766
ENSGALG00000014873	GJA1	Red	1.57814469560456	0.00174415032316537
ENSGALG00000016902	GPC5	Red	1.53386698604492	0.00870008203757937
ENSGALG00000003689	PAPSS2	Red	1.66738909617068	0.00772115360349067
ENSGALG00000003941	FUBP3	Red	1.41566472439195	0.00117500461211801
ENSGALG00000039380	TBC1D1	Red	1.4730075313557	0.000708866471194494
ENSGALG00000006327	FBXL21	Red	1.30820356321161	0.028723392621259
ENSGALG00000007203	RAB3IL1	Red	1.58433023341373	0.00512213644310875
ENSGALG00000001684	SEC14L1	Red	1.45225201850712	0.000341370588796347
ENSGALG00000003314	RILPL1	Red	1.58123039336297	0.0220761076614362
ENSGALG00000005986	TUB	Red	1.67801355150686	3.06093051467218e-09
ENSGALG00000006978	APOOL	Red	1.46827009402434	0.0422387660006161
ENSGALG00000028174	PRKCDBP	Red	1.54880498857779	0.000689325827771639
ENSGALG00000007331	SVIL	Red	1.5043695034032	0.00967298024234032
ENSGALG00000003788	BNIP2	Red	1.62036958943509	0.00185338540753561
ENSGALG00000005472	NAT	Red	1.86693047535872	0.0203770598885057
ENSGALG00000005407	AGL	Red	1.49934745534181	0.00966220497574279
ENSGALG00000013207	CTNNAL1	Red	1.76465803454303	3.16134594707334e-06
ENSGALG00000038154	YAP1	Red	1.67466908237745	0.030739327126766
ENSGALG00000038059	NR1H3	Red	1.55131405484483	1.86482134905472e-06
ENSGALG00000034860	BCHE	Red	1.46905529773245	0.0160386669856763
ENSGALG00000037109	ENSGALG00000037109	Red	1.64053337535694	1.64922995781887e-05
ENSGALG00000005750	SWAP70	Red	1.68978686849721	7.19563608699147e-07
ENSGALG00000039756	NKAIN2	Red	1.69094382795648	0.0397456042691475
ENSGALG00000016575	GPM6B	Red	1.76912518928592	1.95367782907941e-07
ENSGALG00000008096	SUFU	Red	1.40527080013622	0.0184949576243838
ENSGALG00000008632	ACSS1	Red	1.61588944331019	0.00399494714828883
ENSGALG00000042816	TP53BP2	Red	1.39624443192601	0.00576792558007728
ENSGALG00000013235	PDK1	Red	1.39165465363371	0.0373961057929844
ENSGALG00000016713	PLA2G7	Red	1.57161532616099	6.31473164518184e-06
ENSGALG00000007952	AMOT	Red	1.28555772893945	0.0433576962218175
ENSGALG00000012338	BDH2	Red	1.84831976207534	4.79585965591924e-07
ENSGALG00000005430	ALS2CL	Red	1.31878204325413	0.0466914183827636
ENSGALG00000016675	PAQR8	Red	1.72056428763131	0.0231641108705401
ENSGALG00000008999	AFAP1L2	Red	1.45920879710027	0.0119794707400904
ENSGALG00000035563	USP6NL	Red	1.42777564311586	0.0164630321733521
ENSGALG00000030187	CAT	Red	1.32377783480743	0.0117725214177809
ENSGALG00000017370	ARPP19	Red	1.29902485881424	0.0411833498601525
ENSGALG00000005814	KIAA1161	Red	1.81329109815577	0.00903831093364468
ENSGALG00000017332	KLHL35	Red	1.93489864849437	0.00193754373405897
ENSGALG00000010412	WWTR1	Red	2.47037489565211	1.02025402606295e-05
ENSGALG00000001525	CALCOCO2	Red	1.41363146555406	0.000199588498672286
ENSGALG00000038722	SORBS1	Red	1.5358440224183	0.000255869406445073
ENSGALG00000008631	TYRO3	Red	1.46976456804698	0.000236262495447977
ENSGALG00000004710	TMOD3	Red	1.48548604162202	0.0344456690224918
ENSGALG00000010158	KANK1	Red	1.80502200718466	3.63114335554516e-05
ENSGALG00000022874	RAB31	Red	1.73220248411106	0.0117405955949453
ENSGALG00000001262	CLIC4	Red	1.52213131720406	0.00015497800429045
ENSGALG00000036133	KLF15	Red	1.52882952425622	0.00318957959531286
ENSGALG00000046091	ENSGALG00000046091	Red	1.66110468389182	0.000855622206460004
ENSGALG00000017248	RAB30	Red	1.35881623032259	0.0201807715716939
ENSGALG00000006061	RAP2C	Red	1.49965168966721	0.00367998910687517
ENSGALG00000015022	FYN	Red	1.26516083357684	0.0292429340719287
ENSGALG00000012543	GPD2	Red	1.5128532534879	0.0273745488263179
ENSGALG00000038753	SAR1B	Red	1.30874882421231	0.0168535120509466
ENSGALG00000014938	ABHD3	Red	2.19055742683162	5.33069764586211e-10
ENSGALG00000015708	FGFR3	Red	1.44019716572637	0.00193754373405897
ENSGALG00000012857	DENND2A	Red	1.37332252856922	0.00564555893176223
ENSGALG00000008903	SSFA2	Red	1.66510736637745	0.00214441977163078
ENSGALG00000007178	FADS2	Red	2.07017956352382	3.14799311987015e-10
ENSGALG00000006192	USH1C	Red	1.95048820170813	2.8529230422556e-06
ENSGALG00000007625	FADD	Red	1.57137638343526	0.0059170217418247
ENSGALG00000034044	TBC1D12	Red	1.41619184416653	0.0122134633999783
ENSGALG00000012208	GMFB	Red	1.58652221325201	0.0118918564898047
ENSGALG00000036471	RFTN2	Red	1.55910159554538	2.17723523124866e-05
ENSGALG00000000726	ELAVL1	Red	1.35804853607743	0.00582515883498573
ENSGALG00000008542	ADD3	Red	1.32911497671784	0.0203770598885057
ENSGALG00000036466	MYO10	Red	1.43280292002097	0.0425375528024132
ENSGALG00000014860	YES1	Red	1.48859313024384	0.0159864204920601
ENSGALG00000005855	CA5	Red	1.84482036886378	0.00220049655061138
ENSGALG00000007334	ABAT	Red	1.60535684337016	0.000137844383992053
ENSGALG00000045246	ENSGALG00000045246	Red	1.91767471392907	0.000536903834265497
ENSGALG00000016094	SFXN5	Red	1.95620194257714	0.000217519582164651
ENSGALG00000012748	ELOVL2	Red	1.87044825738927	0.00324593773705152
ENSGALG00000033338	GPT2	Red	1.78031215836992	0.00010637313197553
ENSGALG00000027122	APPL2	Red	1.51557484327894	0.00149999000871791
ENSGALG00000013768	PHACTR2	Red	1.70218108052176	3.81710018517649e-05
ENSGALG00000007694	PRTFDC1	Red	2.06523936467082	2.13267601304905e-05
ENSGALG00000046018	ENSGALG00000046018	Blue	0.0516124365561488	0.000171635861384776
ENSGALG00000035918	ENSGALG00000035918	Blue	0.604847736215221	0.0226163071370519
ENSGALG00000032247	ATP1A1	Blue	0.774990426666897	0.0298520165259193
ENSGALG00000030821	CBLN4	Blue	0.641001178502995	0.039172479509065
ENSGALG00000006053	ENSGALG00000006053	Blue	0.600561352178668	0.0158014297940339
ENSGALG00000003473	SFRP1	Blue	0.736000986033372	0.0190372339460632
ENSGALG00000033324	ENSGALG00000033324	Blue	0.472823537708389	0.039776394420377
ENSGALG00000008085	NEFH	Blue	0.453281609080748	3.19641552371542e-07
ENSGALG00000035673	ADAM11	Blue	0.673715802367434	0.0353472903939066
ENSGALG00000029094	RN7SL1	Blue	4.92474470283414e-05	4.37608066078191e-08
ENSGALG00000045906	ENSGALG00000045906	Blue	0.172383813208514	0.0118636317058004
ENSGALG00000046540	ENSGALG00000046540	Blue	0.110600434049685	0.00424116858158964
ENSGALG00000003842	GHRH	Blue	0.169403561342275	0.0410030395148931
ENSGALG00000033688	ENSGALG00000033688	Blue	0.369564684977774	0.0330605635504691
ENSGALG00000002144	THRAP3	Blue	0.805234991082071	0.0258868298194316
ENSGALG00000000653	CNTN2	Blue	0.712786908826291	0.00985462620762888
ENSGALG00000030493	ENTPD3	Blue	0.434502624745697	0.0182166397711233
ENSGALG00000030834	ATP8B1	Blue	0.281630847137676	0.0338385381304942
ENSGALG00000017246	ME3	Blue	0.752028679025884	0.0100774462202823
ENSGALG00000041203	CRMP1	Blue	0.747234059231963	0.00133019043483715
ENSGALG00000014155	OGDH	Blue	0.785559297901543	0.031471325191153
ENSGALG00000039875	ENSGALG00000039875	Blue	0.450273085607863	0.0367602343706763
ENSGALG00000006467	XKR7	Blue	0.535617650348579	0.00777533298240504
ENSGALG00000006270	SCNN1G	Blue	0.679265098355846	0.0260476994950105
ENSGALG00000006236	TPH1	Blue	0.227854309760936	0.00242679041280501
ENSGALG00000004997	FLII	Blue	0.772184358972986	0.014078589727016
ENSGALG00000005297	HHATL	Blue	0.647678383380638	0.0406317471993945
ENSGALG00000004309	GDAP1L1	Blue	0.798113350006252	0.031479110630925
ENSGALG00000043139	SYT7	Blue	0.708653376241315	0.0196167222492478
ENSGALG00000001235	ANKRD24	Blue	0.595569159518094	0.0141110591533483
ENSGALG00000038884	SRL	Blue	0.467946986226887	0.0325621170078081
ENSGALG00000015079	UPK1B	Blue	0.636033057410518	0.0282964877139977
ENSGALG00000045194	ENSGALG00000045194	Blue	0.0880915382320431	0.00109314268796267
ENSGALG00000041285	MAP2K3	Blue	0.811736622017299	0.0336266934098216
ENSGALG00000008038	SF3B1	Blue	0.812711974386767	0.00889265373969703
ENSGALG00000034251	SLC9A1	Blue	0.68299773823386	0.00781814881451823
ENSGALG00000015117	DRD3	Blue	0.612380776189419	0.037147094526616
ENSGALG00000009458	LOC424998	Blue	0.552347333052132	0.0492401715789934
ENSGALG00000031895	SDK2	Blue	0.615007036363506	0.000487203757730208
ENSGALG00000010341	XPO5	Blue	0.843571566370367	0.0368012095273403
ENSGALG00000042159	SLITRK3	Blue	0.66452256590456	0.0363651818869036
ENSGALG00000033254	SPAG1	Blue	0.631189110596334	0.0346920186340048
ENSGALG00000007658	C10orf76	Blue	0.792699591998761	0.0290415930305192
ENSGALG00000009289	SLC18A2	Blue	0.492143606339405	0.0219846130494178
ENSGALG00000014742	HTR1A	Blue	0.623017917121774	0.0306623308314301
ENSGALG00000020582	SLC39A3	Blue	0.741547352229863	0.0338720994296249
ENSGALG00000035578	RBM6	Blue	0.803245104550661	0.0235661219422834
ENSGALG00000015233	ATP1B1	Blue	0.544586968026079	1.29416822918467e-08
ENSGALG00000029714	UNC45A	Blue	0.770424472919167	0.0425382426040127
ENSGALG00000036638	TACR1	Blue	0.662221298175054	0.0219729763152175
ENSGALG00000030583	ENSGALG00000030583	Blue	0.586425979604359	0.0304160354656233
ENSGALG00000044138	GPA33	Blue	0.271592033230405	0.00554587456970308
ENSGALG00000006655	MAP3K13	Blue	0.712581878233621	0.00179162876957317
ENSGALG00000021843	AUH	Blue	0.763124413715876	0.02254827675676
ENSGALG00000039974	AKAP8L	Blue	0.798832778059582	0.0159595083972063
ENSGALG00000039307	GNB5	Blue	0.789949906103243	0.0108204723549489
ENSGALG00000043415	ACPP	Blue	0.204097520140123	0.0239932771421834
ENSGALG00000033641	NRG2	Blue	0.661637138508769	0.0295199674488401
ENSGALG00000000902	KDF1	Blue	0.581855894120383	0.027362798014835
ENSGALG00000015548	RNF20	Blue	0.833363838236398	0.042732379576397
ENSGALG00000010304	MLH3	Blue	0.608040685378102	0.0141319665152343
ENSGALG00000041478	ENSGALG00000041478	Blue	0.615174903510049	0.00418073947663442
ENSGALG00000004101	NMUR2	Blue	0.469213313888852	0.00501409172683722
ENSGALG00000007572	MMS19	Blue	0.744097139893736	0.0114470863730644
ENSGALG00000000379	ITGB3	Blue	0.490939312346327	8.94626277430168e-05
ENSGALG00000044493	ENSGALG00000044493	Blue	0.732337792720038	0.0471839704669393
ENSGALG00000042454	DCDC2	Blue	0.580758804597646	0.0264434119776276
ENSGALG00000000806	LINGO3	Blue	0.661531000167072	0.019823107665604
ENSGALG00000030069	UNKL	Blue	0.744659445898446	0.0303196270808269
ENSGALG00000011262	KCNH8	Blue	0.463439975664516	0.00405112183113136
ENSGALG00000004106	DHCR7	Blue	0.828388504387367	0.0315119029385788
ENSGALG00000002424	RECQL5	Blue	0.763847388497613	0.048600933759377
ENSGALG00000002287	CRB1	Blue	0.45100864684857	0.0347750309758609
ENSGALG00000008709	MCOLN3	Blue	0.51783968044989	0.010582709934678
ENSGALG00000016549	CTPS2	Blue	0.754501677371036	0.0383481389158708
ENSGALG00000003969	EMC1	Blue	0.736343528888453	0.000578249365046976
ENSGALG00000010565	NRDC	Blue	0.797762385558035	0.017027201212917
ENSGALG00000031276	ENSGALG00000031276	Blue	0.756340043371837	0.0215304928663875
ENSGALG00000033244	ENSGALG00000033244	Blue	0.65905136422198	0.00191281531191632
ENSGALG00000037241	KCNAB2	Blue	0.623916947367634	0.00661086701577872
ENSGALG00000010083	ST3GAL3	Blue	0.686613160452438	0.000258081746143995
ENSGALG00000027702	SCN11A	Blue	0.474521425231557	0.0498369377339282
ENSGALG00000003741	MYO18A	Blue	0.761903082637175	0.046075608337195
ENSGALG00000037401	IDH3A	Blue	0.764908327120184	0.0111870159235051
ENSGALG00000009400	SLC8A3	Blue	0.649018020340738	0.000480084472834101
ENSGALG00000006911	TMC5	Blue	0.569758578714252	0.0376953893283043
ENSGALG00000036883	MET	Blue	0.623044005573282	0.00419313620439539
ENSGALG00000011614	ANO4	Blue	0.438939519917382	0.0178678602199466
ENSGALG00000003866	FIBCD1	Blue	0.548068140572748	0.00339000639486241
ENSGALG00000011124	ARHGAP24	Blue	0.706413348726955	0.0284409688049249
ENSGALG00000009104	ANKRD26	Blue	0.710866641984195	0.0161850087193132
ENSGALG00000003766	KIAA0100	Blue	0.73858930226717	0.00929192594058272
ENSGALG00000033515	STK11IP	Blue	0.771566868608547	0.0401930181219315
ENSGALG00000033500	PDCD6IP	Blue	0.795079669292757	0.0147390193517896
ENSGALG00000043515	ENSGALG00000043515	Blue	0.573824853837898	0.0136718147481655
ENSGALG00000015366	LOC427292	Blue	0.337896159697033	0.0116185918479869
ENSGALG00000032628	SRCIN1	Blue	0.665345192461674	0.0041938533860383
ENSGALG00000004420	SDK1	Blue	0.72969499103731	0.00501409172683722
ENSGALG00000006294	PSMD2	Blue	0.696412568412084	3.3586224639717e-05
ENSGALG00000012923	CDH9	Blue	0.633814167153655	0.00260511879711805
ENSGALG00000009752	C1GALT1	Blue	0.777909787791334	0.0498369377339282
ENSGALG00000009078	GALNT14	Blue	0.587775598147241	0.0165401876324452
ENSGALG00000009683	NEK1	Blue	0.779022290650415	0.0434225914429928
ENSGALG00000039420	TNPO3	Blue	0.776149035121152	0.0327085852052961
ENSGALG00000001342	HCN2	Blue	0.644860004873997	0.00637915404318746
ENSGALG00000042551	PSD	Blue	0.750588692778487	0.0463927262285665
ENSGALG00000005662	AMPD3	Blue	0.491574419778574	0.0193388060697353
ENSGALG00000013813	NMBR	Blue	0.343921853948287	0.0296182911670695
ENSGALG00000015775	UBE2J1	Blue	0.721866556248347	0.000585450638146001
ENSGALG00000010980	STK31	Blue	0.359673685251545	0.00534158287538424
ENSGALG00000015836	CEP162	Blue	0.681143323575065	0.0164626333651655
ENSGALG00000011833	ENSGALG00000011833	Blue	0.703827656962272	0.0263986935254072
ENSGALG00000031122	NTNG1	Blue	0.545002075932812	0.00449082642903341
ENSGALG00000011937	NFE2L1	Blue	0.771897352421942	0.00413607764376231
ENSGALG00000002312	TMEM132E	Blue	0.627948673939713	0.00178650627224353
ENSGALG00000038619	ENSGALG00000038619	Blue	0.430713743910595	0.026862572741728
ENSGALG00000036783	PDE4DIP	Blue	0.734144020978958	0.00339722506123259
ENSGALG00000041121	SLIT2	Blue	0.591794397647807	0.00572547248490007
ENSGALG00000012457	SSTR3	Blue	0.660566623424089	0.0265674362311713
ENSGALG00000019824	ENSGALG00000019824	Blue	0.471901296953466	0.0050558465941228
ENSGALG00000005170	HRH3	Blue	0.584542460252987	0.0248200990697425
ENSGALG00000003923	COL6A3	Blue	0.536450952293523	0.0178353654690372
ENSGALG00000003906	MPHOSPH10	Blue	0.770908117677097	0.0192886076932617
ENSGALG00000030420	ENSGALG00000030420	Blue	0.536025638244439	0.00233737082062036
ENSGALG00000012281	PLA2G6	Blue	0.706618002961139	0.00559581796927799
ENSGALG00000010103	FBXW7	Blue	0.804661329841749	0.0435560137852747
ENSGALG00000030783	GTPBP1	Blue	0.828764526829718	0.0416326308810079
ENSGALG00000013094	DDC	Blue	0.441100144146704	0.0232509871489995
ENSGALG00000004002	LYPLA2	Blue	0.817754423368937	0.0481180270446968
ENSGALG00000036915	SQLE	Blue	0.725759883754775	0.00659406154191526
ENSGALG00000005349	MSLN	Blue	0.596705123044834	0.0371024224238985
ENSGALG00000028140	CNTFR	Blue	0.708124134332187	0.0383481389158708
ENSGALG00000011175	TMEM150C	Blue	0.695684368948804	0.0170512677869384
ENSGALG00000009567	TLL1	Blue	0.468254654246092	0.00726567927600201
ENSGALG00000016704	CDC5L	Blue	0.823670547579719	0.0125612522125795
ENSGALG00000007218	MB21D2	Blue	0.72355670777175	0.0182166397711233
ENSGALG00000007651	STAT1	Blue	0.792676089833813	0.0126774329717588
ENSGALG00000036931	KLHL20	Blue	0.837042058295529	0.0492440188616871
ENSGALG00000038995	GRIA4	Blue	0.632330070127787	7.54825204880265e-05
ENSGALG00000007841	DNAH7	Blue	0.574922209214461	0.000271204873200552
ENSGALG00000016911	RNF219	Blue	0.774656615303123	0.0283327297390276
ENSGALG00000034649	TOX3	Blue	0.721755450412967	0.0305466270644385
ENSGALG00000000699	WWP2	Blue	0.768461483468892	0.0104123384735039
ENSGALG00000015405	PREP	Blue	0.794689061443452	0.0439840055958394
ENSGALG00000015153	OPN5L1	Blue	0.424489474292034	0.0404913670893865
ENSGALG00000028478	ENSGALG00000028478	Blue	0.605647873836358	0.00913293014632304
ENSGALG00000034832	ENSGALG00000034832	Blue	0.46557227843145	0.033477930629254
ENSGALG00000003123	CNTNAP1	Blue	0.439536127677503	9.26281943853652e-12
ENSGALG00000014862	HMGCS1	Blue	0.610855665657373	0.00232222795043784
ENSGALG00000016524	CAD	Blue	0.659967050467217	0.0287186465702318
ENSGALG00000015066	WASF1	Blue	0.718263523421124	0.0171759456396735
ENSGALG00000003944	FAM189A1	Blue	0.708349718301204	0.0203852276260982
ENSGALG00000032071	ENSGALG00000032071	Blue	0.577464713592994	0.0441350606202547
ENSGALG00000042063	EPDR1	Blue	0.59328061143398	2.6799131423241e-07
ENSGALG00000008819	LRSAM1	Blue	0.732954158070105	0.00165562234834009
ENSGALG00000031751	SCRN3	Blue	0.771588218447088	0.0037336948596178
ENSGALG00000004096	CHRNA7	Blue	0.436533398221348	0.000242840747620098
ENSGALG00000007732	RTN4R	Blue	0.630659011255392	0.00326929307238391
ENSGALG00000015224	AK9	Blue	0.626352230712467	0.0192026520207818
ENSGALG00000007992	GGA3	Blue	0.77082316525894	0.000558992005896585
ENSGALG00000004134	GLRA1	Blue	0.424239654488206	0.0259767513627068
ENSGALG00000006646	ABCC1	Blue	0.710137585147927	0.0117725214177809
ENSGALG00000038943	RASSF5	Blue	0.768139091272286	0.0373218578179094
ENSGALG00000000581	DDX42	Blue	0.786926296020193	0.00257956253633713
ENSGALG00000033853	ENSGALG00000033853	Blue	0.576075575322638	0.0306623308314301
ENSGALG00000008537	EPHB3	Blue	0.634676819170486	0.0111541639589753
ENSGALG00000001604	GLB1L2	Blue	0.804831602083532	0.0362431887689603
ENSGALG00000015776	GABRR2	Blue	0.499884603402681	0.017050357936509
ENSGALG00000041184	NETO1	Blue	0.733289083913955	0.0497566315438862
ENSGALG00000016296	GFRAL	Blue	0.55295624443996	0.0026300106202953
ENSGALG00000006220	KCNC1	Blue	0.60397541403879	0.0177149302238808
ENSGALG00000015531	PPP2R2C	Blue	0.742258531537691	0.00999465615518941
ENSGALG00000004200	DPP9	Blue	0.821308789981766	0.0422387660006161
ENSGALG00000002129	WDR47	Blue	0.700832804698437	0.000364043415108072
ENSGALG00000017142	PSPC1	Blue	0.763333322885405	0.00753325736317231
ENSGALG00000017244	PRSS23	Blue	0.619017802334667	0.0340116369153376
ENSGALG00000004946	ENSGALG00000004946	Blue	0.382607099127079	0.0132502949320211
ENSGALG00000000371	CRHR1	Blue	0.585617358892366	0.00813908964879428
ENSGALG00000001153	AUTS2	Blue	0.66386336432403	0.00876946985490316
ENSGALG00000005400	CACNA2D3	Blue	0.638553722627988	0.000724436332157159
ENSGALG00000001916	SLIT3	Blue	0.659724464205251	0.0320009633484527
ENSGALG00000010878	USO1	Blue	0.772890978636764	0.00149999000871791
ENSGALG00000040241	NTRK3	Blue	0.710643075210825	0.00351584135432409
ENSGALG00000045196	LAPTM4B	Blue	0.656562040952965	0.0267474629910138
ENSGALG00000023521	ADRA2A	Blue	0.624957317136901	0.0275960748404647
ENSGALG00000004834	COPS3	Blue	0.779915741338805	0.00464381144654316
ENSGALG00000009705	RYR3	Blue	0.647091222782653	0.00416038708814729
ENSGALG00000011680	EPHA5	Blue	0.600569906117181	0.00099862460560501
ENSGALG00000006563	SEMA3D	Blue	0.667068604114224	0.0254885975990415
ENSGALG00000007747	TMEM104	Blue	0.789983602118555	0.0259200565133142
ENSGALG00000001864	C9orf72	Blue	0.753801449559286	0.00825285535185434
ENSGALG00000008281	NEURL1	Blue	0.726317856960201	0.0110724186236354
ENSGALG00000015221	CCDC181	Blue	0.711678182936778	0.0475059427469083
ENSGALG00000001035	NR1D1	Blue	0.518552990914879	0.0254885975990415
ENSGALG00000012585	UBQLN1	Blue	0.76442587817684	0.0146324934145163
ENSGALG00000029261	RTN4	Blue	0.708711686526778	0.000414395822624499
ENSGALG00000032022	CDH10	Blue	0.712801796620914	0.00724052661386786
ENSGALG00000010812	RYR2	Blue	0.623329448565637	0.0270263428228948
ENSGALG00000008716	FLRT3	Blue	0.755804973290049	0.0373372941526534
ENSGALG00000014218	PHF21B	Blue	0.578330841798689	0.0139999520714824
ENSGALG00000010311	NAV3	Blue	0.783383410146127	0.0234126461407082
ENSGALG00000030561	LOC427783	Blue	0.615755990915966	0.0338955220252419
ENSGALG00000007668	BMP7	Blue	0.584879456123187	0.0282050520089531
ENSGALG00000014855	GHR	Blue	0.469750079134384	0.015714245441786
ENSGALG00000015804	LTN1	Blue	0.772786937067058	0.019152480696961
ENSGALG00000027565	ENSGALG00000027565	Blue	0.598232708042553	0.0213774884344219
ENSGALG00000034171	EPB41L1	Blue	0.642497853776513	2.4713542680524e-06
ENSGALG00000032415	SEZ6L	Blue	0.663488088498772	0.0102538825155946
ENSGALG00000004719	SPTAN1	Blue	0.519907184915953	1.20906538461419e-07
ENSGALG00000001163	NDEL1	Blue	0.811974117879436	0.0253697629276084
ENSGALG00000005631	TRPM2	Blue	0.490987263790767	7.68883614975413e-05
ENSGALG00000011922	ENSGALG00000011922	Blue	0.727891033077894	0.0334331068594696
ENSGALG00000004224	MAD1L1	Blue	0.751793277419169	0.0290156526225414
ENSGALG00000036527	SYBU	Blue	0.759038120197691	0.030739327126766
ENSGALG00000026294	PIGZ	Blue	0.659292340729208	0.0168384605873265
ENSGALG00000010428	FAM98A	Blue	0.715154364958979	0.000136077438579485
ENSGALG00000015595	GPR78	Blue	0.574935500565462	0.0253017178130891
ENSGALG00000008394	ENSGALG00000008394	Blue	0.776831803878296	0.0221344379145511
ENSGALG00000015132	CDH2	Blue	0.711229125672231	0.0294787607695578
ENSGALG00000039411	COL25A1	Blue	0.286922502416515	0.00205983233175886
ENSGALG00000004902	TOM1L2	Blue	0.715296507703481	0.0104755056996626
ENSGALG00000016138	DSCAM	Blue	0.69937694750277	0.00495003150806762
ENSGALG00000040447	CDCP1	Blue	0.578579509024581	0.0309862292861828
ENSGALG00000031062	BAG5	Blue	0.76108515287894	0.0132337400770534
ENSGALG00000031752	ENSGALG00000031752	Blue	0.469940285095141	0.0109218049013581
ENSGALG00000042812	NRG3	Blue	0.641642639349027	0.0260907190616774
ENSGALG00000016905	SLITRK1	Blue	0.674084100761957	0.00291565222647232
ENSGALG00000011041	DNAJC6	Blue	0.75971953125529	0.0155948491212849
ENSGALG00000034554	ENSGALG00000034554	Blue	0.505344004017003	0.0461990487426149
ENSGALG00000007224	HGS	Blue	0.728649413580373	0.000533705675423417
ENSGALG00000011686	SEMA5B	Blue	0.613120094496222	0.0219192002271587
ENSGALG00000001932	SRRM3	Blue	0.629442034637167	0.0235966536045462
ENSGALG00000010189	Mia2	Blue	0.765253632700539	0.0131804104502145
ENSGALG00000043128	ARHGEF10L	Blue	0.76470279162789	0.0125322913919985
ENSGALG00000035841	ENSGALG00000035841	Blue	0.573476972956981	0.00110574957328837
ENSGALG00000010967	ENSGALG00000010967	Blue	0.741413841016632	0.000660190621201965
ENSGALG00000006795	ABCG4	Blue	0.635100852595892	0.00742360218100599
ENSGALG00000008372	XRN2	Blue	0.801373266566811	0.0156737389213262
ENSGALG00000031355	ENSGALG00000031355	Blue	0.70067060143618	0.0321131954660873
ENSGALG00000016511	ADGRG2	Blue	0.45926354010686	0.0100774462202823
ENSGALG00000006487	LOC422249	Blue	0.733993690493563	0.00673851802666314
ENSGALG00000006290	HS3ST4	Blue	0.601906877431523	0.0187451528885555
ENSGALG00000012163	BDNF	Blue	0.519738765178893	0.00689624702768227
ENSGALG00000007700	CTTN	Blue	0.796444719364912	0.0223050040424905
ENSGALG00000038930	ENSGALG00000038930	Blue	0.46004841716066	0.0045016923577371
ENSGALG00000001171	SEMA6B	Blue	0.577152331769964	2.13267601304905e-05
ENSGALG00000009500	VPS50	Blue	0.742614242413501	0.00418073947663442
ENSGALG00000005582	KLHL18	Blue	0.677066856625036	1.06190431813395e-06
ENSGALG00000001117	PFKFB2	Blue	0.725190381000786	0.000409629621248679
ENSGALG00000031266	DISP2	Blue	0.548715532479375	0.0109926636148467
ENSGALG00000017205	ENDOD1	Blue	0.592676962655356	0.00312177055740697
ENSGALG00000002555	RET	Blue	0.612920001259089	0.00816014104150094
ENSGALG00000042647	CNGB1	Blue	0.641037712284144	0.000221424281712752
ENSGALG00000040902	SACM1L	Blue	0.656286855892187	0.0137009758425567
ENSGALG00000009791	PROX1	Blue	0.467717327807265	0.0327647472280346
ENSGALG00000000988	EFTUD2	Blue	0.791131239926998	0.00876946985490316
ENSGALG00000014582	CADM1	Blue	0.635335878235828	0.0155903612390225
ENSGALG00000009230	KIAA0922	Blue	0.804957375790687	0.0376953893283043
ENSGALG00000046223	ENSGALG00000046223	Blue	0.543534007644704	0.00776145549374685
ENSGALG00000006017	DOCK11	Blue	0.678580384984242	0.00488285124723225
ENSGALG00000013782	CDH7	Blue	0.579825318304521	0.033477930629254
ENSGALG00000015080	SLC24A2	Blue	0.41247533129861	2.02357685307606e-06
ENSGALG00000001731	CDK12	Blue	0.771484900174312	0.0387343482891451
ENSGALG00000041900	DLG3	Blue	0.65217463983449	0.000301972181572281
ENSGALG00000003880	STX6	Blue	0.739329713479018	0.00119886859534486
ENSGALG00000034109	GRIA3	Blue	0.742150161618279	0.0152137154330229
ENSGALG00000003959	AP1M1	Blue	0.784300667916645	0.0423089639423328
ENSGALG00000006824	USP19	Blue	0.74689038994878	0.00285489738295946
ENSGALG00000032314	ENSGALG00000032314	Blue	0.464746520094851	0.0155679291428458
ENSGALG00000012426	DDHD1	Blue	0.783731396884351	0.0394749818450754
ENSGALG00000009840	TBK1	Blue	0.745638024319014	0.00199696190673633
ENSGALG00000013085	PTPRO	Blue	0.604078272073232	0.000113580287751705
ENSGALG00000016415	MAP7D2	Blue	0.560073301169215	0.000949412311877666
ENSGALG00000008862	DNAJC10	Blue	0.754644658163331	0.0471574666644977
ENSGALG00000033051	CAMK1D	Blue	0.715598837494191	0.0325250199849425
ENSGALG00000039595	BTBD11	Blue	0.66676556864592	0.00870259862334935
ENSGALG00000009856	GNS	Blue	0.775866642066684	0.0105949311637994
ENSGALG00000008055	SYT13	Blue	0.613181008901541	1.28276628847357e-05
ENSGALG00000003658	DHX35	Blue	0.646762126449783	0.0224276635467268
ENSGALG00000005618	CTR9	Blue	0.752881725205146	0.00435142203265787
ENSGALG00000009107	NRXN1	Blue	0.719017023447673	0.0164250342517043
ENSGALG00000016608	ADCY3	Blue	0.668740793330668	0.00344117401533885
ENSGALG00000007590	MTMR8	Blue	0.788568404332506	0.0380738456280325
ENSGALG00000014144	CORIN	Blue	0.459356755889889	0.0227217313474122
ENSGALG00000033653	HCN3	Blue	0.681964521768102	0.0194406187703566
ENSGALG00000019987	LRP11	Blue	0.591583295604212	6.44121152781325e-05
ENSGALG00000012941	CDH12	Blue	0.698430951700419	0.046075608337195
ENSGALG00000006704	VPS8	Blue	0.757126182019764	0.0043098515441461
ENSGALG00000017062	ENSGALG00000017062	Blue	0.636884709023976	6.54616837991308e-06
ENSGALG00000005820	RNF130	Blue	0.784375564704865	0.0438355735321332
ENSGALG00000000713	ZFHX3	Blue	0.697960663588151	0.0404721262629365
ENSGALG00000001407	ADAMTS15	Blue	0.524851388298314	0.00722936769907564
ENSGALG00000011913	2003-09-01	Blue	0.772856377933976	0.0253017178130891
ENSGALG00000002445	KIAA0319L	Blue	0.74428629938346	0.0410974820035664
ENSGALG00000009935	KCNJ9	Blue	0.705073078689922	0.0337156439453919
ENSGALG00000016427	ADAM17	Blue	0.790728919860451	0.00408148216673656
ENSGALG00000035530	TFCP2	Blue	0.736934087813574	0.0363977463934674
ENSGALG00000007140	NRP1	Blue	0.651682773304886	0.0411073584183044
ENSGALG00000008262	RASGRF1	Blue	0.694019713167301	0.000517033347626002
ENSGALG00000010145	MDGA1	Blue	0.546854260409036	0.000730446972083607
ENSGALG00000002802	PACSIN1	Blue	0.63450156181082	4.10995451078366e-06
ENSGALG00000015699	NELFA	Blue	0.82020880024121	0.0353613883078926
ENSGALG00000040484	SEC31A	Blue	0.776751141184856	0.00536994547469
ENSGALG00000013853	AFG3L2	Blue	0.797456108835726	0.0206003299201377
ENSGALG00000004049	ITFG1	Blue	0.642653330172941	0.000111396183752888
ENSGALG00000012015	NDST4	Blue	0.584817020541349	0.00244109956659453
ENSGALG00000008152	SPATS2L	Blue	0.739476350670363	0.00530331255939757
ENSGALG00000016577	OTOF	Blue	0.489495449431059	3.06860185986981e-06
ENSGALG00000004171	RNF111	Blue	0.762883194530055	0.020877421210972
ENSGALG00000000400	KCNC4	Blue	0.652648503445905	0.000113747269885196
ENSGALG00000004590	CLCN6	Blue	0.678537372508636	5.97648448370077e-06
ENSGALG00000030879	AR	Blue	0.582805335083283	0.0273177726256246
ENSGALG00000044389	ENSGALG00000044389	Blue	0.677644869312914	0.0423067016707103
ENSGALG00000040780	ENSGALG00000040780	Blue	0.766686991104429	0.0206608237419948
ENSGALG00000024094	UBAP2L	Blue	0.7873403606616	0.0273647109859574
ENSGALG00000010148	ENSGALG00000010148	Blue	0.622542341697307	0.0422963427690772
ENSGALG00000038678	EPB41L3	Blue	0.705523226766117	0.0240423670016332
ENSGALG00000005483	CDH13	Blue	0.651545775868011	0.00227686844929824
ENSGALG00000012916	DROSHA	Blue	0.77082882053649	0.0104472231649404
ENSGALG00000010958	PPFIA2	Blue	0.638756013697399	0.000321558546028676
ENSGALG00000042308	FZD3	Blue	0.749913725091539	0.00776438632050718
ENSGALG00000008907	PLCB4	Blue	0.611671383274226	0.000720354099002971
ENSGALG00000002413	ENSGALG00000002413	Blue	0.646097057498046	0.0149905539872342
ENSGALG00000007038	ENSGALG00000007038	Blue	0.530210732890121	3.22129451718527e-06
ENSGALG00000042505	DSEL	Blue	0.618795340555201	0.0110106126267599
ENSGALG00000042796	DNAJC7	Blue	0.678033409400219	3.37367081197985e-06
ENSGALG00000032287	ATP2A2	Blue	0.667293314392059	6.83020224103194e-05
ENSGALG00000010139	SSTR1	Blue	0.673166534468263	0.0389214582701194
ENSGALG00000031450	MYO7A	Blue	0.668135965314057	0.0447847338413686
ENSGALG00000004375	VPS35	Blue	0.800561041296572	0.0234284492398734
ENSGALG00000000476	LRRTM4	Blue	0.695679993236725	0.0141641107142485
ENSGALG00000007927	CNTN6	Blue	0.392323664230686	4.41926334838022e-07
ENSGALG00000005533	ZMYM3	Blue	0.714667639770596	0.0260967992915048
ENSGALG00000016054	KCNJ6	Blue	0.518800629925612	0.00157961407575411
ENSGALG00000037004	CNTNAP2	Blue	0.445003925572287	0.000490602402032223
ENSGALG00000009153	COPA	Blue	0.68925784032932	5.91835436905341e-07
ENSGALG00000014681	PCSK1	Blue	0.536913762828313	0.0270168002184589
ENSGALG00000006418	PDPK1	Blue	0.718722475418413	0.00383836575449727
ENSGALG00000016292	COL21A1	Blue	0.625409333172194	0.026862572741728
ENSGALG00000001165	PANK4	Blue	0.732103600384952	0.00130020435765315
ENSGALG00000038042	GABRG2	Blue	0.646263046707169	0.0146948176729498
ENSGALG00000038582	SLC36A1	Blue	0.590788394728439	6.83020224103194e-05
ENSGALG00000043728	SCN8A	Blue	0.530269756152172	0.0169311223091716
ENSGALG00000038223	WHRN	Blue	0.573076927130183	0.0100317358733761
ENSGALG00000015593	EPHA7	Blue	0.602374890124972	0.0479172181572594
ENSGALG00000001978	MED16	Blue	0.748889419237801	0.00681644355895706
ENSGALG00000015551	GRIN3A	Blue	0.717478096100615	0.0228233355919737
ENSGALG00000003833	CACNA1E	Blue	0.550236049888022	0.00120852726803367
ENSGALG00000031928	SPTLC2	Blue	0.592081422180431	0.0308111072031829
ENSGALG00000009598	EPRS	Blue	0.729717591097183	6.20240468310942e-05
ENSGALG00000039403	GRM8	Blue	0.576186707683345	0.000177461737198138
ENSGALG00000041371	UNC13A	Blue	0.596574702816266	0.000497110335827838
ENSGALG00000013210	C2CD5	Blue	0.709578049740557	0.0079875420899816
ENSGALG00000004630	ENSGALG00000004630	Blue	0.439891983226083	0.0215022782785754
ENSGALG00000007307	USP7	Blue	0.800306661014975	0.0235966536045462
ENSGALG00000008937	PPP1R21	Blue	0.756247172955627	0.00903831093364468
ENSGALG00000006368	PTPN5	Blue	0.670569098419936	0.0345784131740598
ENSGALG00000009796	RPS6KC1	Blue	0.751578626507986	0.0208115154145739
ENSGALG00000035267	KIF5A	Blue	0.628509069342079	0.00354820320374041
ENSGALG00000011649	ATG9A	Blue	0.650339524010781	1.31344136238149e-06
ENSGALG00000015151	B4GALT6	Blue	0.629072134766535	0.000365729485184429
ENSGALG00000014335	ITFG2	Blue	0.746086805280039	0.0255799228598346
ENSGALG00000007119	DAGLB	Blue	0.744561540505084	0.00339722506123259
ENSGALG00000005215	CACNA1H	Blue	0.67549260931388	0.0376953893283043
ENSGALG00000004908	PRPS1	Blue	0.738476261089549	0.0305082593379483
ENSGALG00000012131	ELOVL6	Blue	0.734523995900522	0.0393539959740578
ENSGALG00000012732	PHACTR1	Blue	0.65894212550752	0.0410554213852104
ENSGALG00000025788	ENSGALG00000025788	Blue	0.605210131207093	0.0311139898711048
ENSGALG00000033789	HSP90B1	Blue	0.6725591656439	0.000113747269885196
ENSGALG00000002029	TMEM259	Blue	0.720580328754286	0.0188187905774969
ENSGALG00000008013	KLHDC10	Blue	0.638103199577258	0.00536994547469
ENSGALG00000005637	GBF1	Blue	0.711094027645615	0.000374780478340424
ENSGALG00000041934	THOP1	Blue	0.755586381574686	0.00102370251616854
ENSGALG00000001803	IWS1	Blue	0.812354142195207	0.0237313436619384
ENSGALG00000002313	SLC38A7	Blue	0.703104118855833	5.36010100279713e-06
ENSGALG00000010598	KCNK10	Blue	0.473125005433317	0.0167213886184903
ENSGALG00000013935	BCLAF1	Blue	0.771398808932041	0.00887532566890316
ENSGALG00000005139	CLTC	Blue	0.626999099003338	1.39956661920658e-07
ENSGALG00000034944	UBE3A	Blue	0.785774117082403	0.0496917039359176
ENSGALG00000007929	DIXDC1	Blue	0.741653186527404	0.0496827707421337
ENSGALG00000017150	ARHGAP20	Blue	0.684076633250776	0.00268940733859217
ENSGALG00000044251	RASSF7	Blue	0.533894350930219	0.0139031449576426
ENSGALG00000012540	RBFOX2	Blue	0.580658391725886	0.0065608648552381
ENSGALG00000039130	TBC1D22B	Blue	0.776401737789701	0.045042171019206
ENSGALG00000014977	GSK3B	Blue	0.770127930862692	0.0253582509197541
ENSGALG00000006860	KIF3A	Blue	0.584554554923726	3.2872962351217e-08
ENSGALG00000036782	OPRD1	Blue	0.481672440419052	0.00247703674463449
ENSGALG00000007332	PRICKLE2	Blue	0.738137725487136	0.048600933759377
ENSGALG00000011350	NEGR1	Blue	0.572171439311098	0.000205835061441785
ENSGALG00000017139	ENSGALG00000017139	Blue	0.762997022687341	0.0391493985484657
ENSGALG00000039254	SLC17A6	Blue	0.492101879372807	0.00133019043483715
ENSGALG00000034625	TCEB3	Blue	0.743267339920903	0.00136061491479217
ENSGALG00000005845	SLC7A5	Blue	0.663070775221598	0.00913293014632304
ENSGALG00000015071	FOCAD	Blue	0.769240782993887	0.0241276960425189
ENSGALG00000009338	ZFYVE1	Blue	0.789346433223721	0.0315559516841073
ENSGALG00000010312	PLCH1	Blue	0.655539393581965	0.0288418169246082
ENSGALG00000011109	MAPK10	Blue	0.698802002425714	0.00224242816770253
ENSGALG00000014812	SIDT1	Blue	0.624752974591276	0.0141326175172731
ENSGALG00000042201	TP53BP1	Blue	0.614469955512792	6.31473164518184e-06
ENSGALG00000008193	RELN	Blue	0.346913383421	7.75834361174483e-07
ENSGALG00000043771	DENND6B	Blue	0.735439414312545	0.0247407896883404
ENSGALG00000007697	MGEA5	Blue	0.758897371850245	0.00270870426966243
ENSGALG00000042396	SLC12A7	Blue	0.690205573322719	0.00307030289185997
ENSGALG00000001473	MIB2	Blue	0.754284454343066	0.00500338674598687
ENSGALG00000002204	SLC7A4	Blue	0.51526575808094	1.03010533152661e-08
ENSGALG00000000784	PIP5K1C	Blue	0.779145350018067	0.0481180270446968
ENSGALG00000009034	ALK	Blue	0.600386551904937	0.0411073584183044
ENSGALG00000004613	P2RX5	Blue	0.717068623612156	0.00819141430442719
ENSGALG00000017197	CNTN5	Blue	0.580026946082344	0.00398829544297042
ENSGALG00000003163	GNAO1	Blue	0.79817815560995	0.0286482945930689
ENSGALG00000006401	OSBPL5	Blue	0.722721466061963	0.0174860601194029
ENSGALG00000001144	ZNF346	Blue	0.684462292942881	0.000564387456772692
ENSGALG00000013408	TMF1	Blue	0.791169001010274	0.0290156526225414
ENSGALG00000015138	TMEM2	Blue	0.371479270198501	0.0116185918479869
ENSGALG00000040506	NARS	Blue	0.725666920211654	0.0011060190226753
ENSGALG00000034278	SVOP	Blue	0.694686832751314	0.0311003079523542
ENSGALG00000004227	FAM20B	Blue	0.752420074437839	0.00261295636508639
ENSGALG00000011473	RPS6KA2	Blue	0.575862246646659	0.00249903809793121
ENSGALG00000005102	CDH4	Blue	0.556875346692422	0.00276782765901467
ENSGALG00000012061	GPD1L2	Blue	0.623887002163017	0.0172452239272975
ENSGALG00000008779	ACTR2	Blue	0.732227483120992	0.00243459147220407
ENSGALG00000009855	TBC1D9	Blue	0.670560094074114	0.0317608986941211
ENSGALG00000007494	LARS	Blue	0.764993438804534	0.00336229629883709
ENSGALG00000005534	TM9SF3	Blue	0.685255214363947	0.0169083775962922
ENSGALG00000043555	NPNT	Blue	0.563765168333582	0.00674688559877894
ENSGALG00000041635	CAMK2D	Blue	0.650917772684446	0.0209766790985655
ENSGALG00000036942	KCNA3	Blue	0.602766878017291	0.00160901262469325
ENSGALG00000037527	TNPO2	Blue	0.638062090286665	2.12022476153641e-06
ENSGALG00000007387	GTF3C1	Blue	0.673782657470964	0.000266593541225253
ENSGALG00000039151	ST8SIA3	Blue	0.507648566334875	7.14751069905726e-05
ENSGALG00000010185	HSPA4L	Blue	0.748699267110449	0.0135423383081632
ENSGALG00000016934	PCDH20	Blue	0.695247789828655	0.0496827707421337
ENSGALG00000007912	ATP9A	Blue	0.512801874697097	0.0431193732745945
ENSGALG00000010692	LRP8	Blue	0.667538413860572	0.0237428671060474
ENSGALG00000008582	ADAM23	Blue	0.531231849732186	0.0104755056996626
ENSGALG00000032974	ADAMTS2	Blue	0.42885979801149	0.000433416963996245
ENSGALG00000010533	ELAVL4	Blue	0.703860805907621	0.0311139898711048
ENSGALG00000011113	SGIP1	Blue	0.639589548100744	0.0263782255663067
ENSGALG00000040077	ENSGALG00000040077	Blue	0.634139238432952	0.0260792253416491
ENSGALG00000035773	PIK3C3	Blue	0.710925968535019	0.0144497685186816
ENSGALG00000004387	CCPG1	Blue	0.692146563730528	0.000496496723918959
ENSGALG00000034305	C10orf10	Blue	0.611247281385987	0.00126771915609216
ENSGALG00000004881	Golga2	Blue	0.727582533072891	0.00859656261413256
ENSGALG00000006112	SCN5A	Blue	0.55065424234773	0.0345607190115276
ENSGALG00000011590	TMEM179	Blue	0.44703230457031	0.0311792772195042
ENSGALG00000008294	ITPR1	Blue	0.665416316561375	0.00126559728495758
ENSGALG00000035051	ENSGALG00000035051	Blue	0.614554969501595	0.0329506132516179
ENSGALG00000009880	INPP4B	Blue	0.648661977182287	0.0401930181219315
ENSGALG00000011356	ERICH3	Blue	0.565524710599281	0.0126221376808094
ENSGALG00000001099	ANKHD1	Blue	0.778110824517977	0.00903831093364468
ENSGALG00000036965	PTPA	Blue	0.697909237863274	1.83984985149394e-06
ENSGALG00000031298	SNRNP200	Blue	0.69335469841136	5.93365674296193e-05
ENSGALG00000042066	SALL2	Blue	0.557331637924059	0.0274654764888829
ENSGALG00000012505	LRFN5	Blue	0.643314255444913	0.000187776070170227
ENSGALG00000040681	KCNA6	Blue	0.560694917172334	0.0369900795897646
ENSGALG00000010200	TRHDE	Blue	0.466302609080598	0.0361672421327752
ENSGALG00000040917	PIK3R4	Blue	0.766658041639619	0.0194439458074828
ENSGALG00000042521	MPP3	Blue	0.503338107827382	2.73585002875445e-05
ENSGALG00000010284	GMPS	Blue	0.755676791945978	0.0160085347914041
ENSGALG00000012033	SGSM3	Blue	0.656214707097322	0.00554872900694327
ENSGALG00000009248	HSPA12A	Blue	0.481430649812857	0.0208260763660155
ENSGALG00000003164	ENSGALG00000003164	Blue	0.470606476585814	0.0319598387052644
ENSGALG00000008496	VPS18	Blue	0.724690188660143	0.0357078407536323
ENSGALG00000037366	GRID1	Blue	0.670760401298232	0.00342819732826694
ENSGALG00000033885	RAP1GAP2	Blue	0.679507183694159	0.000576870194068295
ENSGALG00000016907	KLHL1	Blue	0.517971231405569	0.0306834254252919
ENSGALG00000042071	VPS53	Blue	0.696492231077731	2.23271183575537e-05
ENSGALG00000010106	ERI3	Blue	0.751702658108859	0.0059170217418247
ENSGALG00000039830	DHX30	Blue	0.666964853605138	7.79065300715682e-06
ENSGALG00000003594	ANK1	Blue	0.645552793092285	0.0383420106231064
ENSGALG00000027665	SYNGR1	Blue	0.592402402095669	0.0326528162674172
ENSGALG00000001121	SH3GL1	Blue	0.77345961491181	0.0476342362458249
ENSGALG00000040947	CREG2	Blue	0.524874740662435	0.00929192594058272
ENSGALG00000037841	GRM7	Blue	0.639486028364147	0.000190799504936376
ENSGALG00000000848	AP1G1	Blue	0.813417171470438	0.0136062726592362
ENSGALG00000011696	JAG2	Blue	0.676950322599573	0.0231685266504141
ENSGALG00000006410	HTATSF1	Blue	0.731387663726539	0.0455687865197744
ENSGALG00000002531	SF3B3	Blue	0.789150897500649	0.0045016923577371
ENSGALG00000010050	LRFN2	Blue	0.572542857613701	0.0321131954660873
ENSGALG00000015348	ALCAM	Blue	0.680334687921423	0.0102015392163449
ENSGALG00000008263	CNTN4	Blue	0.626934849391066	0.00940303627199523
ENSGALG00000016865	TPP2	Blue	0.714216061152067	0.0378797129883443
ENSGALG00000038316	MTCL1	Blue	0.657230232600586	0.0286901041367472
ENSGALG00000004955	SYN2	Blue	0.540609378766861	1.1754942339186e-05
ENSGALG00000001264	PLXNA2	Blue	0.536450120610152	0.0203165575416674
ENSGALG00000011861	SYT16	Blue	0.58005025765815	0.0383640034934435
ENSGALG00000010084	EIF4G3	Blue	0.738507646765007	0.0162840222887477
ENSGALG00000030908	ATP2B2	Blue	0.562082031858753	0.00796881479738907
ENSGALG00000036941	CUL1	Blue	0.669250683875016	0.000140981690741818
ENSGALG00000041823	PICK1	Blue	0.666710381024806	0.0126343072985406
ENSGALG00000012228	MDGA2	Blue	0.691477159866612	0.0489467261337785
ENSGALG00000010207	LARP1B	Blue	0.699565267897005	0.0108793029393529
ENSGALG00000029599	ACVR1B	Blue	0.680568979983081	0.00811654305729243
ENSGALG00000035211	KLHL21	Blue	0.599210178792303	0.00655566388387059
ENSGALG00000006197	CSNK2A1	Blue	0.753488245173491	0.00405581431352877
ENSGALG00000008325	CKAP5	Blue	0.70488183807818	0.0299678107474648
ENSGALG00000004104	INTS1	Blue	0.736095791277188	0.0162314271973103
ENSGALG00000004593	SULF2	Blue	0.67076629261161	0.010568554367057
ENSGALG00000005621	CAMK2A	Blue	0.498488954323329	0.0114841026196703
ENSGALG00000002294	SEMA6A	Blue	0.611489468786912	0.00249903809793121
ENSGALG00000036909	AGBL4	Blue	0.615428610203148	0.0346758172974409
ENSGALG00000001030	SCAMP4	Blue	0.652985625827784	0.0157815983678888
ENSGALG00000031495	TRIO	Blue	0.786816293183817	0.0306834254252919
ENSGALG00000002165	UNC13B	Blue	0.505347856375614	0.00623845820544565
ENSGALG00000016409	KIDINS220	Blue	0.743625917573411	0.0388451550224941
ENSGALG00000001611	B3GAT1	Blue	0.74615304236057	0.0366841900231901
ENSGALG00000014674	CLSTN3	Blue	0.499239245446985	1.30133782742002e-11
ENSGALG00000016391	CNKSR2	Blue	0.581140487492003	0.0252581873747644
ENSGALG00000026973	KIF3C	Blue	0.618185449444191	0.0228968670852356
ENSGALG00000002229	FBXW11	Blue	0.825415405671729	0.0383640034934435
ENSGALG00000005834	PAFAH1B1	Blue	0.703775146450257	0.000550664219569797
ENSGALG00000029652	OPHN1	Blue	0.716539812430421	0.0253697629276084
ENSGALG00000037837	ABCA3	Blue	0.600490066066381	1.15590985188121e-05
ENSGALG00000026214	LRTM2	Blue	0.579949670268673	0.00687939342046774
ENSGALG00000040003	STXBP1	Blue	0.465316076435694	2.13511224552926e-12
ENSGALG00000007667	GPR158	Blue	0.527435613117367	0.0496827707421337
ENSGALG00000014930	ENC1	Blue	0.551495402326171	0.0431977716138118
ENSGALG00000002266	OGDHL	Blue	0.503763916202222	0.0023010690765344
ENSGALG00000002119	C16orf62	Blue	0.759916950489164	0.01937466633735
ENSGALG00000036789	ADGRL2	Blue	0.670152449709434	0.000451120565177444
ENSGALG00000016605	EFR3B	Blue	0.623193164297982	0.0150077293317145
ENSGALG00000006906	CHM	Blue	0.661273905791929	0.0151912126054982
ENSGALG00000015511	ROBO1	Blue	0.628164786137971	0.00870111535639404
ENSGALG00000017365	ENSGALG00000017365	Blue	0.696056963624136	0.00653292517857088
ENSGALG00000030065	TENM3	Blue	0.609336819655529	0.00808631338163575
ENSGALG00000016017	SLC4A11	Blue	0.441324561309052	0.0286096756202057
ENSGALG00000011202	COLQ	Blue	0.441716383527176	0.00815934438734693
ENSGALG00000030406	CDS2	Blue	0.628937587688123	0.0492486322357638
ENSGALG00000041273	KIAA0319	Blue	0.53931073548908	8.42070885363984e-07
ENSGALG00000042199	SLC12A5	Blue	0.473471030062752	0.00194136091119064
ENSGALG00000010187	SLC1A1	Blue	0.669881670143117	0.0271681235194348
ENSGALG00000037618	ASAP1	Blue	0.663512359681514	0.0468235925463182
ENSGALG00000014948	HMGCR	Blue	0.764046079053338	0.0375437763239254
ENSGALG00000037387	CLSTN2	Blue	0.43827234024053	0.0388451550224941
ENSGALG00000033340	SLC45A1	Blue	0.645989211632103	0.0158255398509684
ENSGALG00000008314	ARL8B	Blue	0.788179881877856	0.0260792253416491
ENSGALG00000001062	GGT7	Blue	0.523186791308685	0.000207875154255117
ENSGALG00000002085	FZR1	Blue	0.694118819755744	1.26620954824489e-05
ENSGALG00000015349	PIGG	Blue	0.661946963331169	0.00405581431352877
ENSGALG00000004333	ABCA5	Blue	0.629271610527564	7.64637664816415e-07
ENSGALG00000040184	RIMKLB	Blue	0.692642001114246	0.0178328010114712
ENSGALG00000030960	TRIM67	Blue	0.404517922364766	0.00714231988855648
ENSGALG00000008621	NRP2	Blue	0.535627707616663	0.00197464283884362
ENSGALG00000007820	BTRC	Blue	0.563812606963975	0.0307285682850948
ENSGALG00000008086	ACTR1A	Blue	0.729978925385511	0.000680756258624742
ENSGALG00000040620	LSAMP	Blue	0.561018088945444	0.0367064539722604
ENSGALG00000006638	GRIK4	Blue	0.603386955572739	0.00520633702361079
ENSGALG00000004472	ASTN1	Blue	0.591233937774737	0.0198562025494093
ENSGALG00000014845	PLCXD3	Blue	0.480235506564966	0.00772115360349067
ENSGALG00000008926	CADPS2	Blue	0.623629258641538	0.00251835211388566
ENSGALG00000041348	ENSGALG00000041348	Blue	0.484766909677277	0.0289264601406716
ENSGALG00000002883	SCAPER	Blue	0.664364438282067	0.00124600898109265
ENSGALG00000010253	ZDHHC17	Blue	0.705394456524802	0.00155547557491276
ENSGALG00000041722	STX1A	Blue	0.637181594555735	0.0277186105094932
ENSGALG00000006604	KIF3B	Blue	0.66185477024788	8.82052276343184e-05
ENSGALG00000006473	PLXNA4	Blue	0.427471221403194	0.0217236056695298
ENSGALG00000036589	GFRA4	Blue	0.487861655329906	0.0137564432740384
ENSGALG00000010826	PRKAA2	Blue	0.554614937901391	0.0194447497281884
ENSGALG00000007177	PTPRG	Blue	0.727987790279588	0.0477435031929817
ENSGALG00000039161	ENSGALG00000039161	Blue	0.663360024977033	0.0423817993504935
ENSGALG00000038627	FBXO38	Blue	0.761522586046955	0.0239252576013391
ENSGALG00000002783	ENSGALG00000002783	Blue	0.616011482117956	0.0311305863623201
ENSGALG00000032832	DNAJC16	Blue	0.629415768280795	5.01390702119997e-06
ENSGALG00000026091	CACNG4	Blue	0.660569172925819	0.035477900281044
ENSGALG00000000195	SLC23A2	Blue	0.54964503510933	0.0494173631266657
ENSGALG00000036021	ENSGALG00000036021	Blue	0.590595416412178	0.0379206487665653
ENSGALG00000001838	XPO7	Blue	0.769138725606505	0.00773468994565756
ENSGALG00000007298	BACE1	Blue	0.662113079801273	0.0293567231251107
ENSGALG00000002478	MATR3	Blue	0.676314647513602	0.000360391790364339
ENSGALG00000042213	AP1B1	Blue	0.590019209889295	6.69668114018597e-08
ENSGALG00000010406	TMEM63C	Blue	0.650336892516178	0.000236262495447977
ENSGALG00000037353	TMEM131	Blue	0.758597840512351	0.0219729763152175
ENSGALG00000012444	ACVR2A	Blue	0.743610373730461	0.0184921763976744
ENSGALG00000039818	GLG1	Blue	0.599204772717404	0.0402447165991264
[truncated: 672 more rows]

## Sheet: turquoise_module
#pathway ID	pathway description	observed gene count	false discovery rate	matching proteins in your network (IDs)	matching proteins in your network (labels)
3010	Ribosome	83	8.15e-82	ENSP00000053468,ENSP00000196551,ENSP00000202773,ENSP00000223324,ENSP00000225430,ENSP00000230050,ENSP00000251453,ENSP00000252543,ENSP00000252602,ENSP00000253788,ENSP00000259469,ENSP00000262584,ENSP00000270625,ENSP00000272317,ENSP00000274242,ENSP00000287038,ENSP00000288937,ENSP00000294189,ENSP00000295491,ENSP00000296102,ENSP00000296674,ENSP00000300151,ENSP00000307889,ENSP00000308845,ENSP00000309334…	FAU,MRPL14,MRPL16,MRPL17,MRPL21,MRPL23,MRPL32,MRPL33,MRPL34,MRPS10,MRPS12,MRPS15,MRPS18C,MRPS21,RPL10A,RPL11,RPL12,RPL13,RPL14,RPL15,RPL17,RPL19,RPL21,RPL22,RPL22L1,RPL23,RPL23A,RPL24,RPL27,RPL27A,RPL28,RPL29,RPL3,RPL30,RPL31,RPL32,RPL34,RPL35,RPL35A,RPL36,RPL36A,RPL37,RPL37A,RPL38,RPL39,RPL4,RPL5,RPL6,RPL7,RPL7A,RPL8,RPL9,RPLP0,RPLP1,RPLP2,RPS10,RPS11,RPS12,RPS13,RPS14,RPS15,RPS15A,RPS16,RPS19,R…
190	Oxidative phosphorylation	42	9.54e-25	ENSP00000215565,ENSP00000247655,ENSP00000247866,ENSP00000252102,ENSP00000252711,ENSP00000253452,ENSP00000261070,ENSP00000276689,ENSP00000287022,ENSP00000292475,ENSP00000296684,ENSP00000297564,ENSP00000300688,ENSP00000301587,ENSP00000306003,ENSP00000309565,ENSP00000330787,ENSP00000332887,ENSP00000339720,ENSP00000346196,ENSP00000347988,ENSP00000348205,ENSP00000354499,ENSP00000354554,ENSP00000354632…	ATP5G1,ATP5H,ATP5I,ATP5J,ATP5J2,ATP5L,COX17,COX4I1,COX6C,COX7A2,COX7C,LHPP,MT-ATP6,MT-ATP8,MT-CO1,MT-CO2,MT-CO3,MT-CYB,MT-ND1,MT-ND4,MT-ND4L,MT-ND5,MT-ND6,NDUFA10,NDUFA2,NDUFA4,NDUFA5,NDUFA6,NDUFA8,NDUFB1,NDUFB2,NDUFB7,NDUFB9,NDUFS4,NDUFS5,NDUFV3,SDHD,UQCR10,UQCR11,UQCRB,UQCRH,UQCRQ
1100	Metabolic pathways	126	3.83e-23	ENSP00000215565,ENSP00000216465,ENSP00000221859,ENSP00000226279,ENSP00000233710,ENSP00000236959,ENSP00000242375,ENSP00000242592,ENSP00000247655,ENSP00000247866,ENSP00000248923,ENSP00000249042,ENSP00000250535,ENSP00000252102,ENSP00000252711,ENSP00000253004,ENSP00000253303,ENSP00000253452,ENSP00000261070,ENSP00000263080,ENSP00000264093,ENSP00000264220,ENSP00000265052,ENSP00000265322,ENSP00000265395…	ACAA1,ACAA2,ACADL,ACADS,ACOT4,ACOX2,ADA,ADH5,ADI1,AHCYL1,AK2,AKR1D1,ALAS2,ALDH3A2,ALDH4A1,ALDH9A1,ALPL,ASPA,ASS1,ATIC,ATP5G1,ATP5H,ATP5I,ATP5J,ATP5J2,ATP5L,BCKDHB,BDH1,BHMT,C1GALT1C1,CD38,CDO1,CKB,COMT,COX17,COX4I1,COX6C,COX7C,CTH,DCTD,DCXR,DGUOK,DPM1,DPM2,DUT,ECHS1,GALM,GAMT,GGT1,GLDC,GLUL,GRHPR,GSTZ1,HADH,HADHB,HIBADH,HIBCH,HMBS,IDH2,INPP5B,ISYNA1,ITPA,MCAT,ME1,MGLL,MOCS2,MPST,MT-ATP6,MT-ATP8,M…
260	Glycine, serine and threonine metabolism	12	8.21e-07	ENSP00000274353,ENSP00000275605,ENSP00000313432,ENSP00000317721,ENSP00000319531,ENSP00000332369,ENSP00000341117,ENSP00000358417,ENSP00000359976,ENSP00000365773,ENSP00000370737,ENSP00000403536	ALAS2,BHMT,CTH,GAMT,GCSH,GLDC,GRHPR,PHGDH,PIPOX,PSAT1,PSPH,SDSL
71	Fatty acid degradation	12	2.47e-06	ENSP00000233710,ENSP00000242592,ENSP00000285093,ENSP00000296412,ENSP00000301729,ENSP00000325136,ENSP00000333664,ENSP00000345774,ENSP00000346827,ENSP00000357535,ENSP00000369461,ENSP00000385638	ACAA1,ACAA2,ACADL,ACADS,ADH5,ALDH3A2,ALDH9A1,ECHS1,ECI1,ECI2,HADH,HADHB
280	Valine, leucine and isoleucine degradation	11	2.63e-05	ENSP00000242592,ENSP00000265395,ENSP00000285093,ENSP00000318351,ENSP00000325136,ENSP00000333664,ENSP00000345774,ENSP00000346827,ENSP00000352706,ENSP00000357535,ENSP00000385638	ACAA1,ACAA2,ACADS,ALDH3A2,ALDH9A1,BCKDHB,ECHS1,HADH,HADHB,HIBADH,HIBCH
4260	Cardiac muscle contraction	13	0.000208	ENSP00000247655,ENSP00000253452,ENSP00000287022,ENSP00000297564,ENSP00000309565,ENSP00000332887,ENSP00000354499,ENSP00000354554,ENSP00000354876,ENSP00000354982,ENSP00000359098,ENSP00000367934,ENSP00000466420	COX4I1,COX6C,COX7A2,COX7C,MT-CO1,MT-CO2,MT-CO3,MT-CYB,UQCR10,UQCR11,UQCRB,UQCRH,UQCRQ
3420	Nucleotide excision repair	10	0.000266	ENSP00000055077,ENSP00000216225,ENSP00000223129,ENSP00000256897,ENSP00000259895,ENSP00000363021,ENSP00000363284,ENSP00000364270,ENSP00000368438,ENSP00000415032	CCNH,GTF2H4,GTF2H5,PCNA,POLE3,RBX1,RFC2,RPA2,RPA3,XPA
1212	Fatty acid metabolism	10	0.000367	ENSP00000233710,ENSP00000242592,ENSP00000265322,ENSP00000280701,ENSP00000285093,ENSP00000290429,ENSP00000325136,ENSP00000333664,ENSP00000357535,ENSP00000385638	ACAA1,ACAA2,ACADL,ACADS,ECHS1,HADH,HADHB,MCAT,OXSM,PECR
230	Purine metabolism	19	0.00062	ENSP00000221859,ENSP00000236959,ENSP00000264093,ENSP00000264220,ENSP00000272645,ENSP00000324124,ENSP00000328412,ENSP00000338397,ENSP00000346921,ENSP00000347213,ENSP00000356785,ENSP00000360124,ENSP00000361965,ENSP00000363284,ENSP00000369456,ENSP00000376889,ENSP00000382595,ENSP00000403852,ENSP00000419628	ADA,AK2,ATIC,DGUOK,ENTPD2,ITPA,NME2,NME7,NUDT2,NUDT5,PAICS,PDE6G,PGM1,POLE3,POLR2D,POLR2F,POLR2I,POLR2L,PPAT
1200	Carbon metabolism	14	0.00107	ENSP00000242592,ENSP00000253303,ENSP00000275605,ENSP00000296412,ENSP00000331897,ENSP00000341117,ENSP00000352401,ENSP00000352706,ENSP00000357535,ENSP00000358417,ENSP00000358719,ENSP00000364699,ENSP00000365773,ENSP00000370737	ACADS,ADH5,ECHS1,GLDC,HIBCH,IDH2,ME1,PHGDH,PSAT1,PSPH,RGN,RPE,SDHD,SDSL
270	Cysteine and methionine metabolism	8	0.00129	ENSP00000249042,ENSP00000250535,ENSP00000274353,ENSP00000333666,ENSP00000341117,ENSP00000358814,ENSP00000359976,ENSP00000380318	ADI1,AHCYL1,BHMT,CDO1,CTH,MPST,SDSL,TST
3320	PPAR signaling pathway	10	0.00605	ENSP00000227667,ENSP00000233710,ENSP00000236850,ENSP00000252595,ENSP00000307697,ENSP00000333664,ENSP00000344818,ENSP00000357429,ENSP00000358719,ENSP00000440698	ACAA1,ACADL,ACOX2,APOA1,APOC3,DBI,FABP7,ME1,SLC27A1,UBC
4122	Sulfur relay system	4	0.00707	ENSP00000249042,ENSP00000380157,ENSP00000380318,ENSP00000412922	MOCS2,MPST,TST,URM1
240	Pyrimidine metabolism	12	0.0099	ENSP00000221859,ENSP00000272645,ENSP00000324124,ENSP00000338397,ENSP00000349576,ENSP00000356785,ENSP00000363284,ENSP00000369456,ENSP00000370376,ENSP00000371230,ENSP00000376889,ENSP00000403852	AK3,DCTD,DUT,ITPA,NME2,NME7,NUDT2,POLE3,POLR2D,POLR2F,POLR2I,POLR2L
620	Pyruvate metabolism	7	0.0136	ENSP00000238618,ENSP00000303246,ENSP00000313432,ENSP00000345774,ENSP00000346827,ENSP00000358719,ENSP00000362463	ACOT12,ACYP1,ALDH3A2,ALDH9A1,GLO1,GRHPR,ME1
4146	Peroxisome	10	0.0148	ENSP00000221418,ENSP00000263038,ENSP00000265322,ENSP00000307697,ENSP00000317721,ENSP00000331897,ENSP00000333664,ENSP00000357920,ENSP00000369461,ENSP00000431049	ACAA1,ACOX2,DDO,ECH1,ECI2,GSTK1,IDH2,PECR,PHYH,PIPOX
62	Fatty acid elongation	5	0.0225	ENSP00000285093,ENSP00000323071,ENSP00000325136,ENSP00000357535,ENSP00000385638	ACAA2,ACOT4,ECHS1,HADH,HADHB
330	Arginine and proline metabolism	8	0.0225	ENSP00000253004,ENSP00000290597,ENSP00000299198,ENSP00000307252,ENSP00000307900,ENSP00000345774,ENSP00000346827,ENSP00000403536	ALDH3A2,ALDH4A1,ALDH9A1,ASS1,CKB,GAMT,GLUL,SMOX
1230	Biosynthesis of amino acids	9	0.0225	ENSP00000253004,ENSP00000275605,ENSP00000307900,ENSP00000331897,ENSP00000341117,ENSP00000352401,ENSP00000358417,ENSP00000359976,ENSP00000365773	ASS1,CTH,GLUL,IDH2,PHGDH,PSAT1,PSPH,RPE,SDSL
250	Alanine, aspartate and glutamate metabolism	6	0.027	ENSP00000253004,ENSP00000263080,ENSP00000264220,ENSP00000290597,ENSP00000307900,ENSP00000357920	ALDH4A1,ASPA,ASS1,DDO,GLUL,PPAT
3030	DNA replication	6	0.027	ENSP00000055077,ENSP00000223129,ENSP00000337623,ENSP00000363021,ENSP00000363284,ENSP00000368438	PCNA,POLE3,RFC2,RNASEH2B,RPA2,RPA3
1220	Degradation of aromatic compounds	2	0.0498	ENSP00000253303,ENSP00000296412	ADH5,RGN

## Sheet: blue_module
#pathway ID	pathway description	observed gene count	false discovery rate	matching proteins in your network (IDs)	matching proteins in your network (labels)
4724	Glutamatergic synapse	23	6.91e-10	ENSP00000240139,ENSP00000260600,ENSP00000261837,ENSP00000262352,ENSP00000262493,ENSP00000263160,ENSP00000264357,ENSP00000273482,ENSP00000282499,ENSP00000282753,ENSP00000285900,ENSP00000295101,ENSP00000305355,ENSP00000306253,ENSP00000317379,ENSP00000334105,ENSP00000344173,ENSP00000345193,ENSP00000350348,ENSP00000355155,ENSP00000360608,ENSP00000362183,ENSP00000404063	ADCY3,GLS,GNAO1,GNB5,GRIA1,GRIA3,GRIA4,GRIK3,GRIK4,GRIN1,GRIN3A,GRM1,GRM7,GRM8,ITPR1,KCNJ3,PLCB4,PPP3CC,PRKCB,SHANK2,SLC17A6,SLC1A1,TRPC1
4728	Dopaminergic synapse	24	8.25e-10	ENSP00000240139,ENSP00000261837,ENSP00000262493,ENSP00000264357,ENSP00000282499,ENSP00000285900,ENSP00000288309,ENSP00000295101,ENSP00000298472,ENSP00000305355,ENSP00000306253,ENSP00000324806,ENSP00000334105,ENSP00000335083,ENSP00000339740,ENSP00000350616,ENSP00000352157,ENSP00000357067,ENSP00000360406,ENSP00000367309,ENSP00000373169,ENSP00000381412,ENSP00000408979,ENSP00000417963	CACNA1B,CAMK2A,CAMK2D,DDC,DRD3,GNAO1,GNB5,GRIA1,GRIA3,GRIA4,GSK3B,ITPR1,KCNJ3,KCNJ6,KCNJ9,KIF5A,MAOB,MAPK10,PLCB4,PPP2R2C,PPP2R5D,PPP3CC,PRKCB,SLC18A2
4723	Retrograde endocannabinoid signaling	20	7.96e-09	ENSP00000260600,ENSP00000261837,ENSP00000262493,ENSP00000263160,ENSP00000264357,ENSP00000282499,ENSP00000282753,ENSP00000285900,ENSP00000288309,ENSP00000295101,ENSP00000297056,ENSP00000305355,ENSP00000306253,ENSP00000334105,ENSP00000352157,ENSP00000357067,ENSP00000359329,ENSP00000360406,ENSP00000386029,ENSP00000410732	ADCY3,CACNA1B,DAGLB,GABRG2,GABRQ,GABRR2,GNAO1,GNB5,GRIA1,GRIA3,GRIA4,GRM1,ITPR1,KCNJ3,KCNJ6,KCNJ9,MAPK10,PLCB4,PRKCB,SLC17A6
4713	Circadian entrainment	19	1.39e-08	ENSP00000260600,ENSP00000261837,ENSP00000262493,ENSP00000264357,ENSP00000264424,ENSP00000282499,ENSP00000285900,ENSP00000288309,ENSP00000295101,ENSP00000305355,ENSP00000306253,ENSP00000334105,ENSP00000334198,ENSP00000339740,ENSP00000355533,ENSP00000357067,ENSP00000360608,ENSP00000373884,ENSP00000381412	ADCY3,CACNA1H,CAMK2A,CAMK2D,GNAO1,GNB5,GRIA1,GRIA3,GRIA4,GRIN1,GUCY1B3,ITPR1,KCNJ3,KCNJ6,KCNJ9,PLCB4,PRKCB,RYR2,RYR3
4360	Axon guidance	21	7.87e-08	ENSP00000240139,ENSP00000265361,ENSP00000265371,ENSP00000273854,ENSP00000284136,ENSP00000301293,ENSP00000309539,ENSP00000317272,ENSP00000324806,ENSP00000332118,ENSP00000345512,ENSP00000350215,ENSP00000356000,ENSP00000358309,ENSP00000359085,ENSP00000371936,ENSP00000377061,ENSP00000406022,ENSP00000420321,ENSP00000422591,ENSP00000430333	DPYSL2,EPHA5,EPHA7,EPHB3,GSK3B,MET,NRP1,NTNG1,PLXNA1,PLXNA2,PPP3CC,ROBO1,SEMA3C,SEMA3D,SEMA5A,SEMA5B,SEMA6A,SEMA6B,SLIT2,SLIT3,UNC5C
5033	Nicotine addiction	11	2.58e-06	ENSP00000263160,ENSP00000264357,ENSP00000282499,ENSP00000285900,ENSP00000355155,ENSP00000359329,ENSP00000360406,ENSP00000360608,ENSP00000386029,ENSP00000407546,ENSP00000410732	CACNA1B,CHRNA7,GABRG2,GABRQ,GABRR2,GRIA1,GRIA3,GRIA4,GRIN1,GRIN3A,SLC17A6
4080	Neuroactive ligand-receptor interaction	29	2.65e-06	ENSP00000230882,ENSP00000234961,ENSP00000255262,ENSP00000258042,ENSP00000264357,ENSP00000267377,ENSP00000280155,ENSP00000282499,ENSP00000282753,ENSP00000285900,ENSP00000303522,ENSP00000316244,ENSP00000330138,ENSP00000330148,ENSP00000342560,ENSP00000344173,ENSP00000350198,ENSP00000350348,ENSP00000355155,ENSP00000359329,ENSP00000360608,ENSP00000362183,ENSP00000373169,ENSP00000381333,ENSP00000386029…	ADRA2A,CHRNA7,CRHR1,DRD3,GABRG2,GABRQ,GABRR2,GHR,GLRA1,GRIA1,GRIA3,GRIA4,GRID1,GRIK3,GRIK4,GRIN1,GRIN3A,GRM1,GRM7,GRM8,HRH3,HTR1A,NMBR,NMUR2,OPRD1,SSTR1,SSTR2,SSTR3,TACR1
4921	Oxytocin signaling pathway	20	1.08e-05	ENSP00000240139,ENSP00000260600,ENSP00000262138,ENSP00000262493,ENSP00000264424,ENSP00000288309,ENSP00000295101,ENSP00000300482,ENSP00000305355,ENSP00000306253,ENSP00000334105,ENSP00000339740,ENSP00000355533,ENSP00000357067,ENSP00000360290,ENSP00000368124,ENSP00000373884,ENSP00000381412,ENSP00000418081,ENSP00000419101	ADCY3,CACNA2D2,CACNA2D3,CACNG4,CAMK1D,CAMK2A,CAMK2D,GNAO1,GUCY1B3,ITPR1,KCNJ3,KCNJ6,KCNJ9,PLCB4,PPP3CC,PRKAA2,PRKCB,RYR2,RYR3,TRPM2
4261	Adrenergic signaling in cardiomyocytes	19	1.31e-05	ENSP00000260600,ENSP00000261173,ENSP00000262138,ENSP00000263980,ENSP00000295598,ENSP00000324172,ENSP00000328968,ENSP00000332931,ENSP00000334105,ENSP00000335083,ENSP00000339740,ENSP00000350310,ENSP00000355533,ENSP00000356789,ENSP00000381412,ENSP00000417963,ENSP00000418081,ENSP00000419101,ENSP00000440045	ADCY3,ATP1A1,ATP1B1,ATP2A2,ATP2B1,ATP2B2,ATP2B4,CACNA2D2,CACNA2D3,CACNG4,CAMK2A,CAMK2D,PLCB4,PPP2R2C,PPP2R5D,RYR2,SCN5A,SLC8A1,SLC9A1
4020	Calcium signaling pathway	21	1.91e-05	ENSP00000240139,ENSP00000260600,ENSP00000261173,ENSP00000282753,ENSP00000303522,ENSP00000305355,ENSP00000306253,ENSP00000324172,ENSP00000332931,ENSP00000334105,ENSP00000334198,ENSP00000339740,ENSP00000350310,ENSP00000355533,ENSP00000356545,ENSP00000360406,ENSP00000360608,ENSP00000373884,ENSP00000381412,ENSP00000407546,ENSP00000440045	ADCY3,ATP2A2,ATP2B1,ATP2B2,ATP2B4,CACNA1B,CACNA1E,CACNA1H,CAMK2A,CAMK2D,CHRNA7,GRIN1,GRM1,ITPR1,PLCB4,PPP3CC,PRKCB,RYR2,RYR3,SLC8A1,TACR1
5031	Amphetamine addiction	12	5.18e-05	ENSP00000240139,ENSP00000264357,ENSP00000282499,ENSP00000285900,ENSP00000298472,ENSP00000305355,ENSP00000339740,ENSP00000350616,ENSP00000355155,ENSP00000360608,ENSP00000367309,ENSP00000381412	CAMK2A,CAMK2D,DDC,GRIA1,GRIA3,GRIA4,GRIN1,GRIN3A,MAOB,PPP3CC,PRKCB,SLC18A2
4726	Serotonergic synapse	15	0.000123	ENSP00000250018,ENSP00000261837,ENSP00000262493,ENSP00000273482,ENSP00000288309,ENSP00000295101,ENSP00000298472,ENSP00000305355,ENSP00000306253,ENSP00000316244,ENSP00000334105,ENSP00000350616,ENSP00000357067,ENSP00000360406,ENSP00000367309	CACNA1B,DDC,GNAO1,GNB5,HTR1A,ITPR1,KCNJ3,KCNJ6,KCNJ9,MAOB,PLCB4,PRKCB,SLC18A2,TPH1,TRPC1
4972	Pancreatic secretion	13	0.000281	ENSP00000260600,ENSP00000261173,ENSP00000263980,ENSP00000273482,ENSP00000295598,ENSP00000305355,ENSP00000306253,ENSP00000324172,ENSP00000334105,ENSP00000350310,ENSP00000355533,ENSP00000356789,ENSP00000440045	ADCY3,ATP1A1,ATP1B1,ATP2A2,ATP2B1,ATP2B2,ATP2B4,ITPR1,PLCB4,PRKCB,RYR2,SLC9A1,TRPC1
4514	Cell adhesion molecules (CAMs)	16	0.000397	ENSP00000205061,ENSP00000261908,ENSP00000264638,ENSP00000269141,ENSP00000305988,ENSP00000318472,ENSP00000330633,ENSP00000331418,ENSP00000350364,ENSP00000353656,ENSP00000354778,ENSP00000357106,ENSP00000359085,ENSP00000368314,ENSP00000385142,ENSP00000395359	ALCAM,CADM1,CADM3,CDH2,CDH4,CNTN2,CNTNAP1,CNTNAP2,GLG1,NCAM1,NEGR1,NEO1,NRCAM,NRXN1,NTNG1,PTPRM
4961	Endocrine and other factor-regulated calcium reabsorption	9	0.000429	ENSP00000261173,ENSP00000269122,ENSP00000295598,ENSP00000305355,ENSP00000314414,ENSP00000332931,ENSP00000334105,ENSP00000356789,ENSP00000362014	AP2B1,ATP1A1,ATP1B1,ATP2B1,CLTC,DNM1,PLCB4,PRKCB,SLC8A1
4970	Salivary secretion	12	0.000429	ENSP00000260600,ENSP00000261173,ENSP00000263980,ENSP00000264424,ENSP00000295598,ENSP00000305355,ENSP00000306253,ENSP00000324172,ENSP00000334105,ENSP00000350310,ENSP00000356789,ENSP00000373884	ADCY3,ATP1A1,ATP1B1,ATP2B1,ATP2B2,ATP2B4,GUCY1B3,ITPR1,PLCB4,PRKCB,RYR3,SLC9A1
4727	GABAergic synapse	12	0.000432	ENSP00000259271,ENSP00000260600,ENSP00000261837,ENSP00000262493,ENSP00000288309,ENSP00000305355,ENSP00000317379,ENSP00000359329,ENSP00000360406,ENSP00000386029,ENSP00000387694,ENSP00000410732	ADCY3,CACNA1B,GABRG2,GABRQ,GABRR2,GAD2,GLS,GNAO1,GNB5,KCNJ6,PRKCB,SLC12A5
4971	Gastric acid secretion	11	0.000432	ENSP00000260600,ENSP00000263980,ENSP00000295598,ENSP00000305355,ENSP00000306253,ENSP00000310568,ENSP00000334105,ENSP00000339740,ENSP00000350198,ENSP00000356789,ENSP00000381412	ADCY3,ATP1A1,ATP1B1,CAMK2A,CAMK2D,ITPR1,KCNK10,PLCB4,PRKCB,SLC9A1,SSTR2
4721	Synaptic vesicle cycle	10	0.000544	ENSP00000261205,ENSP00000263160,ENSP00000269122,ENSP00000298472,ENSP00000314414,ENSP00000360406,ENSP00000362014,ENSP00000362399,ENSP00000367756,ENSP00000429562	AP2B1,CACNA1B,CLTC,DNM1,SLC17A6,SLC18A2,STXBP1,SYT1,UNC13A,UNC13B
4720	Long-term potentiation	10	0.000799	ENSP00000240139,ENSP00000282753,ENSP00000285900,ENSP00000305355,ENSP00000306253,ENSP00000334105,ENSP00000339740,ENSP00000360608,ENSP00000381412,ENSP00000427015	CAMK2A,CAMK2D,GRIA1,GRIN1,GRM1,ITPR1,PLCB4,PPP3CC,PRKCB,RPS6KA2
4114	Oocyte meiosis	13	0.000921	ENSP00000240139,ENSP00000260600,ENSP00000265094,ENSP00000306253,ENSP00000323421,ENSP00000326804,ENSP00000339740,ENSP00000354720,ENSP00000359206,ENSP00000363822,ENSP00000381412,ENSP00000417963,ENSP00000427015	ADCY3,AR,BTRC,CAMK2A,CAMK2D,CUL1,FBXW11,ITPR1,PPP2R5D,PPP3CC,RPS6KA2,SMC1A,SMC3
4730	Long-term depression	9	0.00204	ENSP00000262493,ENSP00000264357,ENSP00000264424,ENSP00000282753,ENSP00000285900,ENSP00000305355,ENSP00000306253,ENSP00000334105,ENSP00000381333	CRHR1,GNAO1,GRIA1,GRIA3,GRM1,GUCY1B3,ITPR1,PLCB4,PRKCB
5032	Morphine addiction	11	0.00249	ENSP00000260600,ENSP00000261837,ENSP00000262493,ENSP00000288309,ENSP00000295101,ENSP00000305355,ENSP00000357067,ENSP00000359329,ENSP00000360406,ENSP00000386029,ENSP00000410732	ADCY3,CACNA1B,GABRG2,GABRQ,GABRR2,GNAO1,GNB5,KCNJ3,KCNJ6,KCNJ9,PRKCB
4260	Cardiac muscle contraction	10	0.00286	ENSP00000262138,ENSP00000263980,ENSP00000295598,ENSP00000332931,ENSP00000355533,ENSP00000356789,ENSP00000359729,ENSP00000418081,ENSP00000419101,ENSP00000440045	ATP1A1,ATP1B1,ATP2A2,CACNA2D2,CACNA2D3,CACNG4,RYR2,SLC8A1,SLC9A1,SLC9A6
4310	Wnt signaling pathway	14	0.00286	ENSP00000217244,ENSP00000220772,ENSP00000240093,ENSP00000240139,ENSP00000265094,ENSP00000295902,ENSP00000305355,ENSP00000324806,ENSP00000326804,ENSP00000334105,ENSP00000339740,ENSP00000352157,ENSP00000359206,ENSP00000381412	BTRC,CAMK2A,CAMK2D,CSNK2A1,CUL1,FBXW11,FZD3,GSK3B,MAPK10,PLCB4,PPP3CC,PRICKLE2,PRKCB,SFRP1
4725	Cholinergic synapse	12	0.0036	ENSP00000260600,ENSP00000261837,ENSP00000262493,ENSP00000288309,ENSP00000295101,ENSP00000305355,ENSP00000306253,ENSP00000334105,ENSP00000339740,ENSP00000360406,ENSP00000381412,ENSP00000407546	ADCY3,CACNA1B,CAMK2A,CAMK2D,CHRNA7,GNAO1,GNB5,ITPR1,KCNJ3,KCNJ6,PLCB4,PRKCB
4070	Phosphatidylinositol signaling system	10	0.00366	ENSP00000262039,ENSP00000262992,ENSP00000305355,ENSP00000306253,ENSP00000334105,ENSP00000335333,ENSP00000360154,ENSP00000409667,ENSP00000419879,ENSP00000458238	CDS2,INPP4B,ITPR1,OCRL,PI4KA,PIK3C3,PIP5K1C,PLCB4,PRKCB,SYNJ1
4022	cGMP-PKG signaling pathway	15	0.00376	ENSP00000234961,ENSP00000240139,ENSP00000260600,ENSP00000261173,ENSP00000264424,ENSP00000280155,ENSP00000295598,ENSP00000306253,ENSP00000322542,ENSP00000324172,ENSP00000332931,ENSP00000334105,ENSP00000350310,ENSP00000356789,ENSP00000440045	ADCY3,ADRA2A,ATP1A1,ATP1B1,ATP2A2,ATP2B1,ATP2B2,ATP2B4,GTF2I,GUCY1B3,ITPR1,OPRD1,PLCB4,PPP3CC,SLC8A1
4919	Thyroid hormone signaling pathway	12	0.00625	ENSP00000263980,ENSP00000295598,ENSP00000305355,ENSP00000324806,ENSP00000325612,ENSP00000334105,ENSP00000344220,ENSP00000354394,ENSP00000354558,ENSP00000356047,ENSP00000356789,ENSP00000440045	ATP1A1,ATP1B1,ATP2A2,GSK3B,MED16,MTOR,PDPK1,PFKFB2,PLCB4,PRKCB,SLC9A1,STAT1
4750	Inflammatory mediator regulation of TRP channels	10	0.0145	ENSP00000228468,ENSP00000260600,ENSP00000305355,ENSP00000306253,ENSP00000333142,ENSP00000334105,ENSP00000339740,ENSP00000345083,ENSP00000352157,ENSP00000381412	ADCY3,ASIC1,CAMK2A,CAMK2D,ITPR1,MAP2K3,MAPK10,PLA2G6,PLCB4,PRKCB
4918	Thyroid hormone synthesis	8	0.0259	ENSP00000247461,ENSP00000260600,ENSP00000295598,ENSP00000299767,ENSP00000305355,ENSP00000306253,ENSP00000334105,ENSP00000356789	ADCY3,ATP1A1,ATP1B1,CANX,HSP90B1,ITPR1,PLCB4,PRKCB
4710	Circadian rhythm	5	0.026	ENSP00000246672,ENSP00000265094,ENSP00000326804,ENSP00000359206,ENSP00000360290	BTRC,CUL1,FBXW11,NR1D1,PRKAA2
562	Inositol phosphate metabolism	7	0.0417	ENSP00000262039,ENSP00000262992,ENSP00000334105,ENSP00000335333,ENSP00000360154,ENSP00000409667,ENSP00000458238	INPP4B,OCRL,PI4KA,PIK3C3,PIP5K1C,PLCB4,SYNJ1
4915	Estrogen signaling pathway	9	0.0417	ENSP00000260600,ENSP00000262493,ENSP00000282753,ENSP00000288309,ENSP00000295101,ENSP00000299767,ENSP00000306253,ENSP00000334105,ENSP00000357067	ADCY3,GNAO1,GRM1,HSP90B1,ITPR1,KCNJ3,KCNJ6,KCNJ9,PLCB4

## Sheet: pink_module
#pathway ID	pathway description	observed gene count	false discovery rate	matching proteins in your network (IDs)	matching proteins in your network (labels)
510	N-Glycan biosynthesis	3	0.0256	ENSP00000353655,ENSP00000376472,ENSP00000391227	MAN2A2,MGAT5B,STT3A

## Sheet: brown_module
#pathway ID	pathway description	observed gene count	false discovery rate	matching proteins in your network (IDs)	matching proteins in your network (labels)
4145	Phagosome	12	1.38e-06	ENSP00000248437,ENSP00000253413,ENSP00000259818,ENSP00000264649,ENSP00000290949,ENSP00000301071,ENSP00000320130,ENSP00000320866,ENSP00000329757,ENSP00000339001,ENSP00000431605,ENSP00000451560	ATP6V0A1,ATP6V0B,ATP6V0C,ATP6V0D1,ATP6V1E1,CALR,DYNC1I1,TUBA1A,TUBA4A,TUBB,TUBB2B,TUBB3
4721	Synaptic vesicle cycle	7	0.000136	ENSP00000222256,ENSP00000253413,ENSP00000264649,ENSP00000290949,ENSP00000329757,ENSP00000381293,ENSP00000431605	ATP6V0A1,ATP6V0B,ATP6V0C,ATP6V0D1,ATP6V1E1,NSF,RAB3A
4141	Protein processing in endoplasmic reticulum	10	0.000169	ENSP00000216037,ENSP00000221167,ENSP00000227378,ENSP00000261735,ENSP00000272227,ENSP00000314030,ENSP00000320866,ENSP00000324173,ENSP00000351777,ENSP00000384144	CALR,DNAJA2,ERP29,HSPA5,HSPA8,HYOU1,PDIA6,TUSC3,VCP,XBP1
5120	Epithelial cell signaling in Helicobacter pylori infection	6	0.00165	ENSP00000220003,ENSP00000253413,ENSP00000264649,ENSP00000290949,ENSP00000329757,ENSP00000431605	ATP6V0A1,ATP6V0B,ATP6V0C,ATP6V0D1,ATP6V1E1,CSK
4966	Collecting duct acid secretion	4	0.0038	ENSP00000253413,ENSP00000264649,ENSP00000290949,ENSP00000329757	ATP6V0A1,ATP6V0C,ATP6V0D1,ATP6V1E1
5110	Vibrio cholerae infection	5	0.0038	ENSP00000253413,ENSP00000264649,ENSP00000290949,ENSP00000329757,ENSP00000431605	ATP6V0A1,ATP6V0B,ATP6V0C,ATP6V0D1,ATP6V1E1
5130	Pathogenic Escherichia coli infection	5	0.0038	ENSP00000248437,ENSP00000259818,ENSP00000301071,ENSP00000339001,ENSP00000451560	TUBA1A,TUBA4A,TUBB,TUBB2B,TUBB3
1100	Metabolic pathways	23	0.00817	ENSP00000003100,ENSP00000215904,ENSP00000217426,ENSP00000221167,ENSP00000229277,ENSP00000253413,ENSP00000253792,ENSP00000264649,ENSP00000269848,ENSP00000270776,ENSP00000279036,ENSP00000290949,ENSP00000305692,ENSP00000309430,ENSP00000320171,ENSP00000321584,ENSP00000329757,ENSP00000333813,ENSP00000342056,ENSP00000356903,ENSP00000362413,ENSP00000367343,ENSP00000431605	ACLY,AHCY,ALG12,ATP6V0A1,ATP6V0B,ATP6V0C,ATP6V0D1,ATP6V1E1,CS,CYP51A1,ENO2,GAA,GBA2,IMPDH2,PDXP,PFKL,PGD,PGK1,PIGS,PIGT,PKM,TUSC3,UAP1
1200	Carbon metabolism	6	0.00911	ENSP00000229277,ENSP00000269848,ENSP00000270776,ENSP00000320171,ENSP00000342056,ENSP00000362413	CS,ENO2,PFKL,PGD,PGK1,PKM
1230	Biosynthesis of amino acids	5	0.0109	ENSP00000229277,ENSP00000269848,ENSP00000320171,ENSP00000342056,ENSP00000362413	CS,ENO2,PFKL,PGK1,PKM
970	Aminoacyl-tRNA biosynthesis	4	0.0143	ENSP00000261772,ENSP00000362576,ENSP00000373918,ENSP00000425634	AARS,GARS,HARS,YARS
3060	Protein export	3	0.019	ENSP00000324173,ENSP00000328023,ENSP00000342181	HSPA5,SRP72,SRPR
4540	Gap junction	5	0.019	ENSP00000248437,ENSP00000259818,ENSP00000301071,ENSP00000339001,ENSP00000451560	TUBA1A,TUBA4A,TUBB,TUBB2B,TUBB3
5323	Rheumatoid arthritis	5	0.019	ENSP00000253413,ENSP00000264649,ENSP00000290949,ENSP00000329757,ENSP00000431605	ATP6V0A1,ATP6V0B,ATP6V0C,ATP6V0D1,ATP6V1E1
10	Glycolysis / Gluconeogenesis	4	0.0368	ENSP00000229277,ENSP00000269848,ENSP00000320171,ENSP00000362413	ENO2,PFKL,PGK1,PKM

## Sheet: black_module
#pathway ID	pathway description	observed gene count	false discovery rate	matching proteins in your network (IDs)	matching proteins in your network (labels)
5133	Pertussis	7	7.86e-06	ENSP00000245414,ENSP00000284818,ENSP00000304236,ENSP00000313967,ENSP00000363089,ENSP00000363768,ENSP00000363773	C1QA,C1QB,C1QC,CD14,IRF1,LY96,TLR4
4064	NF-kappa B signaling pathway	6	0.000274	ENSP00000267953,ENSP00000284818,ENSP00000304236,ENSP00000363089,ENSP00000380150,ENSP00000428924	BCL2A1,CARD11,CD14,LY96,LYN,TLR4
5130	Pathogenic Escherichia coli infection	5	0.000274	ENSP00000252725,ENSP00000284818,ENSP00000304236,ENSP00000320176,ENSP00000363089	ARPC1B,CD14,HCLS1,LY96,TLR4
5150	Staphylococcus aureus infection	5	0.000274	ENSP00000302079,ENSP00000313967,ENSP00000356399,ENSP00000363768,ENSP00000363773	C1QA,C1QB,C1QC,C3AR1,CFH
4610	Complement and coagulation cascades	5	0.000831	ENSP00000302079,ENSP00000313967,ENSP00000356399,ENSP00000363768,ENSP00000363773	C1QA,C1QB,C1QC,C3AR1,CFH
4145	Phagosome	5	0.0229	ENSP00000281087,ENSP00000304236,ENSP00000357981,ENSP00000363089,ENSP00000380334	ATP6V1G3,CD14,CTSS,NCF4,TLR4
5020	Prion diseases	3	0.0239	ENSP00000313967,ENSP00000363768,ENSP00000363773	C1QA,C1QB,C1QC
5142	Chagas disease (American trypanosomiasis)	4	0.0308	ENSP00000313967,ENSP00000363089,ENSP00000363768,ENSP00000363773	C1QA,C1QB,C1QC,TLR4
5202	Transcriptional misregulation in cancer	5	0.0308	ENSP00000227163,ENSP00000267953,ENSP00000286301,ENSP00000304236,ENSP00000341843	BCL2A1,CD14,CSF1R,ETV7,SPI1
5152	Tuberculosis	5	0.0309	ENSP00000304236,ENSP00000308383,ENSP00000318822,ENSP00000357981,ENSP00000363089	BID,CD14,CTSS,LSP1,TLR4
