# Supplementary material for: Chicken adaptive response to low energy diet: main role of the hypothalamic lipid metabolism revealed by a phenotypic and multi-tissue transcriptomic approach
Source: BMC Genomics. 2019 Dec 30;20:1033. doi: 10.1186/s12864-019-6384-8 (PMC6937963; doi:10.1186/s12864-019-6384-8)
Supplement: Supplementary file 7 — Additional file 7. List of the KEGG pathways significantly associated with WGCNA’s modules detected using blood DEG. [file 12864_2019_6384_MOESM7_ESM.xlsx]

## Sheet: modulesComposition
gene_id	gene_name	moduleColor	LE-CT_FC	LE-CT_pvalueFDR
ENSGALG00000001341	ZBTB44	Purple	1.22693362618689	0.0354777939326401
ENSGALG00000001546	ZZEF1	Purple	1.22965201501016	0.0489462705202197
ENSGALG00000002204	SLC7A4	Purple	1.56941802565235	0.00469090217992326
ENSGALG00000002759	PEAK1	Purple	1.79560054343645	0.019997466783167
ENSGALG00000002969	MAU2	Purple	1.28543540812871	0.0172257768096936
ENSGALG00000003242	STAR	Purple	1.92846518605219	0.00298096747503873
ENSGALG00000003299	WHSC1L1	Purple	1.62451842003556	2.84416607956772e-06
ENSGALG00000003339	MTOR	Purple	1.26289561558324	0.0259778345093478
ENSGALG00000003429	PBX1	Purple	1.52485418281952	1.95420393163732e-06
ENSGALG00000003720	FANCD2	Purple	1.62111196375175	0.0183073823345816
ENSGALG00000004047	GALE	Purple	1.60556050506311	0.00410582146577223
ENSGALG00000004195	KIF4A	Purple	1.79076745494731	0.0182769703099421
ENSGALG00000004719	SPTAN1	Purple	1.31892661448082	0.00715998785319322
ENSGALG00000005118	FAM124B	Purple	2.12581146947491	0.010214123286894
ENSGALG00000005407	AGL	Purple	1.29604947497775	0.0494842704395783
ENSGALG00000005660	NF1	Purple	1.26960154389015	0.0421527669775058
ENSGALG00000005924	MGAT4B	Purple	2.01097116320725	0.0119440693635612
ENSGALG00000006056	CHCHD6	Purple	1.79031774548256	3.01164768764141e-05
ENSGALG00000006108	FAM122B	Purple	1.38366044010409	0.00384775482385657
ENSGALG00000007443	TMLHE	Purple	1.50083160214648	0.00593326546364189
ENSGALG00000011133	LIN54	Purple	1.37227406808258	0.0209319913482388
ENSGALG00000011917	PPM1A	Purple	1.33315138033261	0.0207529574435938
ENSGALG00000011921	DHRS7	Purple	1.37176368807521	0.0224979397914183
ENSGALG00000011992	EP300	Purple	1.25735861268131	0.042238683652223
ENSGALG00000014765	TRIM23	Purple	1.24049201942276	0.0148563191661647
ENSGALG00000015052	UHRF2	Purple	1.44059878275267	0.00422610966831782
ENSGALG00000015218	SLC19A2	Purple	4.39358460048708	0.0375985371114974
ENSGALG00000016531	ASXL2	Purple	1.234481889703	0.0418420821881371
ENSGALG00000016795	TGFBRAP1	Purple	1.27879254632874	0.018944943357916
ENSGALG00000023936	LOC771069	Purple	1.42534742215371	0.0176354292778823
ENSGALG00000025882	BUD13	Purple	1.31525092948083	0.0258437169025683
ENSGALG00000027372	PIP5K1A	Purple	1.55914106842394	0.000279155322437281
ENSGALG00000028762	ZFYVE26	Purple	1.33961838108131	0.0175684532346639
ENSGALG00000029523	RAD21	Purple	1.22227635753234	0.0418420821881371
ENSGALG00000030429	ENSGALG00000030429	Purple	1.5983052737249	0.0402954496832554
ENSGALG00000030692	ENSGALG00000030692	Purple	1.39917866835982	0.0306682630921818
ENSGALG00000031007	ENSGALG00000031007	Purple	1.61191772846757	1.76424348806432e-05
ENSGALG00000031419	ENSGALG00000031419	Purple	2.81410949084967	0.0291252366323179
ENSGALG00000032278	ATF6	Purple	1.29617366130491	0.0301309621452033
ENSGALG00000033946	ENSGALG00000033946	Purple	3.05162157142131	0.000199823338433038
ENSGALG00000034014	C2CD2L	Purple	1.26798234347863	0.0205234244444393
ENSGALG00000034437	CCNT1	Purple	1.38001853025067	0.00552761322462
ENSGALG00000035768	SCAP	Purple	1.30098660747569	0.00893412878371905
ENSGALG00000035960	ENSGALG00000035960	Purple	5.5288732592915	0.0171045554877325
ENSGALG00000037522	SBNO2	Purple	1.4379603995641	3.16431740939976e-05
ENSGALG00000040109	LARP1	Purple	1.29930521408634	0.0176757304327151
ENSGALG00000043413	ENSGALG00000043413	Purple	5.04122923620823	0.0243788255612855
ENSGALG00000043676	CHCHD7	Purple	1.35385871375376	0.0175901402453898
ENSGALG00000044240	H1F0	Purple	1.38545812842407	0.0233561310725636
ENSGALG00000000150	RPL9	Greenyellow	1.38552158060392	0.0118288054124099
ENSGALG00000000793	VPS72	Greenyellow	1.635036110067	0.0250128969274329
ENSGALG00000001971	UBE2O	Greenyellow	1.3053130758752	0.0149764637633309
ENSGALG00000001978	MED16	Greenyellow	1.54194181603773	0.00275513586220878
ENSGALG00000001995	LIMS2	Greenyellow	1.93314135281658	0.0372581912389266
ENSGALG00000002285	SPSB3	Greenyellow	1.44968162015203	0.00163745971049838
ENSGALG00000002773	SNRPC	Greenyellow	1.28368124677752	0.0308615567990167
ENSGALG00000003357	FKBP8	Greenyellow	1.46564475421067	0.000273696418711859
ENSGALG00000003485	CCND3	Greenyellow	1.33393628313992	0.032875338739109
ENSGALG00000003966	RPL23A	Greenyellow	1.44633077367903	0.00854464387717191
ENSGALG00000004063	SLC25A14	Greenyellow	1.30805584490568	0.0125689570930541
ENSGALG00000004115	DNAJA2	Greenyellow	1.25112921147593	0.0207718464055373
ENSGALG00000004215	WIPI1	Greenyellow	1.3009930324654	0.012916262460218
ENSGALG00000004831	RPS4X	Greenyellow	1.31434013708548	0.0427061577783629
ENSGALG00000004948	GLA	Greenyellow	1.4626931174866	0.0273142328388368
ENSGALG00000004957	RHBDD1	Greenyellow	1.32318872479603	0.0197426602619679
ENSGALG00000005796	XBP1	Greenyellow	1.50369334519449	0.0101401410914898
ENSGALG00000008304	STN1	Greenyellow	1.37345893228085	0.0487680689261003
ENSGALG00000008432	AP2M1	Greenyellow	1.52168874326428	0.000324481298290549
ENSGALG00000010938	KLHL7	Greenyellow	1.21389317939908	0.0413488740604855
ENSGALG00000011798	HEBP1	Greenyellow	1.39485250452569	0.00702546982749506
ENSGALG00000011966	RANGAP1	Greenyellow	1.27030341884275	0.0263306439432126
ENSGALG00000012150	TAB1	Greenyellow	1.41043710749639	0.0202363987144336
ENSGALG00000015958	EIF2AK3	Greenyellow	1.34786615069447	0.037418234682118
ENSGALG00000017336	ENSGALG00000017336	Greenyellow	1.39804845587248	0.00155849738701588
ENSGALG00000023294	RPLP0	Greenyellow	1.56765344316361	0.00127226953732079
ENSGALG00000028499	FAM63A	Greenyellow	1.45985166844193	0.0317365262940904
ENSGALG00000028612	MYH1G	Greenyellow	2.66157205184768	0.0192473899850117
ENSGALG00000028872	TPT1	Greenyellow	1.56651391516601	0.00892350251708683
ENSGALG00000030280	PABPC1	Greenyellow	1.51457848127061	2.79334582686785e-05
ENSGALG00000030878	RPLP1	Greenyellow	1.51979961761481	0.00741264991715746
ENSGALG00000032052	RPS26	Greenyellow	1.49904627304681	0.00346168995508507
ENSGALG00000032394	SEPW1	Greenyellow	1.30182600980325	0.0211709207844664
ENSGALG00000032847	HDGF	Greenyellow	1.52541052534246	0.00137886896540263
ENSGALG00000033447	H2AFV	Greenyellow	1.88328181058545	0.00211318386381795
ENSGALG00000033598	HIRA	Greenyellow	1.60346972370801	0.00123545052193947
ENSGALG00000033932	BF1	Greenyellow	1.3851850024966	0.00233789801416319
ENSGALG00000034104	DNAJB12	Greenyellow	1.40051870571308	0.000999915570546943
ENSGALG00000034811	RPLP2	Greenyellow	1.4125793779108	0.024392788202584
ENSGALG00000037751	ENSGALG00000037751	Greenyellow	1.49733064703797	0.0153482663651449
ENSGALG00000037805	RPS19	Greenyellow	1.34771592634574	0.0429317775121872
ENSGALG00000038143	FNTB	Greenyellow	1.72703147502782	0.00145442935882375
ENSGALG00000038671	LOC422090	Greenyellow	1.34797140133944	0.0319239509953185
ENSGALG00000043126	COG8	Greenyellow	1.58497083134675	0.00616742976264872
ENSGALG00000045581	LOC420368	Greenyellow	1.97924451726609	3.01164768764141e-05
ENSGALG00000000511	KCTD20	Magenta	1.51762140250699	0.00145166777585156
ENSGALG00000000551	C6orf89	Magenta	1.25222462445966	0.0332623780632252
ENSGALG00000000776	ENSGALG00000000776	Magenta	1.51401202683047	0.0359700717247246
ENSGALG00000000863	DYRK3	Magenta	1.8269090460952	1.66051981857283e-05
ENSGALG00000000997	GJC1	Magenta	1.5293171876005	0.0377377085016251
ENSGALG00000001165	PANK4	Magenta	1.43448513805046	0.000560441757924356
ENSGALG00000001328	BSG	Magenta	1.45390568654435	0.00108632215708349
ENSGALG00000001329	EPB41	Magenta	1.34833646361421	0.000615494450456046
ENSGALG00000001439	RANBP10	Magenta	1.71182150838546	0.00127226953732079
ENSGALG00000001603	NARF	Magenta	1.71004871977804	0.00439083182546448
ENSGALG00000001943	RHBDF2	Magenta	1.42454593394753	0.016072135830299
ENSGALG00000002066	NCOA4	Magenta	1.44006979234336	0.015056128131488
ENSGALG00000002403	ULK1	Magenta	1.61609801726231	8.251454136777e-07
ENSGALG00000002649	UBE4B	Magenta	1.46511750661338	0.00276319102436308
ENSGALG00000002683	DECR2	Magenta	1.2983358487184	0.0182769703099421
ENSGALG00000002734	UHMK1	Magenta	1.56226147730134	0.00110335167132058
ENSGALG00000003072	RPA1	Magenta	1.40372262038012	0.0428467663608509
ENSGALG00000003370	KIAA1191	Magenta	1.21811296053622	0.0469794217344639
ENSGALG00000003594	ANK1	Magenta	1.64067825045686	0.000492782229557514
ENSGALG00000004625	ATXN2	Magenta	1.33282011415983	0.00254124853516611
ENSGALG00000004902	TOM1L2	Magenta	1.3846630236954	0.000639795118813963
ENSGALG00000005658	FOXO4	Magenta	1.52679623844765	1.39914521644566e-05
ENSGALG00000005662	AMPD3	Magenta	1.36022217141072	0.024710922337812
ENSGALG00000005670	SLMAP	Magenta	1.18346875360795	0.0491025908829444
ENSGALG00000005684	FBXL15	Magenta	1.43822750397774	0.0155139598636819
ENSGALG00000006074	SOX6	Magenta	1.35732157295583	0.0197426602619679
ENSGALG00000006623	ATP11C	Magenta	1.31127904126175	0.0328132910663351
ENSGALG00000007054	TBC1D16	Magenta	1.53339069435051	0.00166944346014263
ENSGALG00000007079	PAPPA	Magenta	3.91233480583156	0.000987571789662997
ENSGALG00000007531	ZFYVE27	Magenta	1.46272424681396	0.0458960604403408
ENSGALG00000008949	ADRB1	Magenta	1.65668532468965	0.00056673030188945
ENSGALG00000009338	ZFYVE1	Magenta	1.32516809534458	0.00117289217313518
ENSGALG00000009428	SUSD6	Magenta	1.51837459694689	0.00158534326991742
ENSGALG00000009463	DCAF5	Magenta	1.31565548586005	0.0402954496832554
ENSGALG00000010005	EPAS1	Magenta	1.66590772192159	0.000429749365245998
ENSGALG00000010051	MOCS1	Magenta	1.44739787469769	0.00181141001790369
ENSGALG00000010219	UROD	Magenta	1.94661663771697	0.00741264991715746
ENSGALG00000010307	ACYP1	Magenta	1.5342381085287	4.12070982073311e-06
ENSGALG00000010315	GTPBP2	Magenta	1.42118163221783	0.00523385773942811
ENSGALG00000010364	AADACL2	Magenta	2.32055303528604	0.0172257768096936
ENSGALG00000010811	LGMN	Magenta	1.47450060696704	0.0115814055105917
ENSGALG00000011098	TAF5L	Magenta	1.71313755735659	7.78290476308857e-08
ENSGALG00000011402	CNOT9	Magenta	1.26198231369138	0.0145814002668009
ENSGALG00000011436	TMBIM1	Magenta	1.33932947410324	0.0210583795714696
ENSGALG00000011800	FAM234B	Magenta	1.39229114016514	0.00842235192604475
ENSGALG00000011898	FAM109B	Magenta	1.59471525668251	0.0114488721497517
ENSGALG00000011957	TOB2	Magenta	1.42761515992773	0.00272752258565287
ENSGALG00000012117	STEAP3	Magenta	1.73642222499896	0.0220568716045582
ENSGALG00000012356	TAB2	Magenta	1.41531357259729	0.00127226953732079
ENSGALG00000012658	TCP11L2	Magenta	1.35245559961225	0.0171239028772799
ENSGALG00000012816	SLC22A23	Magenta	1.53846652398556	0.0112685144940304
ENSGALG00000013660	ZNF516	Magenta	1.65171820908655	0.0245563204077615
ENSGALG00000013740	SLC20A1	Magenta	1.8772300896905	0.037900463566636
ENSGALG00000013882	MXD1	Magenta	1.6080943594437	0.000749484801672924
ENSGALG00000015780	PNRC1	Magenta	1.33154823520866	0.00336060790603737
ENSGALG00000015864	IBTK	Magenta	1.26679671043377	0.0491330343477071
ENSGALG00000016340	EIF2S3L	Magenta	1.54264963266462	0.0201534215397665
ENSGALG00000016385	TSSC1	Magenta	1.40135428085708	0.000128862136661199
ENSGALG00000016400	RSAD2	Magenta	1.44227432785806	0.0112685144940304
ENSGALG00000017092	PAN3	Magenta	1.32878504977407	0.00580402717703616
ENSGALG00000017304	PGM2L1	Magenta	1.31283614234242	0.0410378389184741
ENSGALG00000020793	UBE2E3	Magenta	1.28112535244591	0.0317123137994638
ENSGALG00000024094	UBAP2L	Magenta	1.35711648766137	0.00271327323303804
ENSGALG00000024332	CDC34	Magenta	1.74025584190654	1.11697199055772e-09
ENSGALG00000025937	FXYD6	Magenta	1.44003874617982	0.0115814055105917
ENSGALG00000028994	SAP30L	Magenta	1.58354436988526	0.00628882600414971
ENSGALG00000029095	PDZD8	Magenta	1.42173120700406	0.00127889194051626
ENSGALG00000029672	ABCB6	Magenta	1.40229682919631	0.0354777939326401
ENSGALG00000030406	CDS2	Magenta	1.34792913662337	0.0161659739279681
ENSGALG00000030661	STAT2	Magenta	1.56035125726232	0.0030145661592155
ENSGALG00000030994	MRPL24	Magenta	1.87120931578388	0.000366614273816049
ENSGALG00000031512	PAN2	Magenta	1.48858838937531	0.00182801100161788
ENSGALG00000031890	YBX3	Magenta	1.5803104949754	0.00101771975361731
ENSGALG00000032943	ESAM	Magenta	1.55176736201136	0.000335139313393089
ENSGALG00000033676	ENSGALG00000033676	Magenta	1.71513362642148	0.0207718464055373
ENSGALG00000034606	ENSGALG00000034606	Magenta	2.89298845675282	0.000490733779900698
ENSGALG00000034845	ENSGALG00000034845	Magenta	3.5453696517089	0.0179567322294772
ENSGALG00000035015	ALAS2	Magenta	1.38050932440279	0.0357930084538532
ENSGALG00000035108	KDM7A	Magenta	1.29198517709902	0.0106079347009401
ENSGALG00000036391	GFPT1	Magenta	1.36887128356682	0.00271327323303804
ENSGALG00000037286	VIL1	Magenta	2.07950150583893	0.000722885547499587
ENSGALG00000037353	TMEM131	Magenta	1.29331272220686	0.025431215821001
ENSGALG00000039269	RNF213	Magenta	1.47616564378749	0.0131554995258464
ENSGALG00000039535	D2HGDH	Magenta	1.35256507349285	0.0228010640631144
ENSGALG00000039775	SHC1	Magenta	1.56906118027007	5.78328085568425e-08
ENSGALG00000039801	ENSGALG00000039801	Magenta	1.40075311251671	0.0317123137994638
ENSGALG00000040008	STK11	Magenta	1.42572984092472	0.00192225759407717
ENSGALG00000040340	PCYOX1L	Magenta	1.55645152396949	0.0471766233490435
ENSGALG00000041353	TP53INP1	Magenta	1.37762172199991	0.00185488811463784
ENSGALG00000041533	SLC11A2	Magenta	2.21477379565374	0.04968609458814
ENSGALG00000041953	KDM2A	Magenta	1.35466863790547	0.00158534326991742
ENSGALG00000042001	Herc6	Magenta	1.48914626774245	0.0349548081387596
ENSGALG00000042551	PSD	Magenta	1.71659812859993	0.00490493816849784
ENSGALG00000044574	PLPP5	Magenta	2.01182925798287	0.0229271831738373
ENSGALG00000000059	TUBB3	Green	7.58487671799536	0.00114189815039297
ENSGALG00000000129	TCF25	Green	1.26054218907114	0.0191602018687125
ENSGALG00000000156	BRD2	Green	1.6332187876927	0.000540390873263422
ENSGALG00000000608	CDH1	Green	5.1743916756872	1.35263932939211e-05
ENSGALG00000000611	PPP1R15B	Green	1.59353626772446	3.26581098639847e-06
ENSGALG00000000845	UVRAG	Green	1.41497037236394	0.00545424506449744
ENSGALG00000000994	RAB42	Green	2.45011957370196	0.0344924679480425
ENSGALG00000001334	GNB1	Green	1.23353099019964	0.037900463566636
ENSGALG00000001824	LOC100857820	Green	4.20881897794917	0.0053559162203287
ENSGALG00000001921	SDCCAG3	Green	2.11646775546891	0.00158534326991742
ENSGALG00000002070	SAP130	Green	1.32431882209176	0.0273028766883751
ENSGALG00000002167	PATL2	Green	1.96625312916209	0.0045920820634648
ENSGALG00000003024	ARMC6	Green	1.3638161308793	0.00209011049146737
ENSGALG00000003344	CLTB	Green	1.33603022405261	0.00790327076903416
ENSGALG00000003483	GOLGA7	Green	1.30899090107461	0.0313236340884774
ENSGALG00000003492	PPP1R3E	Green	1.42402217824785	0.00309395119802169
ENSGALG00000004019	MARS2	Green	1.51483489905162	0.0149550845919787
ENSGALG00000004711	Ptcd1	Green	1.38068403045259	0.00805990230214635
ENSGALG00000004767	ODF2	Green	1.44778824903551	0.0197540921583734
ENSGALG00000005230	MED13	Green	1.40456935738921	0.026550596615722
ENSGALG00000005628	COL9A3	Green	1.97547842075453	0.000245620000147165
ENSGALG00000005747	LOC101748744	Green	2.30605268733388	0.0220183633021726
ENSGALG00000006283	THAP4	Green	1.34442037504527	0.00363526854683639
ENSGALG00000006944	LOC395991	Green	5.61418323848514	0.0149550845919787
ENSGALG00000007009	NCOA5	Green	1.373086944945	0.00529896047621781
ENSGALG00000007389	ANKRD40	Green	2.21795746581453	0.00453927836298643
ENSGALG00000008015	UBE2V1	Green	1.33954541645375	0.0166394382838601
ENSGALG00000008091	PTPMT1	Green	1.54255778505575	0.0332623780632252
ENSGALG00000009837	DTL	Green	3.53281940198411	0.0314957859175628
ENSGALG00000009944	KAT7	Green	1.41991510984126	0.000548495911565501
ENSGALG00000009968	OTUD4	Green	1.19760321174726	0.0254006068064156
ENSGALG00000010192	FBXO33	Green	1.36120914005102	0.0325590176029017
ENSGALG00000010302	SLC33A1	Green	1.36026144941937	0.0172257768096936
ENSGALG00000010752	CDCP2	Green	1.90516084970528	0.00160122982842604
ENSGALG00000010758	Cyb5rl	Green	1.42383589739571	0.0211381094781227
ENSGALG00000010789	PARS2	Green	2.34873764561765	0.000492782229557514
ENSGALG00000011624	PNLDC1	Green	4.23643063194905	0.0052240586215823
ENSGALG00000011645	CLASP1	Green	1.37902913941033	0.0134544549005355
ENSGALG00000011655	IQCB1	Green	1.49738182996787	0.0350334516252669
ENSGALG00000011854	UBN2	Green	1.26854295069687	0.0429958885554838
ENSGALG00000011958	TEF	Green	1.55176095418371	0.00382855500629884
ENSGALG00000011970	CHADL	Green	1.51714530203736	0.00545424506449744
ENSGALG00000012098	NAA30	Green	1.33578827241629	0.0107331087519286
ENSGALG00000012230	LRR1	Green	2.00723592020714	0.0114488721497517
ENSGALG00000012526	PRPF40A	Green	1.2928582554108	0.0125682320542099
ENSGALG00000012836	PRC1	Green	1.52271377549355	0.00178890981906275
ENSGALG00000015783	IMMT	Green	1.47105862793932	0.0183927906094902
ENSGALG00000015831	SNX14	Green	1.2356682828045	0.00885070300171042
ENSGALG00000017363	C16orf87	Green	1.77279361151139	0.00665347465594879
ENSGALG00000021027	PDCD7	Green	1.46352476860976	0.0222581443312226
ENSGALG00000026789	LRRC3C	Green	2.85559898368344	2.9760807897147e-05
ENSGALG00000027591	TSC22D2	Green	1.43224116387328	0.00137873878774861
ENSGALG00000027981	AASDHPPT	Green	1.65785251690602	0.0398211673806109
ENSGALG00000028517	EIF1	Green	1.2456615530938	0.0497414782543343
ENSGALG00000029183	SLC3A2	Green	1.56383179741582	0.000615865315480638
ENSGALG00000029702	FNBP4	Green	1.24953403983906	0.0286118995290229
ENSGALG00000030097	RCC1	Green	1.74903672028824	0.000479939563543289
ENSGALG00000030111	ENSGALG00000030111	Green	2.40022230282496	0.0299539260837488
ENSGALG00000030253	RBM12	Green	1.42345948010847	0.00142756452165977
ENSGALG00000030466	CS	Green	1.77608897030294	0.000356412698088689
ENSGALG00000030481	RAB40C	Green	1.31613240666832	0.041924547939883
ENSGALG00000030580	RPS6KA5	Green	1.41763693976239	0.00273369893542905
ENSGALG00000030888	LOC427665	Green	1.82898494085667	0.00707057940191291
ENSGALG00000030890	RRS1	Green	3.38374194744649	0.00584356327844101
ENSGALG00000030900	NCMAP	Green	1.56444493411208	0.0275257600617741
ENSGALG00000030915	ENSGALG00000030915	Green	3.55855069878233	0.00390065537187116
ENSGALG00000031212	MGAT2	Green	1.85979524461323	0.0356272567921663
ENSGALG00000032029	SRF	Green	1.5914014672339	0.0144465090173987
ENSGALG00000033162	PSMD3	Green	1.39049534724236	0.0197540921583734
ENSGALG00000033532	RAD23A	Green	1.61057979173693	0.0207464919632615
ENSGALG00000034380	C7orf26	Green	1.34447044695432	0.0480456444553675
ENSGALG00000034773	FAM179B	Green	1.32476105523852	0.0208426098345185
ENSGALG00000034831	YTHDF2	Green	1.40816821982743	0.0208648867800588
ENSGALG00000035851	CDK20	Green	1.71695405211374	0.0391730701120806
ENSGALG00000036219	STK35	Green	1.94714399728068	0.00702546982749506
ENSGALG00000036502	CDIP1	Green	1.55919419316858	0.00270967878397566
ENSGALG00000036572	TIMELESS	Green	2.35642605747524	0.00472175738940293
ENSGALG00000036827	UBE2S	Green	1.46004644324546	0.00826884781072509
ENSGALG00000037018	USP36	Green	1.74789374024553	0.00973498169511256
ENSGALG00000037410	HEPH	Green	1.50224881134534	0.0325110662818738
ENSGALG00000037991	H1FX	Green	2.11271681668708	0.03688201437466
ENSGALG00000038200	GATAD2B	Green	1.64464798265744	1.07087604943823e-05
ENSGALG00000038651	ENSGALG00000038651	Green	1.44923846601268	0.0103822490949234
ENSGALG00000038801	ATP5B	Green	1.46266990329966	8.58245121599813e-05
ENSGALG00000039072	LOC425431	Green	1.53411686589038	0.00211318386381795
ENSGALG00000039470	LOC107050727	Green	1.39133964129224	0.0263565915398306
ENSGALG00000040044	ENSGALG00000040044	Green	2.93244449784289	0.037900463566636
ENSGALG00000040725	ENSGALG00000040725	Green	1.78590199667431	0.0263565915398306
ENSGALG00000041152	MOGS	Green	2.55043915914904	0.00217503499109619
ENSGALG00000041163	ABHD17A	Green	1.82979262884755	1.10566489250294e-06
ENSGALG00000041471	TUBB	Green	1.5492500376206	0.000545566055370189
ENSGALG00000041911	AAK1	Green	1.2930908919524	0.0380434898395572
ENSGALG00000041923	ESPL1	Green	2.14502277520311	0.00727932015962151
ENSGALG00000041934	THOP1	Green	1.34217196000131	0.024136903440114
ENSGALG00000042011	HNRNPA1	Green	1.42965840805711	0.000631106528770777
ENSGALG00000043641	JUND	Green	2.85991606604044	0.000753177552990857
ENSGALG00000044383	MCL1	Green	1.29615888601118	0.0269158359271304
ENSGALG00000044443	ENSGALG00000044443	Green	2.53278527899753	2.5363710853547e-06
ENSGALG00000044519	APOPT1	Green	2.02429395698843	0.00569525243910521
ENSGALG00000045424	ENSGALG00000045424	Green	1.87131823067867	7.57776177710962e-06
ENSGALG00000000094	ADIPOR1	Blue	1.2501684785996	0.0448754181114385
ENSGALG00000000115	HEP21	Blue	3.38987400700798	0.0027207150021345
ENSGALG00000000122	RACK1	Blue	1.60372538269782	0.000246786572465177
ENSGALG00000000223	TMEM183A	Blue	1.47913126939997	9.31422625210625e-05
ENSGALG00000000233	SP2	Blue	1.29243496975687	0.0471766233490435
ENSGALG00000000525	MAP3K3	Blue	1.45690387460033	0.00560528175983743
ENSGALG00000000528	DBNDD1	Blue	2.17398902335849	0.0103822490949234
ENSGALG00000000599	MARCH2	Blue	1.54944563653733	0.0125265095134947
ENSGALG00000000630	HAS3	Blue	5.78151625513397	0.00786024186188467
ENSGALG00000000637	ZBTB48	Blue	1.39108241636245	0.0176757304327151
ENSGALG00000000720	LOC419563	Blue	1.38358241660848	0.00346168995508507
ENSGALG00000000751	ARNT	Blue	1.52564718997876	7.59349032354003e-06
ENSGALG00000000836	RFX5	Blue	2.1615986031233	0.000324181234557286
ENSGALG00000000943	WDTC1	Blue	1.2112285667335	0.0314840596756052
ENSGALG00000001042	MTMR4	Blue	1.35178690552231	0.0160579209267037
ENSGALG00000001234	CETP	Blue	1.60866196951325	0.0188959103580178
ENSGALG00000001256	NLRC5	Blue	1.39407189011075	0.00917097243557273
ENSGALG00000001317	LOC428335	Blue	1.28867829143708	0.0103822490949234
ENSGALG00000001521	VPS26B	Blue	1.31448415310345	0.0236511979606811
ENSGALG00000001558	MOV10	Blue	1.43792930692082	0.00878818059735343
ENSGALG00000001817	CTCF	Blue	1.27972750596139	0.00273282522212708
ENSGALG00000001905	DTX2	Blue	1.35995604951846	0.00433669418049216
ENSGALG00000001998	R3HDM4	Blue	1.55639753788732	0.00228412381830612
ENSGALG00000002089	TIMM23	Blue	1.44088939591584	0.00337331786494628
ENSGALG00000002131	NPRL2	Blue	1.57704620089791	0.0180878355507859
ENSGALG00000002155	HS6ST1	Blue	1.48532767810334	0.00353007093714445
ENSGALG00000002157	RPS17	Blue	1.30696679956924	0.0186356313774497
ENSGALG00000002260	CISH	Blue	2.63508261569162	0.000639795118813963
ENSGALG00000002389	ITGB4	Blue	1.69007295345593	0.0228357844465033
ENSGALG00000002510	IP6K1	Blue	1.6506841286639	0.00177978947254259
ENSGALG00000002523	CREB3	Blue	1.46122381895512	2.79334582686785e-05
ENSGALG00000002539	KCNN2	Blue	1.66252793816002	0.0216391631279826
ENSGALG00000002707	CHRNB2	Blue	2.30523133576736	0.0134544549005355
ENSGALG00000002843	RILP	Blue	1.86590458716684	0.00314041678545436
ENSGALG00000002919	MON1A	Blue	1.67024162727567	0.000130421966014074
ENSGALG00000002990	PRELID1	Blue	1.52104182289505	0.00279053476046737
ENSGALG00000003045	E2F1	Blue	1.95240982927184	0.00671095325148252
ENSGALG00000003118	ADGRA2	Blue	1.41992586327685	0.0218351584095469
ENSGALG00000003205	EIF4EBP1	Blue	1.80243047747485	3.2659580244422e-05
ENSGALG00000003238	GNA11	Blue	1.26197230752137	0.04968609458814
ENSGALG00000003241	CCDC28B	Blue	2.27844769026783	0.0261517421757642
ENSGALG00000003282	STAT5B	Blue	1.43057430066574	0.00115574423905829
ENSGALG00000003383	KPNA6	Blue	1.38972564891919	0.00101771975361731
ENSGALG00000003438	NUF2	Blue	1.65139301571617	0.0125059887875462
ENSGALG00000003527	ARRDC2	Blue	1.3942887708762	0.00584356327844101
ENSGALG00000003634	PTEN	Blue	1.20319594307648	0.0368330445569519
ENSGALG00000003731	FBXO42	Blue	1.67088716310185	7.57452503802778e-09
ENSGALG00000003732	UCK1	Blue	1.48086210185179	0.000354871935596868
ENSGALG00000003845	MKNK2	Blue	1.92194017719461	2.34353402221365e-05
ENSGALG00000003987	TRAF4	Blue	1.77669212707241	0.00392704366826478
ENSGALG00000004334	MYLK3	Blue	1.51907010659739	0.0286118995290229
ENSGALG00000004378	ASB6	Blue	1.30352186762269	0.00404684943408817
ENSGALG00000004397	MLXIP	Blue	1.27893371984334	0.0239673869991947
ENSGALG00000004745	NATD1	Blue	1.6406953054183	0.00130871208490214
ENSGALG00000005126	DHX40	Blue	1.25197534156686	0.0187855337848628
ENSGALG00000005292	KLHL40	Blue	1.81497720120207	0.0335787433146471
ENSGALG00000005530	VEZF1	Blue	1.23420824167636	0.0239867379901323
ENSGALG00000005608	SLC9A3R2	Blue	2.62776927763187	1.53570207478876e-05
ENSGALG00000005699	NLK	Blue	1.64932544543597	0.000297823433794894
ENSGALG00000005992	PDE8A	Blue	1.6293450834801	0.0242716973961169
ENSGALG00000006121	PIK3C2A	Blue	1.35767869194042	0.0367809488450874
ENSGALG00000006134	HOGA1	Blue	2.19561772484088	0.0364635347292949
ENSGALG00000006138	HELZ2	Blue	1.46216523126043	0.0428857659343513
ENSGALG00000006149	MORN4	Blue	1.57770795746689	0.0133822475915116
ENSGALG00000006211	BCL2L1	Blue	1.36390918480825	0.0266500401711523
ENSGALG00000006612	ASXL1	Blue	1.34392068060764	0.0214001785113743
ENSGALG00000006632	CEP63	Blue	2.11155412505571	0.034947282213666
ENSGALG00000006688	TADA3	Blue	1.52268407607028	0.00545164751814869
ENSGALG00000006836	SNX21	Blue	4.14290267077923	0.0354734667621936
ENSGALG00000006857	SPATA20	Blue	1.66802338347357	0.000147335979862875
ENSGALG00000007298	BACE1	Blue	1.40573033444364	0.0217488903652923
ENSGALG00000007314	DSCAML1	Blue	3.33954971791742	0.00276827389890027
ENSGALG00000007393	SUDS3	Blue	1.23762196061873	0.0201509056495371
ENSGALG00000007485	TFRC	Blue	1.64483667495312	0.00313919656687088
ENSGALG00000007539	ANKRD2	Blue	2.49215365767812	0.0158229431137844
ENSGALG00000007572	MMS19	Blue	1.49159614800256	3.54052577180923e-05
ENSGALG00000007606	PGAM1	Blue	1.43312093181495	0.0168573730166183
ENSGALG00000007619	UBALD1	Blue	1.52109213166392	0.0343212123669585
ENSGALG00000007641	LDB1	Blue	1.54167096922732	2.58052369700664e-05
ENSGALG00000007645	ENSGALG00000007645	Blue	1.79516792670616	0.0203676012285469
ENSGALG00000007658	C10orf76	Blue	1.31952555573894	0.00332251061691748
ENSGALG00000007728	PRODH	Blue	1.42765901605986	0.00186537456890355
ENSGALG00000007758	OSBP2	Blue	1.43608152223162	5.57495540466621e-05
ENSGALG00000008022	TAPBP	Blue	1.41938046492745	0.0021322123093751
ENSGALG00000008051	MTMR3	Blue	1.37796084797326	0.00236586413664659
ENSGALG00000008302	CIB1	Blue	1.55670044769267	0.0197426602619679
ENSGALG00000008341	FURIN	Blue	1.37134982773967	0.00214433964565186
ENSGALG00000008359	CD93	Blue	1.57003031402964	0.0100357388395231
ENSGALG00000008404	LOC772071	Blue	1.28346231562225	0.0168689862878808
ENSGALG00000008480	ABCF3	Blue	1.33160058226841	0.00632427571962248
ENSGALG00000008597	MRPL2	Blue	1.48254413210827	0.0270365873764741
ENSGALG00000008753	FBXO48	Blue	1.32616911594891	0.0312846337914104
ENSGALG00000009234	AMDHD2	Blue	1.50848260910087	0.00428694878704239
ENSGALG00000009314	CACUL1	Blue	1.25609429446292	0.0428857659343513
ENSGALG00000009858	SLC30A1	Blue	1.84353043514843	0.000567831218620178
ENSGALG00000010094	B4GALT2	Blue	1.65530642286869	5.09979079318827e-07
ENSGALG00000010110	TMEM53	Blue	1.45433161020962	0.0139845337665619
ENSGALG00000010317	POLH	Blue	1.33951163390443	0.0216391631279826
ENSGALG00000010357	P2RY1	Blue	1.82752895747705	0.0227433834753254
ENSGALG00000010774	SSBP3	Blue	1.42857794949794	0.000655845964864026
ENSGALG00000011229	SERBP1	Blue	1.29406816342317	0.0114488721497517
ENSGALG00000011335	NHEJ1	Blue	1.46162037297036	0.012956975728046
ENSGALG00000011347	IHH	Blue	3.03478249461225	0.00411667258241724
ENSGALG00000011376	ANKRD9	Blue	2.63453431713325	0.000401020253761069
ENSGALG00000011900	NAGA	Blue	1.62222788797262	0.037900463566636
ENSGALG00000011902	TAGLN	Blue	2.28589195104258	0.0114101320208369
ENSGALG00000011934	DESI1	Blue	1.50457176761863	0.0410378389184741
ENSGALG00000012013	SLC25A17	Blue	2.29223069911489	0.0335787433146471
ENSGALG00000012232	DNAAF2	Blue	2.22177045340182	0.0275883840341406
ENSGALG00000012921	ETV6	Blue	1.26031529873198	0.0233075626265883
ENSGALG00000012987	CCDC77	Blue	2.05813987518209	0.0318673992523499
ENSGALG00000013489	CCDC82	Blue	1.49670891752457	0.0432964784279728
ENSGALG00000013723	OASL	Blue	1.54715441198072	0.00834919894664499
ENSGALG00000013899	VPS45	Blue	1.2694334426114	0.0279346353466111
ENSGALG00000014155	OGDH	Blue	1.61869706477922	0.00640225747555956
ENSGALG00000016105	DYSF	Blue	3.01628843097744	0.00121937961675747
ENSGALG00000016262	XK	Blue	2.00583376801675	2.64169312196895e-05
ENSGALG00000016512	NRBP1	Blue	1.39109734149182	0.000366614273816049
ENSGALG00000016538	RAI2	Blue	0.428007859430308	0.0427135779422512
ENSGALG00000016556	GVIN1	Blue	6.32581978707001	0.0365280620470375
ENSGALG00000016697	MUT	Blue	1.38978369147487	0.00903138345520983
ENSGALG00000017318	PAAF1	Blue	1.28722541411615	0.0430802368041796
ENSGALG00000018803	TMEM198	Blue	2.30857393719741	7.56992583709822e-06
ENSGALG00000019570	C1orf145	Blue	1.6931204867404	0.0414657466549011
ENSGALG00000020590	CCDC101	Blue	1.23524705107989	0.0370243308490823
ENSGALG00000020742	PPRC1	Blue	2.02410273994596	0.00545424506449744
ENSGALG00000021442	CARMIL2	Blue	1.56799227008637	0.0111204125254846
ENSGALG00000021475	ADAR	Blue	1.23349775805266	0.0494842704395783
ENSGALG00000021627	IFI6	Blue	1.45748272071637	0.00184245982456106
ENSGALG00000021931	ENSGALG00000021931	Blue	5.97466610564893	0.0337830677215167
ENSGALG00000023279	EPN3	Blue	2.00503279129084	1.31606559841789e-07
ENSGALG00000023451	TRPM7	Blue	0.679900452672684	0.0268840069332522
ENSGALG00000023517	AGPAT2	Blue	1.55444185168037	0.00839397215216648
ENSGALG00000023541	SPHK1	Blue	1.71947187140961	1.54866979843935e-05
ENSGALG00000024051	SETDB1	Blue	1.37968089110515	0.0013531124568032
ENSGALG00000024391	CACTIN	Blue	1.31220206825928	0.00286876162512245
ENSGALG00000024398	RPS28	Blue	2.9899004096892	0.000267305754939035
ENSGALG00000025907	ZBTB7A	Blue	1.35267466988131	0.0332623780632252
ENSGALG00000026089	SLC26A6	Blue	5.0681178677127	0.000281946952326772
ENSGALG00000026192	ST8SIA4	Blue	1.39106202564875	0.0262720422762394
ENSGALG00000026518	RUNDC3A	Blue	3.65054914270542	2.20931580037397e-08
ENSGALG00000026822	WDR81	Blue	1.4717587415001	0.0414622607952747
ENSGALG00000026948	ADD2	Blue	1.59183308418817	0.000325181579534613
ENSGALG00000027369	DGCR6	Blue	1.3521790983508	0.0108801857481875
ENSGALG00000027506	DNAJB2	Blue	1.34439691658781	0.00158534326991742
ENSGALG00000027635	NME3	Blue	1.39578642287246	0.0102492383678993
ENSGALG00000027734	NAIF1	Blue	1.32168313634016	0.035029993026375
ENSGALG00000027768	CTDSP1	Blue	1.62095753831195	0.00191986782822326
ENSGALG00000027864	NFKBIA	Blue	1.5995676345955	0.0107368562927162
ENSGALG00000027899	F8A3	Blue	5.11005683331252	0.00038539868387589
ENSGALG00000027983	TNK2	Blue	2.02435186653988	0.000133319231551597
ENSGALG00000028009	VHL	Blue	1.22143390729027	0.0421527669775058
ENSGALG00000028015	ENSGALG00000028015	Blue	5.59100833666856	0.000816758711505162
ENSGALG00000028031	C1QL1	Blue	10.4317542773379	0.00401675395187097
ENSGALG00000028119	CDC42SE1	Blue	1.37872207581671	0.0344430683794672
ENSGALG00000028145	BORCS6	Blue	4.55994557090344	5.29916608702118e-05
ENSGALG00000028147	CTSK	Blue	1.91036313755236	0.0256742747491518
ENSGALG00000028227	SLC25A20	Blue	1.29285674877835	0.0162353005165342
ENSGALG00000028262	ENSGALG00000028262	Blue	1.70513619220269	0.00400675961346654
ENSGALG00000028273	HBBA	Blue	1.61534155803342	0.00165160417380906
ENSGALG00000028301	TRIM47	Blue	1.56684089423352	0.0359700717247246
ENSGALG00000028318	CDKN1A	Blue	2.01190925651508	0.000560441757924356
ENSGALG00000028982	CMPK2	Blue	1.38185119201486	0.015357054170425
ENSGALG00000029000	HYAL3	Blue	1.78141204126109	0.0127927347607104
ENSGALG00000029166	UBTD1	Blue	1.9382577892052	0.00584511664615448
ENSGALG00000029304	SMARCD2	Blue	1.29811605780029	0.0365280620470375
ENSGALG00000029547	ENSGALG00000029547	Blue	19.3262095179145	0.00419265975223009
ENSGALG00000029588	BAZ2A	Blue	1.54215602722097	4.60011442798631e-05
ENSGALG00000029618	AGBL2	Blue	2.38345006598456	0.00494842006704528
ENSGALG00000029674	POM121	Blue	1.47083798649349	0.0109663122351111
ENSGALG00000029687	SLC39A1	Blue	2.03884604424967	1.54866979843935e-05
ENSGALG00000029691	NFKBIB	Blue	1.45786858249533	0.006754097896693
ENSGALG00000029772	ENSGALG00000029772	Blue	2.11271743749705	0.011711403221301
ENSGALG00000029817	USP22	Blue	1.26877469811045	0.0492596350995412
ENSGALG00000029850	OTUD5	Blue	1.79228784620385	0.000490733779900698
ENSGALG00000029855	ENSGALG00000029855	Blue	1.31707490705798	0.00584356327844101
ENSGALG00000029889	KAT8	Blue	1.63070284792215	0.0039707665057446
ENSGALG00000029896	RAPGEF6	Blue	1.31976177736162	0.0161356058206634
ENSGALG00000030007	ENSGALG00000030007	Blue	1.87036800274416	0.0074244751402327
ENSGALG00000030034	G6PC	Blue	3.09385478502774	0.0178906095022755
ENSGALG00000030139	ENSGALG00000030139	Blue	1.33450528992652	0.0357163354284994
ENSGALG00000030167	ENSGALG00000030167	Blue	3.16104650489968	0.0417774299234767
ENSGALG00000030291	IRF9	Blue	1.51197070658143	0.0251621275398985
ENSGALG00000030320	YF6	Blue	1.73764027695971	0.0239460252392346
ENSGALG00000030351	ILF3	Blue	1.50474713058394	0.0202363987144336
ENSGALG00000030499	MOB2	Blue	1.25935788559583	0.0432964784279728
ENSGALG00000030530	HAND2	Blue	0.0837287487062835	0.0378051825401513
ENSGALG00000030533	PGLS	Blue	1.4204757996444	0.00243103939826598
ENSGALG00000030739	ENSGALG00000030739	Blue	1.40630019861393	0.00138108649889548
ENSGALG00000030898	ENSGALG00000030898	Blue	5.60864844935302	0.000220367073078284
ENSGALG00000030899	ATXN7L3	Blue	1.47650310369477	0.0160579209267037
ENSGALG00000031038	RPL28	Blue	1.79912215147437	0.00702546982749506
ENSGALG00000031056	NEMP1	Blue	2.01062542271756	0.0379951273024109
ENSGALG00000031091	ENSGALG00000031091	Blue	6.66098917563835	0.0221797242377399
ENSGALG00000031149	CD55	Blue	1.31719359798414	0.037900463566636
ENSGALG00000031180	ENSGALG00000031180	Blue	4.47709984078595	0.0402954496832554
ENSGALG00000031193	IGSF9	Blue	1.75252356278484	0.000263271277784343
ENSGALG00000031216	FLOT2	Blue	1.90426943893617	1.34899366166907e-08
ENSGALG00000031328	PAK4	Blue	1.73475669526405	0.035626780387369
ENSGALG00000031368	PHF12	Blue	1.2391697661938	0.0247373815923691
ENSGALG00000031426	TMBIM6	Blue	1.34860441092734	0.00535971588723278
ENSGALG00000031551	ZDHHC9	Blue	2.07220766283299	4.45913954589585e-06
ENSGALG00000031597	HBM	Blue	2.2273176087438	0.000440194526692466
ENSGALG00000031729	MOB3A	Blue	1.6919333836736	2.82377766740055e-05
ENSGALG00000031789	ENSGALG00000031789	Blue	1.2873559724295	0.0171045554877325
ENSGALG00000031813	CASC3	Blue	1.53569050423912	6.10194447048913e-08
ENSGALG00000031872	AGMAT	Blue	1.67292111418175	0.036062958653594
ENSGALG00000031975	UBE2H	Blue	1.39529869838478	0.00251977824582785
ENSGALG00000032040	ENSGALG00000032040	Blue	1.93200553287952	2.64169312196895e-05
ENSGALG00000032191	WNK4	Blue	1.31921903488428	0.0289387195004879
ENSGALG00000032206	MARVELD1	Blue	2.32098339893839	0.00641719965616595
ENSGALG00000032250	COQ10A	Blue	1.46661355101527	0.0467053137824102
ENSGALG00000032307	DDX23	Blue	1.2386355529977	0.0370243308490823
ENSGALG00000032336	Slc25a10	Blue	1.66145355155007	0.0272602182269058
ENSGALG00000032428	LOC100858381	Blue	2.04534372175839	0.0371997012569787
ENSGALG00000032602	ENSGALG00000032602	Blue	1.62311012379802	0.0294459229004029
ENSGALG00000032819	RNF41	Blue	1.52997836982424	0.000221727308910907
ENSGALG00000032903	RTN4RL2	Blue	8.16275559811218	0.0014816679430759
ENSGALG00000032910	ENSGALG00000032910	Blue	4.65444725604029	0.0269575880956035
ENSGALG00000032915	CHPF	Blue	1.62228247815361	0.00181141001790369
ENSGALG00000033026	ENSGALG00000033026	Blue	4.99303541725827	0.000142062396086577
ENSGALG00000033058	FASTK	Blue	1.47357272292011	0.0490837631842816
ENSGALG00000033092	TMEM127	Blue	1.80051619514683	0.000492782229557514
ENSGALG00000033300	ENSGALG00000033300	Blue	1.73746960180722	0.0416024709053976
ENSGALG00000033680	LOC768350	Blue	2.30941112079942	0.0333494652253024
ENSGALG00000033683	PHOSPHO1	Blue	1.44269194166913	0.000701783569418375
ENSGALG00000033877	KANSL2	Blue	1.46657728527092	0.00972917674499292
ENSGALG00000033884	EEF2	Blue	1.39603735949394	0.0197610465555439
ENSGALG00000033924	ENSGALG00000033924	Blue	1.35698428470665	0.0129759143141435
ENSGALG00000033957	SPATS2	Blue	1.34051515273576	0.00852024567803133
ENSGALG00000034507	CHST2	Blue	1.82178265457598	0.000189561395565216
ENSGALG00000034575	MRI1	Blue	1.74812443643344	0.00181859386177416
ENSGALG00000034578	ENSGALG00000034578	Blue	2.59062768107203	0.0495009353433085
ENSGALG00000034639	ENSGALG00000034639	Blue	9.73032058086423	0.0199108019996478
ENSGALG00000034688	ENSGALG00000034688	Blue	1.84115173102761	0.0313236340884774
ENSGALG00000034738	SNRNP70	Blue	1.98337507798562	0.00078772641004946
ENSGALG00000034855	HK2	Blue	1.49240792049758	0.000576602744289103
ENSGALG00000035079	RPSA	Blue	1.48501533732299	0.00923432944313815
ENSGALG00000035206	Cnpy2	Blue	1.86853865983755	0.0421527669775058
ENSGALG00000035275	ENSGALG00000035275	Blue	8.71775587946652	0.0289387195004879
ENSGALG00000035487	SP1	Blue	1.73786668345026	4.88529183274472e-07
ENSGALG00000035576	CDK9	Blue	1.35354358857594	0.0014816679430759
ENSGALG00000035734	IKZF4	Blue	1.70020496620139	0.0268400199730609
ENSGALG00000035846	ENSGALG00000035846	Blue	4.44126763498025	0.000192690518420675
ENSGALG00000035993	SUOX	Blue	3.05748413163643	1.11697199055772e-09
ENSGALG00000036004	MRPL34	Blue	1.37822738132485	0.00545424506449744
ENSGALG00000036106	SMPD1	Blue	1.77131322302072	0.00252508990140179
ENSGALG00000036283	RBM8A	Blue	1.34991523122866	0.0278436289904983
ENSGALG00000036361	TMUB1	Blue	2.10886046395067	1.95439554223686e-15
ENSGALG00000036417	RNF10	Blue	1.31713037628856	0.0390598864748174
ENSGALG00000036433	LOC100859408	Blue	1.47696734555663	0.0333106555284776
ENSGALG00000036446	ASB16	Blue	1.69606897001837	0.00885136341718652
ENSGALG00000036459	THAP7	Blue	1.53135670580501	0.0417774299234767
ENSGALG00000036519	CDC6	Blue	2.44335517527096	0.000387903453967687
ENSGALG00000036578	ENSGALG00000036578	Blue	1.40379310803176	0.0109663122351111
ENSGALG00000036747	TTC31	Blue	1.45738654759721	0.00233789801416319
ENSGALG00000036758	ENSGALG00000036758	Blue	4.28413224225459	0.0480456444553675
ENSGALG00000036805	SPTB	Blue	2.28331768799467	1.73316607788342e-07
ENSGALG00000036822	ENSGALG00000036822	Blue	4.47524468769419	0.0428389600943827
ENSGALG00000036853	ENSGALG00000036853	Blue	1.63419547889202	0.00234067995425889
ENSGALG00000036856	CBX5	Blue	1.93529705979309	0.0121797527373461
ENSGALG00000036873	SIK2	Blue	1.2506102037418	0.0494842704395783
ENSGALG00000036895	ENSGALG00000036895	Blue	1.77764032717544	0.0209402875651029
ENSGALG00000037152	ENSGALG00000037152	Blue	7.2525572510237	0.0332623780632252
ENSGALG00000037394	SLC25A44	Blue	1.76743269433383	0.00161032862895979
ENSGALG00000037487	WBP1	Blue	1.97793333093813	0.00453927836298643
ENSGALG00000037492	MGRN1	Blue	1.42472955058952	0.0358823031831895
ENSGALG00000037527	TNPO2	Blue	1.54404118346948	0.000169929953143737
ENSGALG00000037603	SESN2	Blue	1.47034463796703	0.00476365869307822
ENSGALG00000037629	TRANK1	Blue	1.46291762453611	0.00642644551598917
ENSGALG00000037633	WIPF2	Blue	1.56786821941596	0.000586015243330204
ENSGALG00000037709	SDF2	Blue	2.01009390136575	0.0291528211244193
ENSGALG00000037946	RBM4B	Blue	1.28718215063366	0.0417774299234767
ENSGALG00000037995	STRIP1	Blue	1.26977323981335	0.015790302460786
ENSGALG00000038101	EXOSC5	Blue	2.33529119638627	0.0166394382838601
ENSGALG00000038146	ENSGALG00000038146	Blue	1.25214269861386	0.0084576743038275
ENSGALG00000038410	ENSGALG00000038410	Blue	1.98956504773516	0.00276827389890027
ENSGALG00000038522	PTPN23	Blue	1.40883540952759	0.0150638282144534
ENSGALG00000038541	VPS37C	Blue	1.53987549459804	0.000195378536799785
ENSGALG00000038582	SLC36A1	Blue	1.37513461227915	0.0486691046647295
ENSGALG00000038714	NDUFB7	Blue	1.74717595363757	0.0106029451556114
ENSGALG00000038757	RBMS2	Blue	1.40154226791424	0.0122737366780825
ENSGALG00000038875	TMC6	Blue	1.89234766943712	0.000576602744289103
ENSGALG00000038894	ENSGALG00000038894	Blue	2.61062918259159	0.00283011071173904
ENSGALG00000038902	PIM1	Blue	1.76455445066381	1.22887261398147e-05
ENSGALG00000039068	RSF1	Blue	1.36499272517914	0.0305924465048278
ENSGALG00000039071	IPO4	Blue	1.64026223636747	0.0245563204077615
ENSGALG00000039130	TBC1D22B	Blue	1.46133443689191	0.000405590995250329
ENSGALG00000039141	CERS2	Blue	1.32891992557761	0.0147840948379959
ENSGALG00000039181	LOC107050083	Blue	1.44001892845443	0.0421527669775058
ENSGALG00000039421	ENSGALG00000039421	Blue	2.02036474042663	0.00114517077607514
ENSGALG00000039473	GLTSCR2	Blue	1.41937091109082	0.00298935632517329
ENSGALG00000039685	GMEB2	Blue	1.29731297546934	0.0156377833739282
ENSGALG00000039779	NUDT16L1	Blue	1.32005236381938	0.0187855337848628
ENSGALG00000039818	GLG1	Blue	1.33331817273385	0.019997466783167
ENSGALG00000039842	STK19	Blue	1.83461070718094	0.00797473000081579
ENSGALG00000039878	TFEB	Blue	1.35421133466328	0.000366614273816049
ENSGALG00000039887	LOC776376	Blue	2.25898073403085	0.00101771975361731
ENSGALG00000039978	SLC4A1	Blue	2.20445448065032	2.58052369700664e-05
ENSGALG00000040016	PPP1CA	Blue	1.3297535734751	0.0128033635708664
ENSGALG00000040017	THRA	Blue	1.37004727732047	0.00826884781072509
ENSGALG00000040173	NDUFS8	Blue	1.38981016660745	0.0171045554877325
ENSGALG00000040181	EDC3	Blue	1.22533282445527	0.035029993026375
ENSGALG00000040185	ENSGALG00000040185	Blue	1.90382894724786	0.000567831218620178
ENSGALG00000040259	DHPS	Blue	1.36216587209203	0.0479161949768
ENSGALG00000040270	ZNF687	Blue	1.3697636543154	0.0429956394047748
ENSGALG00000040592	ENSGALG00000040592	Blue	6.37993874790507	0.00150613837618121
ENSGALG00000040646	INO80B	Blue	2.58395350792899	7.73347111306196e-06
ENSGALG00000040656	ENSGALG00000040656	Blue	1.71471656114692	0.0311121042074597
ENSGALG00000040741	DNM2	Blue	1.33488527216684	0.0376673560773639
ENSGALG00000040815	ENSGALG00000040815	Blue	1.67105080091271	0.0395678590301362
ENSGALG00000040827	USF1	Blue	1.31399029747943	0.0045524785987435
ENSGALG00000040923	AK8	Blue	1.96688214016562	0.0418420821881371
ENSGALG00000040962	ENSGALG00000040962	Blue	1.77656197182864	0.0161659739279681
ENSGALG00000040967	LOC100858431	Blue	4.21914151198907	0.0132428390339592
ENSGALG00000041010	WBP1L	Blue	1.42733644183648	0.0138609113708681
ENSGALG00000041030	LOC426023	Blue	1.25868252124839	0.0254006068064156
ENSGALG00000041232	TMEM223	Blue	1.55515469283621	0.0203365659968698
ENSGALG00000041413	PPP3CC	Blue	1.36519213277607	0.00233789801416319
ENSGALG00000041769	CTDNEP1	Blue	2.05737454986895	0.0354777939326401
ENSGALG00000041797	SCAMP3	Blue	1.5639794685862	0.000492782229557514
ENSGALG00000041809	ENSGALG00000041809	Blue	4.2652375544049	0.0247240331724473
ENSGALG00000041952	ENSGALG00000041952	Blue	2.28420139882407	0.0226770209492179
ENSGALG00000042016	ATG101	Blue	1.28946076052469	0.0176757304327151
ENSGALG00000042043	ENSGALG00000042043	Blue	1.72199723357945	0.0478736798400621
ENSGALG00000042214	UBQLN4	Blue	1.26533397042928	0.0114488721497517
ENSGALG00000042220	PRUNE1	Blue	2.09550710791048	0.000965391043408326
ENSGALG00000042345	ENSGALG00000042345	Blue	1.38815849827233	0.0045920820634648
ENSGALG00000042356	FSTL3	Blue	3.18155843510183	0.0343584594201161
ENSGALG00000042482	RAB5B	Blue	1.5722230348144	0.0013531124568032
ENSGALG00000042503	HSPBP1	Blue	1.46421659519947	0.0496401994329036
ENSGALG00000042587	LOC100857928	Blue	1.47856683875024	0.000960789136605674
ENSGALG00000042741	GRK2	Blue	1.26009973222049	0.0318673992523499
ENSGALG00000042814	MCRIP1	Blue	1.38182619506674	0.00112865592422247
ENSGALG00000042838	TRAF2	Blue	1.31834564919972	0.0107158727568058
ENSGALG00000042894	SLC25A39	Blue	1.53613630661489	0.0059121274521705
ENSGALG00000042976	UBTF	Blue	1.3751609976356	0.0333454110454283
ENSGALG00000043008	ENSGALG00000043008	Blue	2.71196477199675	0.0146191823615308
ENSGALG00000043234	HBAA	Blue	1.64204131493301	0.00276319102436308
ENSGALG00000043416	TARS2	Blue	1.42534715341411	0.0316076425318309
ENSGALG00000043628	ENSGALG00000043628	Blue	1.62246912234127	0.00308706551795689
ENSGALG00000043685	LRRC14	Blue	1.448481825066	0.0137356806380017
ENSGALG00000043793	NLGN2	Blue	1.60867403383558	0.0326133871452523
ENSGALG00000043823	ECSIT	Blue	1.71174498300491	0.00254124853516611
ENSGALG00000044010	ENSGALG00000044010	Blue	1.61025611660014	0.0316076425318309
ENSGALG00000044088	ENSGALG00000044088	Blue	2.29640486475165	2.23267833210767e-05
ENSGALG00000044101	HDHD3	Blue	1.46343471267766	0.00101771975361731
ENSGALG00000044442	THBD	Blue	1.95458896234094	0.0368857269434646
ENSGALG00000044751	ENSGALG00000044751	Blue	2.9682481976143	0.0278585426129198
ENSGALG00000044788	ZNF628	Blue	1.50612619827898	0.0107368562927162
ENSGALG00000044985	ENSGALG00000044985	Blue	1.33340210042147	0.0319239509953185
ENSGALG00000044991	SPATA2L	Blue	1.74602025511185	0.000965871968784822
ENSGALG00000045684	PLVAP	Blue	1.48557061920064	0.00717486631237088
ENSGALG00000045804	ENSGALG00000045804	Blue	18.3885945405835	0.0122198510157901
ENSGALG00000045846	ENSGALG00000045846	Blue	1.62232621589833	0.00495549667038656
ENSGALG00000045935	ENSGALG00000045935	Blue	2.52652451747218	0.00136362367231685
ENSGALG00000046072	ENSGALG00000046072	Blue	1.7257051901363	0.0429735712739693
ENSGALG00000046145	ENSGALG00000046145	Blue	1.74842096869986	0.012005185143817
ENSGALG00000046639	CYP2AC2	Blue	1.86872785137215	0.0159442799866698
ENSGALG00000000329	AHCYL1	Pink	1.41981434343225	0.034190468421171
ENSGALG00000000518	KLHL12	Pink	1.53116699708104	0.00172193717857148
ENSGALG00000000843	DOT1L	Pink	1.41572088432778	0.00163745971049838
ENSGALG00000001664	PTPN9	Pink	1.4912151138896	0.00509703683312689
ENSGALG00000001725	TNRC6C	Pink	1.21466761904305	0.0469794217344639
ENSGALG00000001731	CDK12	Pink	1.27720489982517	0.00185970732858701
ENSGALG00000002018	CAPN15	Pink	1.25803331392705	0.037900463566636
ENSGALG00000002450	WDR24	Pink	1.66934565348362	1.54866979843935e-05
ENSGALG00000003108	SMG6	Pink	1.28076607994578	0.00943957751917223
ENSGALG00000003428	PIK3R2	Pink	1.21955406528158	0.0366300211129442
ENSGALG00000003976	BCORL1	Pink	1.53292345434058	2.24327511113514e-05
ENSGALG00000005063	ST6GALNAC4	Pink	1.80060385252536	0.0432944587476986
ENSGALG00000005533	ZMYM3	Pink	1.3266088162133	0.0478049930769179
ENSGALG00000006099	ZFPM1	Pink	1.5207694185782	0.000493471992862488
ENSGALG00000006201	TBC1D20	Pink	1.37254949640534	0.00433669418049216
ENSGALG00000006802	LAMB2	Pink	1.61630731287868	0.0197426602619679
ENSGALG00000006895	CEP131	Pink	3.73282321968277	0.00254124853516611
ENSGALG00000007144	SIK3	Pink	1.3396325875692	0.00142756452165977
ENSGALG00000007286	SIRT7	Pink	1.3502616220161	0.00764009699647161
ENSGALG00000007779	ADCY9	Pink	1.37055893723789	0.00254124853516611
ENSGALG00000007920	PRR5L	Pink	1.35275685467464	0.028765210907106
ENSGALG00000008609	PTK7	Pink	2.68451782708003	7.26054217257886e-05
ENSGALG00000011649	ATG9A	Pink	1.75686771277239	6.44347227880679e-08
ENSGALG00000012312	GCAT	Pink	1.47293800454916	0.032378438476409
ENSGALG00000016516	ZNF513	Pink	1.38428649676836	0.0410259069718723
ENSGALG00000024034	PI4KB	Pink	1.48139074015379	2.82377766740055e-05
ENSGALG00000025712	DEF8	Pink	1.78532880434438	0.0254473728504664
ENSGALG00000029190	MBNL1	Pink	1.52172631176421	4.12070982073311e-06
ENSGALG00000029599	ACVR1B	Pink	1.49164131027497	3.78897482580896e-05
ENSGALG00000029646	CNNM4	Pink	1.70831611313677	1.10267600573833e-05
ENSGALG00000029962	ENSGALG00000029962	Pink	1.51953189864199	0.0245563204077615
ENSGALG00000030027	MCAM	Pink	1.87227883011737	0.00142756452165977
ENSGALG00000031281	GTF3C2	Pink	1.4409734867904	0.00689919084942255
ENSGALG00000031298	SNRNP200	Pink	1.32552510310832	0.0174105226566536
ENSGALG00000031896	ENSGALG00000031896	Pink	2.11917385420901	2.12893652787221e-06
ENSGALG00000031973	ANKRD52	Pink	1.26926008851794	0.0282091951613084
ENSGALG00000032223	CCDC97	Pink	1.87747658011323	4.19014674230035e-05
ENSGALG00000032468	SNX17	Pink	1.46388477954598	0.0045920820634648
ENSGALG00000032644	ENSGALG00000032644	Pink	1.36382631522467	0.0224227650348653
ENSGALG00000032742	ENSGALG00000032742	Pink	2.99501055371275	0.0254004241202272
ENSGALG00000032776	ENSGALG00000032776	Pink	1.34069357526386	0.000794046962675548
ENSGALG00000032777	MAF1	Pink	1.34594955878233	0.0141147761495677
ENSGALG00000033452	ENSGALG00000033452	Pink	1.23753772960734	0.0348878809238127
ENSGALG00000033807	TYSND1	Pink	2.53434444637818	0.029912399842059
ENSGALG00000033972	ENSGALG00000033972	Pink	1.83095658628754	0.000375706602401967
ENSGALG00000034560	SCARF2	Pink	2.3049531320238	2.50587087829962e-06
ENSGALG00000034693	MLLT6	Pink	1.43706563448043	0.0121099067499539
ENSGALG00000035156	DCTN1	Pink	1.32842890259033	0.0139178158937635
ENSGALG00000035499	SKIV2L	Pink	1.64580098109198	0.00254124853516611
ENSGALG00000036492	DAGLA	Pink	1.51692360295671	0.0038799448901835
ENSGALG00000037186	RP11-762I7.5	Pink	1.40304025302878	0.0045920820634648
ENSGALG00000037396	ASB8	Pink	1.43814519560999	0.000105620409570337
ENSGALG00000037601	TBC1D25	Pink	1.64841963595002	1.54866979843935e-05
ENSGALG00000038207	ENSGALG00000038207	Pink	1.66463960611385	0.0243788255612855
ENSGALG00000038519	SLC27A3	Pink	1.72431674026632	0.0115746695962151
ENSGALG00000038926	Zfp788	Pink	1.59016195172943	0.00120001424834689
ENSGALG00000039108	MAP1S	Pink	1.49592486964632	0.000926819313285889
ENSGALG00000039134	ENSGALG00000039134	Pink	1.55657863962848	0.0143105446098029
ENSGALG00000039160	SUPT5H	Pink	1.28070288955514	0.0263947241914244
ENSGALG00000039716	RNF19B	Pink	1.50668997454603	0.00145166777585156
ENSGALG00000039830	DHX30	Pink	1.28073807894141	0.00353007093714445
ENSGALG00000040658	ENSGALG00000040658	Pink	1.60975265043429	0.00193307845918741
ENSGALG00000041556	GPATCH8	Pink	1.37239134859472	0.00183143168615945
ENSGALG00000041754	N4BP3	Pink	1.66433972130341	0.0240770184949294
ENSGALG00000042215	FAAP100	Pink	1.62766448784786	0.0108829534105247
ENSGALG00000042461	ENSGALG00000042461	Pink	1.44275577417847	0.0197540921583734
ENSGALG00000042641	PATL1	Pink	1.58029834150357	0.000112159760119659
ENSGALG00000042895	BCAR1	Pink	2.50297018949256	0.0139178158937635
ENSGALG00000043178	SBF1	Pink	1.30550524651133	0.0261521320528163
ENSGALG00000044464	TEPSIN	Pink	1.59189276379737	0.0021322123093751
ENSGALG00000045776	CPN2	Pink	1.56967213938098	0.0045524785987435
ENSGALG00000000259	PSMF1	Turquoise	0.754696184971655	0.0125070390156634
ENSGALG00000000712	RAB29	Turquoise	0.585428033072002	0.00182801100161788
ENSGALG00000000906	RALGPS1	Turquoise	0.502277837379819	0.000115004061171108
ENSGALG00000001108	MIER2	Turquoise	0.499205714573635	0.00608141585793548
ENSGALG00000001823	HIKESHI	Turquoise	0.721752101778758	0.0268833496005928
ENSGALG00000002124	ZDHHC8	Turquoise	0.393362971607207	0.0389088518414021
ENSGALG00000002232	RERE	Turquoise	0.532273069058324	0.0303664824069706
ENSGALG00000002388	GBAS	Turquoise	0.658620484272138	0.0021322123093751
ENSGALG00000002543	CSGALNACT2	Turquoise	0.740892075161919	0.0155503162869655
ENSGALG00000002797	PGD	Turquoise	0.674775640317183	0.0113131495226751
ENSGALG00000002877	LRRC45	Turquoise	0.762798279646004	0.0139845337665619
ENSGALG00000002883	SCAPER	Turquoise	0.697862850864965	0.0492081127608727
ENSGALG00000002891	ACADL	Turquoise	0.770232148580608	0.0115728556997064
ENSGALG00000003005	CHRNB4	Turquoise	0.438679022869914	0.0313745908395287
ENSGALG00000003309	NECAB2	Turquoise	0.522033665624171	0.0197443542253328
ENSGALG00000003361	TREM-B1	Turquoise	0.743842471636349	0.0313745908395287
ENSGALG00000003466	AKR1B1L	Turquoise	0.266752258712814	0.000862492715975661
ENSGALG00000003526	TUBGCP2	Turquoise	0.528817808340643	1.32619280971154e-05
ENSGALG00000003688	NUP155	Turquoise	0.744033542673635	0.0173255262612165
ENSGALG00000004040	MFAP3	Turquoise	0.725624900274255	0.0144997706809978
ENSGALG00000004065	SLC25A16	Turquoise	0.720411634686022	0.00545424506449744
ENSGALG00000004112	FUCA1	Turquoise	0.544881199483193	0.00371288568103294
ENSGALG00000004186	NSRP1	Turquoise	0.762640563271877	0.015790302460786
ENSGALG00000004199	TMEM184A	Turquoise	0.611244453117711	0.028714785445294
ENSGALG00000004348	ENSGALG00000004348	Turquoise	0.701241357681467	0.0124662899960325
ENSGALG00000004467	CLIP1	Turquoise	0.544780028274158	0.00384775482385657
ENSGALG00000004493	RSRC2	Turquoise	0.766871719134999	0.0267389432488309
ENSGALG00000004531	PLOD1	Turquoise	0.711799304414926	0.0468493102934479
ENSGALG00000004538	TNN	Turquoise	0.499475821368783	0.0337332738701457
ENSGALG00000004756	CEP89	Turquoise	0.5990525111808	0.00893412878371905
ENSGALG00000005042	IQSEC1	Turquoise	0.443136311077533	0.00453927836298643
ENSGALG00000005391	SELENOK	Turquoise	0.71339197752156	0.0458239192827241
ENSGALG00000005417	JMJD4	Turquoise	0.755708308932366	0.0354777939326401
ENSGALG00000005647	ABCD3	Turquoise	0.708301431816935	0.0118133203730618
ENSGALG00000005687	CUEDC2	Turquoise	0.614363012557885	0.0263565915398306
ENSGALG00000005700	GID8	Turquoise	0.782937773922565	0.0071125221598565
ENSGALG00000005806	KIF24	Turquoise	0.307306757904425	0.0319486413128983
ENSGALG00000005846	MPDZ	Turquoise	0.590267427055575	0.024710922337812
ENSGALG00000005914	FAM21A	Turquoise	0.734582689079225	0.0343584594201161
ENSGALG00000006010	FAM103A1	Turquoise	0.614956529194957	0.00375665577119192
ENSGALG00000006057	CLK4	Turquoise	0.783101982868451	0.00885136341718652
ENSGALG00000006250	TRAPPC2L	Turquoise	0.667400856411457	0.0167997007244512
ENSGALG00000006403	MESDC2	Turquoise	0.766708878800056	0.0182769703099421
ENSGALG00000006459	CCDC174	Turquoise	0.811469466609038	0.0491971387947609
ENSGALG00000006646	ABCC1	Turquoise	0.776202542371982	0.0428389600943827
ENSGALG00000006648	SPECC1L	Turquoise	0.589849267031705	0.0410260466391252
ENSGALG00000006947	BDH1	Turquoise	0.680159436124676	0.00255558001886178
ENSGALG00000006964	SDR42E2	Turquoise	0.422227454586086	0.0378051825401513
ENSGALG00000006976	LOC424892	Turquoise	0.659506296634098	0.00821640458407909
ENSGALG00000007138	MED28	Turquoise	0.679198790100648	0.0102788968828771
ENSGALG00000007266	ZNF438	Turquoise	0.658037389983161	0.0420749105187287
ENSGALG00000007416	CD3E	Turquoise	0.674664892314698	0.00628882600414971
ENSGALG00000007519	ACBD5	Turquoise	0.680530441951003	0.00276319102436308
ENSGALG00000007522	ABCC3	Turquoise	0.731395939337057	0.0483786592727101
ENSGALG00000007825	KIAA1841	Turquoise	0.523896913628364	0.0225796061366834
ENSGALG00000007832	PEX13	Turquoise	0.713232875236858	0.0239285823019435
ENSGALG00000007835	PUS10	Turquoise	0.455285123050842	0.037900463566636
ENSGALG00000007845	REL	Turquoise	0.475330351956114	2.87466040393046e-06
ENSGALG00000008023	TMEM94	Turquoise	0.642083472312432	0.00187542613366672
ENSGALG00000008057	LLGL2	Turquoise	0.754195033050649	0.0494842704395783
ENSGALG00000008403	PHF21A	Turquoise	0.719485596031795	0.0114071292278566
ENSGALG00000008427	GNAT3	Turquoise	0.15542416805954	2.28815668991984e-06
ENSGALG00000008736	PNPLA7	Turquoise	0.706824542089838	0.0238078134960465
ENSGALG00000008764	FAM171A1	Turquoise	0.214209832673778	0.00286876162512245
ENSGALG00000008847	VPS54	Turquoise	0.719737123401479	0.0349167585405826
ENSGALG00000008937	PPP1R21	Turquoise	0.76788683322046	0.041319596683801
ENSGALG00000008963	DBF4	Turquoise	0.627403814992575	0.00274504624961504
ENSGALG00000009029	TSPAN12	Turquoise	0.577272057839119	0.0295850121174058
ENSGALG00000009214	CRLS1	Turquoise	0.643661031140211	0.0367809488450874
ENSGALG00000009476	CDK6	Turquoise	0.617905862046226	0.0362129886563596
ENSGALG00000009593	MFSD1	Turquoise	0.651132204561815	0.0107368562927162
ENSGALG00000009698	SLC38A1	Turquoise	0.605741684169297	0.0417953787325762
ENSGALG00000009795	MON2	Turquoise	0.771286639176828	0.0409953018965603
ENSGALG00000009813	SCOC	Turquoise	0.654579053672855	0.00580402717703616
ENSGALG00000009973	SLC3A1	Turquoise	0.471621126701427	0.000366614273816049
ENSGALG00000009981	PREPL	Turquoise	0.440074958860449	0.0171045554877325
ENSGALG00000009992	ARHGAP5	Turquoise	0.521558295970331	0.0014463400319976
ENSGALG00000010363	HERC3	Turquoise	0.683575672056766	2.82377766740055e-05
ENSGALG00000010463	AHSA1	Turquoise	0.718465893412939	0.00384775482385657
ENSGALG00000010517	TCTN3	Turquoise	0.625985650308073	0.00560922998221356
ENSGALG00000010607	SPATA7	Turquoise	0.343210254120531	0.0160579209267037
ENSGALG00000010628	ACSL1	Turquoise	0.454627539648296	0.000751045240839089
ENSGALG00000010652	SCP2	Turquoise	0.727970015604157	0.0139845337665619
ENSGALG00000010669	TDP1	Turquoise	0.60790275809174	0.047583703547736
ENSGALG00000010677	NRDE2	Turquoise	0.710306618812363	0.00384775482385657
ENSGALG00000010694	SECISBP2	Turquoise	0.669718093179611	0.00948659282481882
ENSGALG00000010804	ANKMY2	Turquoise	0.570818768295021	7.025339058931e-05
ENSGALG00000011239	OXNAD1	Turquoise	0.664048690798345	0.00405590167308823
ENSGALG00000011254	SATB1	Turquoise	0.675824835411633	0.0468493102934479
ENSGALG00000011330	DYNC1H1	Turquoise	0.786576788187284	0.0466717200773854
ENSGALG00000011331	CTH	Turquoise	0.580974781341153	0.0199681897706787
ENSGALG00000011553	UTP3	Turquoise	0.560536651042005	0.0014816679430759
ENSGALG00000011651	ARL1	Turquoise	0.642881822808729	0.00717486631237088
ENSGALG00000011652	TSN	Turquoise	0.787744886217567	0.0263861675319678
ENSGALG00000011688	TCP11L1	Turquoise	0.477092228293783	0.0227779135215742
ENSGALG00000011695	HIPK3	Turquoise	0.667047030503392	0.0021685244577481
ENSGALG00000011715	HSPA2	Turquoise	0.672942202047297	0.0469443977671242
ENSGALG00000011742	ART4	Turquoise	0.394271249781048	0.0115814055105917
ENSGALG00000011884	EXOSC9	Turquoise	0.695812232051774	0.0198073229671164
ENSGALG00000012030	QSER1	Turquoise	0.608547432499323	0.0270365873764741
ENSGALG00000012277	MAFF	Turquoise	0.497531154045851	0.0192473899850117
ENSGALG00000012466	FKBP3	Turquoise	0.571260191625796	0.000751045240839089
ENSGALG00000012542	RASD2	Turquoise	0.120232915149114	0.00114189815039297
ENSGALG00000012583	IDNK	Turquoise	0.354486263037872	0.0134438586163458
ENSGALG00000012655	POLR3B	Turquoise	0.716913547530182	0.0296118987746201
ENSGALG00000012919	YARS2	Turquoise	0.680123644401349	0.0328132910663351
ENSGALG00000013590	FRG1	Turquoise	0.721941347824676	0.010122811792646
ENSGALG00000013720	FBXO15	Turquoise	0.305299753288123	0.000816758711505162
ENSGALG00000013726	PAICS	Turquoise	0.541204005483959	0.00320628773892156
ENSGALG00000013731	SOCS6	Turquoise	0.533213193924987	0.000840264083252698
ENSGALG00000013741	SYTL3	Turquoise	0.73206170421831	0.0217488903652923
ENSGALG00000013778	EXOC1	Turquoise	0.80717454079663	0.0400583085375208
ENSGALG00000013920	SUV39H2	Turquoise	0.612178678709852	0.00433988488707742
ENSGALG00000014031	ETFRF1	Turquoise	0.433456568112436	0.028831879428293
ENSGALG00000014038	CDC123	Turquoise	0.688725784528934	0.0225796061366834
ENSGALG00000014298	RFC1	Turquoise	0.737599177948446	0.00885070300171042
ENSGALG00000014673	RFESD	Turquoise	0.714229728641355	0.0171598678238494
ENSGALG00000014683	PEX5	Turquoise	0.661106525673031	0.0173255262612165
ENSGALG00000014723	GABARAPL1	Turquoise	0.704917836612653	0.00135133701196621
ENSGALG00000014767	TRAPPC13	Turquoise	0.738384439017766	0.0379951273024109
ENSGALG00000014860	YES1	Turquoise	0.517407374217284	0.0479858798861555
ENSGALG00000015009	ZBTB49	Turquoise	0.792920159020804	0.0429735712739693
ENSGALG00000015028	RLN1	Turquoise	0.159233952728397	0.000543085333507144
ENSGALG00000015053	GLDC	Turquoise	0.412932439238006	0.0196600910800996
ENSGALG00000015191	CD200R1L	Turquoise	0.0298636335222819	0.0129558037900094
ENSGALG00000015316	C6orf203	Turquoise	0.538165918640861	0.024392788202584
ENSGALG00000015320	NANS	Turquoise	0.786693264594808	0.00786969901804329
ENSGALG00000015338	QRSL1	Turquoise	0.6636076241282	0.00998020770158141
ENSGALG00000015343	RTN4IP1	Turquoise	0.421805945262458	0.000663897984693302
ENSGALG00000015441	CD247	Turquoise	0.574446879478353	0.0233090782261717
ENSGALG00000015478	USP45	Turquoise	0.738262869170019	0.00584356327844101
ENSGALG00000015540	RAD23B	Turquoise	0.759907143249816	0.0045951957142587
ENSGALG00000015802	N6AMT1	Turquoise	0.49390919952404	0.039590808928992
ENSGALG00000015821	CCT8	Turquoise	0.414036514151125	9.22719136093954e-07
ENSGALG00000016327	ZFX	Turquoise	0.80597631538422	0.0480456444553675
ENSGALG00000016487	LDAH	Turquoise	0.674123445737743	0.0154276942849042
ENSGALG00000016506	ZNF512	Turquoise	0.77247213376936	0.0213794258297972
ENSGALG00000016552	ZRSR2	Turquoise	0.740353596624705	0.0183076304131471
ENSGALG00000016686	AKAP17A	Turquoise	0.681265096982743	0.0097643112779296
ENSGALG00000016708	ENPP4	Turquoise	0.579545322088175	0.0366300211129442
ENSGALG00000016930	DIS3	Turquoise	0.643039456928986	0.0274826880391015
ENSGALG00000016936	TDRD3	Turquoise	0.725353919102924	0.0467053137824102
ENSGALG00000016998	LPAR6	Turquoise	0.565892800194597	0.0230200533834028
ENSGALG00000017005	CAB39L	Turquoise	0.667043568942714	0.03150875251683
ENSGALG00000017079	USPL1	Turquoise	0.673715940548139	0.00101771975361731
ENSGALG00000017145	MPHOSPH8	Turquoise	0.793519438151147	0.0490978862929169
ENSGALG00000017220	TAF1D	Turquoise	0.524440141273623	0.00716581398776247
ENSGALG00000017289	C12orf4	Turquoise	0.552224552859616	0.000567831218620178
ENSGALG00000017319	MRPL48	Turquoise	0.694262192004806	0.0285949525584039
ENSGALG00000017333	LCMT2	Turquoise	0.353892977791802	0.00472175738940293
ENSGALG00000017370	ARPP19	Turquoise	0.799243762007804	0.0228267259328874
ENSGALG00000021653	IFT22	Turquoise	0.322735175159205	0.000192690518420675
ENSGALG00000023335	RCHY1	Turquoise	0.742587329827821	0.0197426602619679
ENSGALG00000023379	F2RL2	Turquoise	0.190901128610787	0.0239460252392346
ENSGALG00000023437	NQO1	Turquoise	0.144748051771282	0.000720950709090186
ENSGALG00000024481	APITD1	Turquoise	0.360610600615432	0.0317264257893643
ENSGALG00000025819	UQCRFS1	Turquoise	0.677387759162065	0.0238826100164257
ENSGALG00000026151	CEP250	Turquoise	0.617782092830696	0.0200023873499374
ENSGALG00000026820	RNF146	Turquoise	0.718854679250916	0.00545424506449744
ENSGALG00000027050	SENP8	Turquoise	0.645679496586227	0.0119440693635612
ENSGALG00000027305	SKAP1	Turquoise	0.345978903851322	0.0253219947355848
ENSGALG00000028225	SLC17A9	Turquoise	0.311892315278463	0.0144091734715283
ENSGALG00000028696	FTL	Turquoise	0.445273545881098	0.0038799448901835
ENSGALG00000028876	SNN	Turquoise	0.593201696485104	0.0273466163236707
ENSGALG00000028897	WDR25	Turquoise	0.427196785943634	0.00692374710796406
ENSGALG00000029508	SMIM19	Turquoise	0.603517420688318	0.0127927347607104
ENSGALG00000029970	ENSGALG00000029970	Turquoise	0.79833572764935	0.0273466163236707
ENSGALG00000030439	ENSGALG00000030439	Turquoise	0.249306521333176	0.00212354719867041
ENSGALG00000030862	MED30	Turquoise	0.743107671903029	0.0492088603200294
ENSGALG00000030866	CPQ	Turquoise	0.247229513937335	0.0239316530711792
ENSGALG00000031240	ACAD10	Turquoise	0.743566098899597	0.011469549552071
ENSGALG00000031478	ENSGALG00000031478	Turquoise	0.687272477426746	0.00275513586220878
ENSGALG00000031497	ENSGALG00000031497	Turquoise	0.245444125974412	0.000190356504393182
ENSGALG00000031663	SEC11C	Turquoise	0.701818275078787	0.00885136341718652
ENSGALG00000031814	ENSGALG00000031814	Turquoise	0.619337494477142	0.000443660065816548
ENSGALG00000032405	LOC425100	Turquoise	0.328367277324151	0.0127927347607104
ENSGALG00000032410	CBFA2T3	Turquoise	0.482551547568936	0.0197426602619679
ENSGALG00000032607	ENSGALG00000032607	Turquoise	0.255873414768167	0.0263018754861814
ENSGALG00000032690	DDX51	Turquoise	0.747549783915562	0.0299896120564183
ENSGALG00000032840	LYST	Turquoise	0.712601254010729	0.0354777939326401
ENSGALG00000033044	ENSGALG00000033044	Turquoise	0.291147090633571	0.0216930048180698
ENSGALG00000033322	MTHFSD	Turquoise	0.730175407365788	0.0233483880395635
ENSGALG00000033471	CALD1	Turquoise	0.0460309404845415	0.000210202484817787
ENSGALG00000033630	LRP12	Turquoise	0.767025573921912	0.0204556862456165
ENSGALG00000033758	ENSGALG00000033758	Turquoise	0.340122650100652	0.00908494009684727
ENSGALG00000034550	POLR2M	Turquoise	0.653840161330033	0.00160122982842604
ENSGALG00000035048	ENSGALG00000035048	Turquoise	0.303732726727164	4.34710309316462e-05
ENSGALG00000035225	ACSF3	Turquoise	0.286146500629016	7.91455212030954e-08
ENSGALG00000035237	ZAK	Turquoise	0.419831961138625	0.00286876162512245
ENSGALG00000035335	ENSGALG00000035335	Turquoise	0.422268416526683	0.0038799448901835
ENSGALG00000035345	TXNRD1	Turquoise	0.585528476500376	0.0247240331724473
ENSGALG00000035461	CHORDC1	Turquoise	0.462102853800552	0.000492782229557514
ENSGALG00000035669	ADNP2	Turquoise	0.754858554033032	0.0208655096712211
ENSGALG00000036300	SEC61A2	Turquoise	0.417144663643097	0.00236586413664659
ENSGALG00000036494	ENSGALG00000036494	Turquoise	0.373665744242749	0.0421527669775058
ENSGALG00000036543	ZBTB38	Turquoise	0.610445158496179	0.0045951957142587
ENSGALG00000036613	ENSGALG00000036613	Turquoise	0.186027547894461	0.0178386554498216
ENSGALG00000037171	ZNF622	Turquoise	0.699278176082888	0.00476365869307822
ENSGALG00000037213	LOC107056208	Turquoise	0.285951035047998	0.000701783569418375
ENSGALG00000037698	ZFAT	Turquoise	0.609187307728438	0.0035656604580355
ENSGALG00000038340	ZBTB14	Turquoise	0.534457694517663	0.0263409702998751
ENSGALG00000038813	KLHL41	Turquoise	0.435109996959168	0.00309395119802169
ENSGALG00000038838	NSMAF	Turquoise	0.609728380873079	5.57495540466621e-05
ENSGALG00000039288	RBM5	Turquoise	0.748396168293872	0.0265374671935259
ENSGALG00000039302	MINA	Turquoise	0.485400211873225	0.00158534326991742
ENSGALG00000039783	MRPL57	Turquoise	0.713075659024979	0.0421527669775058
ENSGALG00000040745	ENSGALG00000040745	Turquoise	0.548224424130412	0.0110504990525255
ENSGALG00000041060	MRPL33	Turquoise	0.562788131689404	0.00545424506449744
ENSGALG00000041112	TRAM1	Turquoise	0.706650287915781	0.0418420821881371
ENSGALG00000041361	ARFIP1	Turquoise	0.647568697813578	0.000210706218823866
ENSGALG00000041445	ANKRD46	Turquoise	0.507350743550679	0.0053559162203287
ENSGALG00000041662	OPN4-1	Turquoise	0.276422994527838	0.0257052910826708
ENSGALG00000041861	TCTN1	Turquoise	0.376928747011307	0.00116984380673723
ENSGALG00000042088	ATG2B	Turquoise	0.737746487782307	0.0316076425318309
ENSGALG00000042293	ENSGALG00000042293	Turquoise	0.358895337254626	0.0052240586215823
ENSGALG00000042476	TEX9	Turquoise	0.532149720782875	0.0329992964795232
ENSGALG00000042533	TSPOAP1	Turquoise	0.532804684884412	0.00378413452000779
ENSGALG00000042773	VOPP1	Turquoise	0.209506558136452	0.0289126513657905
ENSGALG00000043087	MTF2	Turquoise	0.728269001309734	0.0297087786539534
ENSGALG00000043121	LOC425100	Turquoise	0.391793341989434	0.0166394382838601
ENSGALG00000043229	ENSGALG00000043229	Turquoise	0.657233013531256	0.0129558037900094
ENSGALG00000043855	ENSGALG00000043855	Turquoise	0.066399398162858	1.8607670654014e-05
ENSGALG00000044678	ENSGALG00000044678	Turquoise	0.375398854102385	0.0154465976504524
ENSGALG00000045122	AKR1B1	Turquoise	0.71291457177944	0.0498486427105229
ENSGALG00000045204	FBXL3	Turquoise	0.706995629652137	0.0102492383678993
ENSGALG00000046532	C15orf48	Turquoise	0.682114226988204	0.0248832135545307
ENSGALG00000000407	LOC428319	Black	0.154314171925087	0.00895781186868995
ENSGALG00000000975	C1orf174	Black	0.570548812631901	0.0283096123457744
ENSGALG00000001024	TPRG1L	Black	0.678705875437034	0.0344952862258052
ENSGALG00000002099	PFKFB4	Black	0.519898137408765	0.0198720877018618
ENSGALG00000002197	NPM1	Black	0.69347514116139	0.00495549667038656
ENSGALG00000002703	TFAM	Black	0.602033418386116	0.0160579209267037
ENSGALG00000002728	SLC16A3	Black	0.641957780593627	0.0275883840341406
ENSGALG00000003532	DDX5	Black	0.823432283651761	0.0303834214915104
ENSGALG00000003837	ADCY7	Black	0.681551444585094	0.0468493102934479
ENSGALG00000004294	CGNL1	Black	0.455822753085482	0.0345169510550997
ENSGALG00000005030	DOCK10	Black	0.703431398105683	0.0448754181114385
ENSGALG00000005107	NDST2	Black	0.619647259791351	0.048209589040702
ENSGALG00000005309	TKT	Black	0.605307378969276	0.0209402875651029
ENSGALG00000005318	OVCH2	Black	0.279232425236106	0.0260957211671038
ENSGALG00000005430	ALS2CL	Black	0.46209102325303	0.00599578808291379
ENSGALG00000006300	LDHA	Black	0.747562804054036	0.0430802368041796
ENSGALG00000006939	PFKP	Black	0.674136214083587	0.0119516241619853
ENSGALG00000007418	CD3D	Black	0.681014266184244	0.0293447969810464
ENSGALG00000007484	GOT1	Black	0.556545972569782	0.0379809026259677
ENSGALG00000007493	NSDHL	Black	0.558292246816125	0.0225796061366834
ENSGALG00000008174	MTAP	Black	0.627498651654424	0.0370189061429218
ENSGALG00000008229	ALDH7A1	Black	0.568216110087226	0.00140920214847322
ENSGALG00000008326	SYTL2	Black	0.424627745820831	0.00142756452165977
ENSGALG00000008473	PLXND1	Black	0.666894794198663	0.0273028766883751
ENSGALG00000008539	ALG12	Black	0.641953720274964	0.0201135915790829
ENSGALG00000008551	CRELD2	Black	0.587481277428546	0.0447156605944663
ENSGALG00000008785	MCCC1	Black	0.660073149834103	0.047832279877724
ENSGALG00000008836	ATP6AP1	Black	0.684227137133976	0.0275883840341406
ENSGALG00000008862	DNAJC10	Black	0.616506582308432	0.0209402875651029
ENSGALG00000008931	COMMD1	Black	0.491257632731734	0.0225796061366834
ENSGALG00000009061	ACTL6A	Black	0.607980291178152	0.041924547939883
ENSGALG00000009202	RBM45	Black	0.560806232762339	0.00529896047621781
ENSGALG00000009365	CYP51A1	Black	0.757306813182813	0.0359524141455151
ENSGALG00000009586	IRAK4	Black	0.585007356622267	0.0113573738063591
ENSGALG00000009815	TMEM5	Black	0.248936708085054	0.0263861675319678
ENSGALG00000009974	MMAA	Black	0.418359599790462	0.036948675886409
ENSGALG00000010039	BRE	Black	0.696460877145662	0.0404471054337525
ENSGALG00000010081	SH3D19	Black	0.3531585757986	0.0182368939554982
ENSGALG00000010238	NAP1L1	Black	0.664652488949276	0.00488760560433618
ENSGALG00000010579	STON2	Black	0.329852732685451	0.0356272567921663
ENSGALG00000010798	DHCR24	Black	0.576335248863224	0.00158534326991742
ENSGALG00000010809	BZW2	Black	0.731533330104032	0.0448542658751317
ENSGALG00000010843	GPR137B	Black	0.648625987637046	0.037900463566636
ENSGALG00000011238	WLS	Black	0.53180091866358	0.0260176804331812
ENSGALG00000011255	LOC429115	Black	0.421867344259343	0.0240619273274306
ENSGALG00000011685	CSTF3	Black	0.724652185576591	0.0456727202213717
ENSGALG00000011950	ACO2	Black	0.757248322750108	0.0201895850104592
ENSGALG00000012339	ATL1	Black	0.345152483888184	0.0418420821881371
ENSGALG00000012404	ERO1A	Black	0.590291166652109	0.0375220599757656
ENSGALG00000012543	GPD2	Black	0.665820770996247	0.0225796061366834
ENSGALG00000012837	EXOC2	Black	0.673751399013827	0.0159954959931724
ENSGALG00000013072	AKR1B10	Black	0.484558457192924	0.00569525243910521
ENSGALG00000014526	TPI1	Black	0.697380160023319	0.027253046436212
ENSGALG00000014992	TMEM128	Black	0.560969861448371	0.0239460252392346
ENSGALG00000015331	GNE	Black	0.667549364518895	0.0402268768065427
ENSGALG00000015372	ATP5I	Black	0.42425668299024	0.0372581912389266
ENSGALG00000016055	KCNJ15	Black	0.146592057776004	0.0309495930470205
ENSGALG00000016518	PHKA2	Black	0.569139326440612	0.0103822490949234
ENSGALG00000016661	BLK	Black	0.625779932573859	0.0429379599088434
ENSGALG00000016665	FDFT1	Black	0.697614058504899	0.0150719946929929
ENSGALG00000016736	CYFIP1	Black	0.733155475374893	0.0410378389184741
ENSGALG00000016785	IL1RL1	Black	0.540440857487833	0.0328392221485292
ENSGALG00000016880	UBAC2	Black	0.569780701338075	0.0030145661592155
ENSGALG00000017035	COG6	Black	0.577669946815573	0.00184245982456106
ENSGALG00000017076	B3GLCT	Black	0.440947755426114	0.0402954496832554
ENSGALG00000017159	ATM	Black	0.684673112388344	0.0237537307585296
ENSGALG00000023157	REEP5	Black	0.668346036640017	0.00959154603380793
ENSGALG00000025881	CSF2RB	Black	0.560471726506288	0.00973498169511256
ENSGALG00000026722	UNC119B	Black	0.605993815816111	0.0494842704395783
ENSGALG00000027093	TLR1B	Black	0.619149288918525	0.042238683652223
ENSGALG00000027363	C1orf159	Black	0.283680097520884	0.00123545052193947
ENSGALG00000027444	ZDBF2	Black	0.403787093992228	0.0321282088391342
ENSGALG00000028265	SURF4	Black	0.69381999286925	0.00542384626716369
ENSGALG00000029056	ENSGALG00000029056	Black	0.406480513871287	0.0481739848726364
ENSGALG00000032372	CYB5R2	Black	0.398519086390343	0.0236511979606811
ENSGALG00000032830	2007-09-01	Black	0.735542394030804	0.00908494009684727
ENSGALG00000033470	ADGRA3	Black	0.468606108414372	0.0183927906094902
ENSGALG00000034188	PAG1	Black	0.573236113733659	0.0339802111695504
ENSGALG00000034473	PARP4	Black	0.705695146947215	0.019997466783167
ENSGALG00000034916	ENSGALG00000034916	Black	0.474683771461347	0.0498043656281321
ENSGALG00000036005	TIAM2	Black	0.410593995801829	0.00746162838607942
ENSGALG00000036362	ENSGALG00000036362	Black	0.703359962612067	0.0447156605944663
ENSGALG00000036915	SQLE	Black	0.678741298022482	0.0354742373408732
ENSGALG00000037195	TALDO1	Black	0.685391821366001	0.0195610946037823
ENSGALG00000039146	CCR4	Black	0.39911386844247	0.00684631000068821
ENSGALG00000039222	DPY19L4	Black	0.600832093979123	0.0318673992523499
ENSGALG00000039284	RCN2	Black	0.729077738430113	0.0430926826696453
ENSGALG00000039394	PGM2	Black	0.539498677645777	0.00127632977163386
ENSGALG00000040006	TBL1X	Black	0.691727308837063	0.00671095325148252
ENSGALG00000040665	METTL6	Black	0.58003566494043	0.00254124853516611
ENSGALG00000040896	FASN	Black	0.691558567240877	0.0172415827190031
ENSGALG00000040926	SAMSN1	Black	0.639326839332885	0.0458614844964931
ENSGALG00000041436	ENSGALG00000041436	Black	0.423674808248602	0.00273612218636894
ENSGALG00000041993	UGDH	Black	0.607266520169175	0.0316076425318309
ENSGALG00000042875	HMGB1	Black	0.750772344976965	0.042386568875724
ENSGALG00000043587	CCDC88A	Black	0.590872251105712	0.0343212123669585
ENSGALG00000043654	ENSGALG00000043654	Black	0.527849136774582	0.0013998199396235
ENSGALG00000043681	DAPP1	Black	0.626783547948011	0.0124662899960325
ENSGALG00000045675	ENSGALG00000045675	Black	0.0560441687856525	0.00026815058600859
ENSGALG00000004554	CACYBP	Salmon	0.710638583096234	0.00211318386381795
ENSGALG00000005531	MRGBP	Salmon	0.619605000313773	0.00152352358837811
ENSGALG00000006437	NOM1	Salmon	0.654770035338851	0.0362518980310673
ENSGALG00000006512	HSPA8	Salmon	0.51519723065664	0.000816353105540408
ENSGALG00000007932	TRAF6	Salmon	0.792810887910538	0.0275257600617741
ENSGALG00000008812	CCT4	Salmon	0.670805132098784	0.00706436925574293
ENSGALG00000009839	PPIG	Salmon	0.670560053788339	0.0184679383171757
ENSGALG00000010402	HPGDS	Salmon	0.497086130163655	0.0202220324955373
ENSGALG00000011464	EIF5	Salmon	0.661366124165692	0.0106408837465106
ENSGALG00000011637	TCP1	Salmon	0.6239643770846	0.037900463566636
ENSGALG00000013041	CCT5	Salmon	0.557920712313046	0.000455561013921142
ENSGALG00000013635	SCAF8	Salmon	0.794279593041307	0.0127927347607104
ENSGALG00000014331	FKBP4	Salmon	0.677239433197037	0.042238683652223
ENSGALG00000016581	TCEANC	Salmon	0.54464136858888	0.041960845483544
ENSGALG00000022813	NDUFV3	Salmon	0.650759610903889	0.0061599424309137
ENSGALG00000023407	ZBTB34	Salmon	0.69122648737236	0.0282297002394412
ENSGALG00000026009	SRP9	Salmon	0.747823633450559	0.00433669418049216
ENSGALG00000033212	HSP90AA1	Salmon	0.417156386020591	3.49577413392758e-05
ENSGALG00000034698	TMEM52B	Salmon	0.200525475015962	0.019997466783167
ENSGALG00000037962	C1H21ORF59	Salmon	0.72356507503655	0.0312846337914104
ENSGALG00000038748	C23H1ORF63	Salmon	0.695979572145037	0.0194475750983514
ENSGALG00000045185	KNL1	Salmon	0.335668677671899	0.0358020310125108
ENSGALG00000046282	ENSGALG00000046282	Salmon	0.364206058961673	0.00357718481531901
ENSGALG00000000980	LRRC47	Brown	0.500274364517131	0.0061089344036534
ENSGALG00000001489	SSU72	Brown	0.796670416416553	0.047583703547736
ENSGALG00000002024	COMT	Brown	0.494652371382133	0.000701783569418375
ENSGALG00000002489	PPP1R26	Brown	0.386319287826559	1.95420393163732e-06
ENSGALG00000002542	GUSB	Brown	0.473164372937331	0.000371125263085582
ENSGALG00000002863	ERGIC1	Brown	0.665467332609607	0.0071125221598565
ENSGALG00000002944	CPS1	Brown	0.392646336835378	0.0428467663608509
ENSGALG00000003086	EXOSC10	Brown	0.68382746842268	0.019997466783167
ENSGALG00000003243	RAD54L2	Brown	0.599182592520287	0.021667754891097
ENSGALG00000003329	GORAB	Brown	0.527196528409021	3.16431740939976e-05
ENSGALG00000003539	KIAA1522	Brown	0.354883787737778	0.00741264991715746
ENSGALG00000003559	ACTR5	Brown	0.733849463937521	0.0271556858249805
ENSGALG00000003771	SIN3B	Brown	0.58988257501262	0.0160579209267037
ENSGALG00000003941	FUBP3	Brown	0.664027099233873	0.0479858798861555
ENSGALG00000004203	PSMG3	Brown	0.597945390472868	0.0386937131230691
ENSGALG00000004228	USP40	Brown	0.606213956398066	0.00375665577119192
ENSGALG00000004249	GRHL3	Brown	0.253970758954547	0.0399769723010158
ENSGALG00000004259	BLMH	Brown	0.678704457317868	0.0035322298092224
ENSGALG00000004362	MRPL21	Brown	0.599779903923792	0.0039707665057446
ENSGALG00000004369	PYGO1	Brown	0.318061197552449	0.00642106759312827
ENSGALG00000004435	RAB27A	Brown	0.602873450214212	0.000118216870235709
ENSGALG00000004483	AHSA2	Brown	0.597275173876718	0.00156435599250957
ENSGALG00000004489	ENSGALG00000004489	Brown	0.612697964972331	0.0435852894775117
ENSGALG00000004953	DRG2	Brown	0.748735908897938	0.0261967007287307
ENSGALG00000004971	URM1	Brown	0.711014917709683	0.0360022297002238
ENSGALG00000005070	AP3M1	Brown	0.635507235552323	0.00908494009684727
ENSGALG00000005243	PPP3CB	Brown	0.735371108570273	0.0134544549005355
ENSGALG00000005668	WSB1	Brown	0.73734405092407	0.0275257600617741
ENSGALG00000006098	HPRT1	Brown	0.43687974561285	0.000387903453967687
ENSGALG00000006455	SMPD4	Brown	0.63648184908635	0.0358174857360581
ENSGALG00000006936	WDR6	Brown	0.464912247833917	0.0428857659343513
ENSGALG00000007241	NUBP1	Brown	0.568653760660235	0.00142756452165977
ENSGALG00000007299	THOC7	Brown	0.440139052525697	0.000543085333507144
ENSGALG00000007326	PMM2	Brown	0.5097607949218	0.00161032862895979
ENSGALG00000007510	CETN2	Brown	0.765626891105002	0.048405757517193
ENSGALG00000007753	POLL	Brown	0.723623262400424	0.0210656638133273
ENSGALG00000007958	GTF3C3	Brown	0.58532363012525	0.0303834214915104
ENSGALG00000008144	COPG2	Brown	0.752197863387517	0.0429958885554838
ENSGALG00000008155	KCTD18	Brown	0.22937350056024	0.00580402717703616
ENSGALG00000008421	PEX16	Brown	0.709929557697107	0.0369766643025524
ENSGALG00000008470	WDR12	Brown	0.5645919231543	0.00352513381842797
ENSGALG00000008494	CREB1	Brown	0.707249890147852	0.0155503162869655
ENSGALG00000008532	NELFB	Brown	0.784328812022034	0.037900463566636
ENSGALG00000008579	OIP5	Brown	0.482102461481505	0.0208658333814543
ENSGALG00000008670	C8H1ORF52	Brown	0.58071180147725	0.0407844109061167
ENSGALG00000009085	MTMR1	Brown	0.685032906001914	0.0201693979168744
ENSGALG00000009112	LRRC57	Brown	0.616401117999529	0.000586015243330204
ENSGALG00000009154	IDS	Brown	0.55356943772258	0.019997466783167
ENSGALG00000009264	MTX2	Brown	0.580001087177044	0.0112685144940304
ENSGALG00000009282	ELMSAN1	Brown	0.616351663969676	0.00799908136650376
ENSGALG00000009483	MARK1	Brown	0.389352431509342	0.00402924745716175
ENSGALG00000009533	NMD3	Brown	0.56428305820782	0.041924547939883
ENSGALG00000009551	DYNC1I2	Brown	0.75273646164877	0.018605486489162
ENSGALG00000009564	METTL8	Brown	0.575149103344122	0.00845991806589252
ENSGALG00000009744	FAM98B	Brown	0.477454742008289	0.000385776973742736
ENSGALG00000009838	AQR	Brown	0.703812361235494	0.0179800265985621
ENSGALG00000009936	AP4S1	Brown	0.637283344610685	0.00912517877273565
ENSGALG00000009942	MDM2	Brown	0.782758750391959	0.0242716973961169
ENSGALG00000010097	GATB	Brown	0.519639427781066	0.0155139598636819
ENSGALG00000010410	PFN2	Brown	0.711322068207022	0.0455171601562595
ENSGALG00000010419	ABCC10	Brown	0.55422419835666	0.0335038428142308
ENSGALG00000010884	DDX24	Brown	0.555266684227816	0.0242716973961169
ENSGALG00000011293	MRPL42	Brown	0.56809987266498	0.0333678216452164
ENSGALG00000011318	DNPEP	Brown	0.610861354223906	0.0429956394047748
ENSGALG00000011323	SNAPC3	Brown	0.474062596081413	0.00123545052193947
ENSGALG00000011475	SMARCAL1	Brown	0.516522805160338	0.0261517421757642
ENSGALG00000012000	METTL14	Brown	0.669305296960621	0.0204556862456165
ENSGALG00000012049	ZNF148	Brown	0.721165556690301	0.00180860417072129
ENSGALG00000012259	UBXN4	Brown	0.750580479688811	0.0231882931377718
ENSGALG00000012287	ATP5S	Brown	0.194022431248783	0.0107368562927162
ENSGALG00000012338	BDH2	Brown	0.609037115693347	0.0127927347607104
ENSGALG00000012550	HMOX1	Brown	0.460889936943575	0.0197540921583734
ENSGALG00000013535	CYP4V2	Brown	0.677407742168204	0.0354927173690055
ENSGALG00000013738	OPTN	Brown	0.677329077999252	0.00470642143337838
ENSGALG00000014066	TMEM126A	Brown	0.580613203347891	0.0294459229004029
ENSGALG00000014078	DCUN1D4	Brown	0.446704668259021	0.000279155322437281
ENSGALG00000014335	ITFG2	Brown	0.714495011406158	0.0141530046741567
ENSGALG00000014457	ING4	Brown	0.738426780777878	0.0197426602619679
ENSGALG00000014721	MIER3	Brown	0.781328614705454	0.0429739625080561
ENSGALG00000014756	PPWD1	Brown	0.611424650564221	0.0134438586163458
ENSGALG00000014807	MTX3	Brown	0.661227426845607	0.0127044723737347
ENSGALG00000014915	THOC1	Brown	0.629008878873035	0.00794276638095536
ENSGALG00000014944	GCNT4	Brown	0.552338749479981	0.0359700717247246
ENSGALG00000015059	LOC418339	Brown	0.542611447032719	0.0381430952068163
ENSGALG00000015225	BLZF1	Brown	0.614550769806268	0.000366614273816049
ENSGALG00000015289	ARMC2	Brown	0.384647564600289	0.037900463566636
ENSGALG00000015303	LACE1	Brown	0.473464282377179	0.0214934571399445
ENSGALG00000015580	UFL1	Brown	0.66805437962013	0.00272752258565287
ENSGALG00000015806	RARS2	Brown	0.608973996182135	0.0199108019996478
ENSGALG00000016282	ZNF451	Brown	0.432377003640914	1.10566489250294e-06
ENSGALG00000016445	NOL10	Brown	0.699244349351589	0.0417953787325762
ENSGALG00000016574	GEMIN8	Brown	0.430663068013398	0.000685770418326051
ENSGALG00000016759	MITD1	Brown	0.636234514062009	0.0100088605544007
ENSGALG00000016836	TUBGCP3	Brown	0.612717951544871	0.0105873772468879
ENSGALG00000016854	LIG4	Brown	0.668942512384191	0.0380287694082568
ENSGALG00000016861	BIVM	Brown	0.535113684499414	0.000742560838279922
ENSGALG00000016951	MTRF1	Brown	0.556357446643325	0.019997466783167
ENSGALG00000017033	MRPS31	Brown	0.60135289839315	0.0232517925753988
ENSGALG00000017118	MIPEP	Brown	0.624303669473362	0.04968609458814
ENSGALG00000017162	NPAT	Brown	0.629912343531683	0.00931332024613742
ENSGALG00000017171	CWF19L2	Brown	0.448054977063803	0.000390534264188578
ENSGALG00000017290	RAD51AP1	Brown	0.414192586267935	0.00175458852404241
ENSGALG00000017368	TRNT1	Brown	0.718996973658928	0.00346168995508507
ENSGALG00000019316	TOMM22	Brown	0.675159955567862	0.0135499605437478
ENSGALG00000020528	INIP	Brown	0.6817397345676	0.0202220324955373
ENSGALG00000020626	PQLC2L	Brown	0.332263901210727	0.0255364292741829
ENSGALG00000020736	PHOSPHO2	Brown	0.568955501907139	0.028765210907106
ENSGALG00000023347	PTCHD3	Brown	0.589296568761275	0.000366614273816049
ENSGALG00000026293	C3orf33	Brown	0.661207302431042	0.00552761322462
ENSGALG00000026653	ARL9	Brown	0.57574744985781	0.00254835422990791
ENSGALG00000027242	TTF1	Brown	0.58364573722014	0.014083454595143
ENSGALG00000027332	TMEM167A	Brown	0.684528076931108	0.0146509551527828
ENSGALG00000028457	MAP3K19	Brown	0.424213360314954	0.0257792465780206
ENSGALG00000029390	C12orf65	Brown	0.636936532007965	0.0125342232783844
ENSGALG00000029412	ENSGALG00000029412	Brown	0.155486620180212	0.00929593475474359
ENSGALG00000030200	NFU1	Brown	0.692686668257287	0.0348497206451765
ENSGALG00000030395	ENSGALG00000030395	Brown	0.249077944467648	0.00639077690275655
ENSGALG00000030979	MKS1	Brown	0.664763610958501	0.0102879532033492
ENSGALG00000031021	ERICH1	Brown	0.390695007765613	0.0270234064043931
ENSGALG00000031348	SPPL2A	Brown	0.770438455143654	0.0139178158937635
ENSGALG00000032104	LOC107049047	Brown	0.687266071285309	0.0363261763500361
ENSGALG00000032242	ENSGALG00000032242	Brown	0.311352642418785	0.0491018627611403
ENSGALG00000032272	HIST1H4D	Brown	0.193547291941181	0.00776577662857934
ENSGALG00000032544	ALDH5A1	Brown	0.575667967535563	0.000365780792202008
ENSGALG00000032633	ENSGALG00000032633	Brown	0.346595299714281	0.0204073926620073
ENSGALG00000032814	ENSGALG00000032814	Brown	0.547143010057447	0.0433643227861336
ENSGALG00000033521	FASTKD3	Brown	0.59410746891743	0.0497694454475514
ENSGALG00000033764	LOC107056567	Brown	0.177926408991876	0.0261521320528163
ENSGALG00000033800	ENSGALG00000033800	Brown	0.311308289718081	0.0459917318312044
ENSGALG00000033855	GOLT1B	Brown	0.728787188549168	0.041924547939883
ENSGALG00000034999	ZHX1	Brown	0.650576746152517	0.0242716973961169
ENSGALG00000035129	RBM12B	Brown	0.736571067996672	0.0236511979606811
ENSGALG00000035420	ENSGALG00000035420	Brown	0.654545430743609	0.0233090782261717
ENSGALG00000035696	RRP1B	Brown	0.662940309154426	0.000463119731112629
ENSGALG00000036132	ENSGALG00000036132	Brown	0.356972671843571	0.0328392221485292
ENSGALG00000036171	ENSGALG00000036171	Brown	0.331046158756964	0.0026269402042197
ENSGALG00000036990	DECR1	Brown	0.687358463754108	0.0435852894775117
ENSGALG00000038684	EEFSEC	Brown	0.488420303086586	0.000366614273816049
ENSGALG00000039037	PICALM	Brown	0.580301534708703	0.0276387186203168
ENSGALG00000039562	ENSGALG00000039562	Brown	0.526000507869471	0.0319486413128983
ENSGALG00000039606	CLN8	Brown	0.728069546598597	0.0282091951613084
ENSGALG00000040212	FYCO1	Brown	0.760561109465336	0.0280738548267793
ENSGALG00000040421	LYPLA1	Brown	0.536241698585765	0.000701783569418375
ENSGALG00000040528	AP5Z1	Brown	0.63289639951558	0.000615865315480638
ENSGALG00000040784	RAB39B	Brown	0.55845408350692	0.0416925208520259
ENSGALG00000040817	NEMP2	Brown	0.533325255095294	0.0308615567990167
ENSGALG00000040879	NUDCD1	Brown	0.536432290453414	0.00786969901804329
ENSGALG00000040993	BAMBI	Brown	0.367947500559265	0.0491025908829444
ENSGALG00000041082	WDR73	Brown	0.586529118636398	0.00678012587990132
ENSGALG00000041470	PPARA	Brown	0.382030267560212	0.016979263669677
ENSGALG00000041500	RPL17	Brown	0.134810688588045	0.0421265873117916
ENSGALG00000041972	POP4	Brown	0.274725380522591	0.0494873778566769
ENSGALG00000042366	ENSGALG00000042366	Brown	0.134809174150488	0.0421265873117916
ENSGALG00000042522	ZDHHC7	Brown	0.733039516628437	0.0193514156313495
ENSGALG00000042708	ENSGALG00000042708	Brown	0.0733361885248335	0.0261517421757642
ENSGALG00000042908	CTC-575C13.4	Brown	0.736237678876723	0.0435925121723904
ENSGALG00000043619	LOC100858581	Brown	0.50598796938633	0.0455822040623614
ENSGALG00000045606	SPICE1	Brown	0.619317317926987	0.0229181587832224
ENSGALG00000045898	ENSGALG00000045898	Brown	0.269616444381908	0.00384685588834677
ENSGALG00000046616	CHGB	Brown	0.340789120970915	1.32426278470259e-05
ENSGALG00000001034	AAR2	Red	0.625616154746943	0.00949347273231524
ENSGALG00000001433	B3GNTL1	Red	0.393145955669261	0.0114488721497517
ENSGALG00000001718	CCNG1	Red	0.756967380077667	0.0207718464055373
ENSGALG00000001801	IFT74	Red	0.646488460380033	0.0102492383678993
ENSGALG00000001844	ALKBH4	Red	0.423906000959731	0.00273612218636894
ENSGALG00000002764	ATP1B3	Red	0.720168614570833	0.037900463566636
ENSGALG00000003201	FBXL8	Red	0.446515647484107	0.000165849924753797
ENSGALG00000003374	ESRP2	Red	0.13963429294922	0.0110504990525255
ENSGALG00000003505	LACTB	Red	0.501349631907232	0.0014816679430759
ENSGALG00000004028	MATN4	Red	0.194210120965371	0.0100860200328187
ENSGALG00000004365	WDR66	Red	0.710166931570707	0.0478736798400621
ENSGALG00000004637	SHPK	Red	0.611678703949642	3.2659580244422e-05
ENSGALG00000004809	PPIF	Red	0.660696386928621	0.0266200514789023
ENSGALG00000006503	VDAC1	Red	0.79696027477869	0.019997466783167
ENSGALG00000006542	ESYT2	Red	0.71297942030617	0.034190468421171
ENSGALG00000006908	DLG1	Red	0.605237718731742	0.00377699882511934
ENSGALG00000007130	RAC1	Red	0.737168723540518	0.0106110179800251
ENSGALG00000007373	PRKAB1	Red	0.546766956823643	0.000264480415855549
ENSGALG00000007378	FAM162A	Red	0.533094392593079	0.0279451617221741
ENSGALG00000007382	CDA	Red	0.363148448846768	0.0125985626030973
ENSGALG00000007752	COPS7B	Red	0.620640149187749	0.0229545112828608
ENSGALG00000008049	ARL3	Red	0.424187766235243	0.0177348397143134
ENSGALG00000008132	PUS7	Red	0.617188103780538	0.0011023463510185
ENSGALG00000008355	CASP8	Red	0.61779433084176	0.0467053137824102
ENSGALG00000009752	C1GALT1	Red	0.613997160308334	0.00453927836298643
ENSGALG00000009868	ZNF330	Red	0.5736062490606	0.0250627529450349
ENSGALG00000010023	CALM	Red	0.704252545186998	0.0151415024044541
ENSGALG00000010237	NPC2	Red	0.689542060425131	0.0233075626265883
ENSGALG00000010471	PPP2R2D	Red	0.758895960441758	0.036948675886409
ENSGALG00000010476	BNIP3	Red	0.422437552439751	7.78290476308857e-08
ENSGALG00000010582	PPA2	Red	0.571912533661762	0.000567831218620178
ENSGALG00000010976	CCDC126	Red	0.633293193955217	0.000540390873263422
ENSGALG00000011304	NGLY1	Red	0.740243586880683	0.0395585338225072
ENSGALG00000011492	XRCC5	Red	0.468312968604318	0.000615865315480638
ENSGALG00000011528	KLC1	Red	0.738950420532034	0.0234214215443256
ENSGALG00000011543	SDAD1	Red	0.551077306636011	0.00834919894664499
ENSGALG00000011564	RUFY3	Red	0.68914506586016	0.023665140557718
ENSGALG00000012003	XPNPEP3	Red	0.620691562415804	0.0358592685544619
ENSGALG00000012126	CFI	Red	0.395515201700941	0.0469443977671242
ENSGALG00000012129	CCDC93	Red	0.628624390947608	0.0263018754861814
ENSGALG00000012304	NFKB1	Red	0.601459811335659	0.000324181234557286
ENSGALG00000012638	CRY1	Red	0.67580866150742	0.0432783809435461
ENSGALG00000012782	BLOC1S5	Red	0.664614499227157	0.0199681897706787
ENSGALG00000013005	SNRNP48	Red	0.609817380848188	0.0132175491914126
ENSGALG00000013165	FH	Red	0.592245334178961	0.00550964658654482
ENSGALG00000013651	RNF217	Red	0.281013263969344	0.0279346353466111
ENSGALG00000013951	AHI1	Red	0.388047127977602	0.00121448590173462
ENSGALG00000013968	SGCB	Red	0.392698027045517	0.0026269402042197
ENSGALG00000014159	PACSIN2	Red	0.713023023054843	0.00613595950366642
ENSGALG00000014496	PROM1	Red	0.361574529383495	0.00678559736030196
ENSGALG00000014528	ENO2	Red	0.416270506335598	0.00846411697913532
ENSGALG00000014724	GPBP1	Red	0.589546134751497	0.00396175766006206
ENSGALG00000014841	HDDC2	Red	0.657843676540299	0.0429589962664371
ENSGALG00000015017	TUBE1	Red	0.473248102096893	0.00182801100161788
ENSGALG00000015038	CHD1L	Red	0.457523149831824	0.0149655063280593
ENSGALG00000015156	NMRK1	Red	0.53264211039192	0.00254124853516611
ENSGALG00000015471	CCNC	Red	0.746814019725156	0.042386568875724
ENSGALG00000015486	COQ3	Red	0.531005477494421	0.00671095325148252
ENSGALG00000015589	MSH3	Red	0.538864320834022	0.0221296906807725
ENSGALG00000016003	DDRGK1	Red	0.694447507672672	0.0406205646088593
ENSGALG00000016228	NYX	Red	0.330141797810717	0.000331357921859808
ENSGALG00000016409	KIDINS220	Red	0.703153723313536	0.0400357356639508
ENSGALG00000016576	OFD1	Red	0.686362360944813	0.0122421128008071
ENSGALG00000016929	PIBF1	Red	0.534573757212113	0.0445609341215165
ENSGALG00000017394	INSIG1	Red	0.651419317200607	0.0074244751402327
ENSGALG00000017447	OSTF1	Red	0.795372010842636	0.021718932960176
ENSGALG00000020386	BDKRB1	Red	0.168865684754568	0.0407844109061167
ENSGALG00000023436	HDC	Red	0.527679727005261	0.0068668458704875
ENSGALG00000023576	PIM3	Red	0.705819534299166	0.048209589040702
ENSGALG00000024041	FAHD1	Red	0.562119915696183	0.0318963026675814
ENSGALG00000027561	GNG5	Red	0.76764064012391	0.0207554926207047
ENSGALG00000028451	MT4	Red	0.0635602316857858	0.0480456444553675
ENSGALG00000028937	TIMM13	Red	0.29320125588839	0.0410378389184741
ENSGALG00000029172	NDUFC2	Red	0.604139089049996	0.0297129375792408
ENSGALG00000029469	ENSGALG00000029469	Red	0.362691674447426	0.00251855254308275
ENSGALG00000029794	AKAP7	Red	0.287650832279024	0.00271327323303804
ENSGALG00000030808	POLR2J	Red	0.68166950424757	0.0370189061429218
ENSGALG00000030982	ENSGALG00000030982	Red	0.268275767085415	0.0340050645152222
ENSGALG00000031511	HIP1R	Red	0.579596722533419	0.0105199404094282
ENSGALG00000033813	BTBD6	Red	0.621348191417052	0.0108848255946071
ENSGALG00000035111	PDRG1	Red	0.571678864806633	0.0202220324955373
ENSGALG00000035647	ENSGALG00000035647	Red	0.0628381949900736	0.0395585338225072
ENSGALG00000035721	ENSGALG00000035721	Red	0.601950892167057	0.021667754891097
ENSGALG00000035800	CAMKMT	Red	0.388424240771731	0.0488438951242903
ENSGALG00000036201	GALK2	Red	0.587584684147275	0.00328309923192799
ENSGALG00000036888	LOC100858620	Red	0.467550579352471	0.0352026160562452
ENSGALG00000036925	CADM3	Red	0.440476360052661	0.0429958885554838
ENSGALG00000037109	ENSGALG00000037109	Red	0.398074781716891	0.0429735712739693
ENSGALG00000037867	MRPL53	Red	0.54974370303358	5.53468250327158e-05
ENSGALG00000039034	ELP2	Red	0.520221890138244	0.00182801100161788
ENSGALG00000039454	SP4	Red	0.530859646037306	0.000431973939489228
ENSGALG00000039760	ENSGALG00000039760	Red	0.499463935016818	0.0323362428967681
ENSGALG00000040248	PLEKHF2	Red	0.545676800394953	0.000399956452089221
ENSGALG00000040284	ENSGALG00000040284	Red	0.712263146079053	0.0487878018516883
ENSGALG00000040492	LONP1	Red	0.735537068816725	0.026242498736446
ENSGALG00000041369	ENSGALG00000041369	Red	0.36249410154239	0.0198286988111615
ENSGALG00000042242	NDUFB9	Red	0.673286687990726	0.0261967007287307
ENSGALG00000042651	KRIT1	Red	0.702227114772655	0.0451987812218028
ENSGALG00000044433	MRPS15	Red	0.707761378493161	0.0354777939326401
ENSGALG00000045107	ENSGALG00000045107	Red	0.563804569602706	0.0273028766883751

## Sheet: black_module
#pathway ID	pathway description	observed gene count	false discovery rate	matching proteins in your network (IDs)	matching proteins in your network (labels)
1100	Metabolic pathways	22	9.51e-07	ENSP00000003100,ENSP00000216254,ENSP00000220584,ENSP00000229270,ENSP00000265594,ENSP00000265896,ENSP00000304592,ENSP00000306003,ENSP00000310657,ENSP00000319501,ENSP00000321259,ENSP00000333813,ENSP00000352584,ENSP00000358777,ENSP00000359297,ENSP00000359539,ENSP00000360316,ENSP00000370517,ENSP00000371393,ENSP00000379839,ENSP00000387123,ENSP00000405455	ACO2,AKR1B10,ALDH7A1,ALG12,ATP5I,ATP6AP1,CYP51A1,DHCR24,FASN,FDFT1,GNE,GOT1,MCCC1,NDST2,NSDHL,PFKP,PGM2,SQLE,TALDO1,TKT,TPI1,UGDH
100	Steroid biosynthesis	5	2.13e-06	ENSP00000003100,ENSP00000220584,ENSP00000265896,ENSP00000359297,ENSP00000360316	CYP51A1,DHCR24,FDFT1,NSDHL,SQLE
1230	Biosynthesis of amino acids	7	2.13e-06	ENSP00000216254,ENSP00000229270,ENSP00000321259,ENSP00000359539,ENSP00000370517,ENSP00000387123,ENSP00000405455	ACO2,ALDH7A1,GOT1,PFKP,TALDO1,TKT,TPI1
30	Pentose phosphate pathway	4	0.000316	ENSP00000321259,ENSP00000370517,ENSP00000371393,ENSP00000405455	PFKP,PGM2,TALDO1,TKT
1200	Carbon metabolism	6	0.000316	ENSP00000216254,ENSP00000229270,ENSP00000321259,ENSP00000359539,ENSP00000370517,ENSP00000405455	ACO2,GOT1,PFKP,TALDO1,TKT,TPI1
51	Fructose and mannose metabolism	4	0.000525	ENSP00000229270,ENSP00000232375,ENSP00000352584,ENSP00000370517	AKR1B10,PFKFB4,PFKP,TPI1
520	Amino sugar and nucleotide sugar metabolism	4	0.00195	ENSP00000299498,ENSP00000319501,ENSP00000371393,ENSP00000379839	CYB5R2,GNE,PGM2,UGDH
10	Glycolysis / Gluconeogenesis	4	0.00486	ENSP00000229270,ENSP00000370517,ENSP00000371393,ENSP00000387123	ALDH7A1,PFKP,PGM2,TPI1
52	Galactose metabolism	3	0.00947	ENSP00000352584,ENSP00000370517,ENSP00000371393	AKR1B10,PFKP,PGM2

## Sheet: greenyellow_module
#pathway ID	pathway description	observed gene count	false discovery rate	matching proteins in your network (IDs)	matching proteins in your network (labels)
3010	Ribosome	8	3.51e-08	ENSP00000322419,ENSP00000339027,ENSP00000346022,ENSP00000346037,ENSP00000348849,ENSP00000362744,ENSP00000389103,ENSP00000470004	RPL23A,RPL9,RPLP0,RPLP1,RPLP2,RPS19,RPS26,RPS4X
4141	Protein processing in endoplasmic reticulum	4	0.0398	ENSP00000216037,ENSP00000307235,ENSP00000314030,ENSP00000345575	DNAJA2,DNAJB12,EIF2AK3,XBP1

## Sheet: salmon_module
#pathway ID	pathway description	observed gene count	false discovery rate	matching proteins in your network (IDs)	matching proteins in your network (labels)
4915	Estrogen signaling pathway	3	0.0281	ENSP00000001008,ENSP00000227378,ENSP00000335153	FKBP4,HSP90AA1,HSPA8
