# Supplementary material for: Chicken adaptive response to low energy diet: main role of the hypothalamic lipid metabolism revealed by a phenotypic and multi-tissue transcriptomic approach
Source: BMC Genomics. 2019 Dec 30;20:1033. doi: 10.1186/s12864-019-6384-8 (PMC6937963; doi:10.1186/s12864-019-6384-8)
Supplement: Supplementary file 8 — Additional file 8. Composition of the diets. [file 12864_2019_6384_MOESM8_ESM.xlsx]

## Sheet: Feuil1
	Diets
	LE	CT
Ingredients (g/kg)
Wheat	100.0	599.0
Corn	332.5	50.0
Cereal co-products	80.0
Soybean meal	92.1	197.6
Sunflower meal	152.9
Rapeseed meal	50.0
Rapeseed seeds		20.0
Oat	55.7
Corn Gluten Meal		2.0
Alfalfa protein concentrate		5.0
Soybean oil	20.0	10.8
Minerals, Vitamins and pigments	112.0	113.0
Lysine HCl	1.5	1.0
DL-Methionine	1.1	0.6
L-Threonine	0.2
Energy and nutrient contents
Metabolisable energy (MJ/kg)	9.71	11.34
Protein (g/kg)	158.0	175.4
Ca (g/kg)	40.0	40.0
Available P (g/kg)	3.0	3.4
Lysine (%)	0.8	0.9
Methionine (%)	0.4	0.4
LE: low energy; CT: Control diet
